# Supplementary material for: Commercial influenza vaccines vary in HA-complex structure and in induction of cross-reactive HA antibodies
Source: Nat Commun. 2023 Mar 30;14:1763. doi: 10.1038/s41467-023-37162-z (PMC10060936; doi:10.1038/s41467-023-37162-z)
Supplement: Supplementary file 8 — Source Data [file 41467_2023_37162_MOESM8_ESM.zip]

Archive with 20 entries (19 files):
- SourceData.xlsx
- __MACOSX/._SourceData.xlsx
- scriptsForFig2A/
- scriptsForFig2A/sample_output.txt
- __MACOSX/scriptsForFig2A/._sample_output.txt
- scriptsForFig2A/.DS_Store
- __MACOSX/scriptsForFig2A/._.DS_Store
- scriptsForFig2A/measure_2.chimera.v3.cmd
- __MACOSX/scriptsForFig2A/._measure_2.chimera.v3.cmd
- scriptsForFig2A/4HLZ-C179-trim-noaniso-rot.pdb
- scriptsForFig2A/doMeasure.pl
- __MACOSX/scriptsForFig2A/._doMeasure.pl
- scriptsForFig2A/convertReplyLogToTable.pl
- __MACOSX/scriptsForFig2A/._convertReplyLogToTable.pl
- scriptsForFig2A/plotDoMeasure-polygonFraction.R
- __MACOSX/scriptsForFig2A/._plotDoMeasure-polygonFraction.R
- scriptsForFig2A/randomizePdbOrientation.pl
- __MACOSX/scriptsForFig2A/._randomizePdbOrientation.pl
- scriptsForFig2A/README.txt
- __MACOSX/scriptsForFig2A/._README.txt
