# Supplementary material for: Commercial influenza vaccines vary in HA-complex structure and in induction of cross-reactive HA antibodies
Source: Nat Commun. 2023 Mar 30;14:1763. doi: 10.1038/s41467-023-37162-z (PMC10060936; doi:10.1038/s41467-023-37162-z)
Supplement: Supplementary file 8 — Source Data [file 41467_2023_37162_MOESM8_ESM.zip › SourceData.xlsx]

## Sheet: Figure_2A
distance	angle_rel_HA	angle_2_1	angle_1_2	clash	clash_count
206.045	37.0239	95.0494	87.117	no_clash	11928
10.583	63.087	91.7195	68.2006	clash	157682
122.015	173.223	96.2775	90.9305	no_clash	11905
43.541	168.711	94.9359	102.139	no_clash	11985
139.083	18.9328	94.6789	87.2153	clash	32959
233.668	22.3026	86.8713	92.0847	no_clash	11967
143.096	171.334	97.7099	90.1755	no_clash	11915
204.521	137.546	87.1659	93.0945	no_clash	11957
236.533	3.62517	93.0003	87.4775	no_clash	11879
88.674	113.434	97.4182	88.4907	no_clash	11993
173.034	65.5106	94.9165	86.4525	no_clash	11966
217.484	97.6932	93.6969	86.8935	no_clash	11950
152.553	103.213	96.2135	87.4809	no_clash	11948
79.378	137.602	98.4584	89.3179	no_clash	12005
106.747	170.898	98.5656	91.0335	no_clash	11989
11.181	72.1513	87.5462	76.3063	clash	131243
109.168	171.606	96.3192	91.3908	no_clash	12008
177.049	102.708	86.525	93.7666	no_clash	12004
150.152	127.709	94.8613	87.7351	no_clash	11997
225.982	131.133	94.9087	87.7592	no_clash	11949
21.998	172.083	115.022	107.394	no_clash	12035
124.031	114.184	86.2621	93.073	no_clash	12348
65.594	152.95	99.0051	93.7577	no_clash	11969
17.137	172.787	111.508	118.11	no_clash	12030
233.23	106.7	95.438	88.2434	no_clash	11951
202.299	29.8417	84.6794	92.136	no_clash	11934
134.45	18.5489	86.1555	92.6152	clash	16260
132.294	130.804	96.7671	89.5788	no_clash	11998
37.27	46.3161	91.9167	82.5221	clash	156914
10.689	17.9498	84.1916	90.5972	clash	319661
219.672	168.736	94.812	88.9898	no_clash	11914
55.786	100.525	97.6679	88.7422	no_clash	11963
106.458	168.71	88.9654	95.8851	no_clash	11913
176.609	49.2472	85.8847	91.4388	no_clash	11981
160.884	109.133	96.0513	87.3646	no_clash	12010
201.438	164.475	87.0326	94.1638	no_clash	11963
129.312	168.731	87.8779	95.4635	no_clash	11994
223.657	136.101	95.883	88.8792	no_clash	11928
168.118	170.051	97.3374	89.7093	no_clash	11967
193.275	131.287	94.4652	87.7985	no_clash	11929
220.21	60.8681	93.0531	86.5564	no_clash	11944
152.089	87.3026	86.0939	91.5234	no_clash	11966
81.948	137.564	98.3452	91.2087	no_clash	11933
203.494	92.2365	95.4979	86.9962	no_clash	11994
18.271	57.2811	94.3078	77.7586	clash	183845
106.2	54.643	94.2116	88.0054	no_clash	12106
97.038	106.69	88.3191	95.9167	no_clash	11952
209.779	95.6184	87.0027	93.813	no_clash	11930
19.775	88.6907	89.4711	92.4144	clash	28644
125.097	93.5825	95.1301	86.4324	no_clash	12021
46.172	24.1501	93.813	84.9745	clash	173258
164.672	156.283	87.427	94.1349	no_clash	11974
39.69	83.5014	88.0113	88.1747	clash	54765
73.701	16.1917	93.4745	86.3904	clash	103563
179.276	138.606	86.421	93.5433	no_clash	11967
51.19	32.4829	84.8801	89.5945	clash	149398
96.039	155.589	96.3352	89.9335	no_clash	11993
3.447	111.649	159.579	132.052	clash	18701
35.63	139.121	103.017	91.9451	no_clash	11971
100.357	55.9135	94.7944	85.7091	clash	74316
159.478	154.577	87.4863	94.8356	no_clash	11974
212.722	42.4224	85.1933	92.4363	no_clash	11981
128.61	94.1328	95.881	88.1426	no_clash	11954
130.263	126.78	97.1307	88.4456	no_clash	11977
71.618	121.209	98.2402	90.0947	no_clash	11948
105.124	13.3103	85.8548	91.9136	clash	30440
6.133	123.617	135.947	134.358	clash	15504
198.436	52.4337	94.8478	86.5916	no_clash	11909
164.883	72.5363	93.0352	88.9167	no_clash	11991
164.784	122.168	87.4725	92.5688	no_clash	11986
136.365	16.8177	95.1382	87.012	clash	52908
195.991	108.021	94.6556	88.9395	no_clash	11988
103.338	148.997	89.502	96.4552	no_clash	11979
98.356	159.357	88.6617	95.6017	no_clash	11928
222.542	19.8158	85.1758	92.3805	no_clash	11950
31.056	63.0041	85.334	86.5033	clash	153558
182.482	80.082	87.2118	93.8966	no_clash	11940
164.547	115.811	95.2298	87.3054	no_clash	12027
39.023	16.6854	85.5619	92.4499	clash	194103
184.096	173.455	88.1931	94.7043	no_clash	11956
70.739	172.737	98.761	93.5138	no_clash	11914
7.442	149.757	138.417	141.902	clash	12983
252.924	135.316	95.6945	87.9215	no_clash	11915
98.969	23.5228	85.0618	92.1829	clash	28387
82.488	53.8968	92.6485	89.4992	clash	53564
215.89	59.3408	93.7839	87.9956	no_clash	11983
195.078	91.5318	87.1061	91.7694	no_clash	11991
139.205	79.6089	87.3432	91.2449	no_clash	11969
21.316	96.6939	90.3594	91.8805	clash	18459
131.191	23.3583	84.9907	91.6747	no_clash	11966
218.79	73.3395	86.8408	93.4607	no_clash	11977
178.67	162.287	87.1363	94.6575	no_clash	11984
32.95	98.6206	89.6842	98.7192	clash	47264
51.499	171.935	103.447	95.5529	no_clash	12000
234.048	28.2727	95.1245	87.134	no_clash	11952
241.155	168.123	87.2417	94.2546	no_clash	11998
164.829	98.3351	85.8136	93.1673	no_clash	11996
111.108	154.091	96.4387	89.5134	no_clash	11941
228.744	122.329	88.1037	92.5697	no_clash	11960
31.98	44.5095	84.2203	88.9324	clash	222866
197.746	135.682	86.3104	93.2738	no_clash	11991
123.704	100.876	96.286	87.2368	no_clash	11958
236.029	53.6663	95.2331	87.0951	no_clash	12018
147.502	64.6843	85.3999	92.7006	no_clash	11943
156.644	170.971	87.4986	95.1667	no_clash	11928
70.069	66.9097	93.747	84.5911	clash	76124
84.303	14.9272	93.5675	86.6021	clash	81773
186.34	43.6679	95.1873	86.8892	no_clash	11976
16.891	69.7175	97.1152	86.733	clash	102739
122.695	10.7442	86.6453	92.6229	clash	34590
180.41	60.9322	84.8129	92.0775	no_clash	11992
102.495	122.195	88.8977	96.203	no_clash	11994
69.871	125.06	98.1618	88.3754	no_clash	11960
194.277	159.699	86.6555	94.2871	no_clash	11937
200.129	133.253	96.5547	88.6119	no_clash	11931
227.255	143.616	96.639	88.6367	no_clash	11947
205.679	38.0246	92.7181	87.9659	no_clash	11984
164.057	75.8465	95.5574	86.8917	no_clash	11949
139.876	118.944	87.7325	92.4254	no_clash	12055
44.39	108.709	88.6607	94.6634	clash	16639
6.626	153.06	150.292	134.137	clash	12673
196.804	70.7464	95.365	87.2785	no_clash	11981
152.484	107.979	86.5557	92.1193	no_clash	11930
99.236	155.01	98.026	90.0074	no_clash	11988
211.201	159.713	97.0299	89.1166	no_clash	11988
15.178	80.764	88.7289	81.0271	clash	91694
248.587	81.978	95.2883	87.6206	no_clash	11987
116.711	118.95	88.242	95.497	no_clash	11967
118.293	43.4431	84.7123	91.2142	clash	13780
4.033	115.367	150.078	145.142	clash	18688
156.285	106.858	86.3088	93.6771	no_clash	11981
46.198	33.3017	93.0206	88.5051	clash	115187
143.945	21.0358	85.7184	92.5046	no_clash	12122
220.929	47.9763	84.6905	92.0877	no_clash	11959
201.437	152.841	97.0066	89.0048	no_clash	11978
162.01	10.0248	94.9321	87.1592	no_clash	11930
81.316	170.78	100.415	92.9367	no_clash	11950
123.063	8.39594	85.8417	92.4429	clash	28819
181.526	83.3524	87.3253	93.9983	no_clash	12034
122.079	97.5177	95.9941	88.3564	no_clash	11926
120.111	154.637	87.9955	94.6963	no_clash	11977
223.926	140.646	88.0542	94.3769	no_clash	11966
110.327	169.755	97.1258	90.621	no_clash	11955
126.854	171.296	88.6892	95.8509	no_clash	11962
95.233	137.178	88.7885	93.6837	no_clash	11908
152.931	111.781	96.2487	87.5058	no_clash	12000
124.899	123.342	97.0963	88.7862	no_clash	11937
71.479	70.9764	93.7705	84.6956	clash	71831
182.413	112.204	96.1392	88.236	no_clash	12003
83.345	160.372	99.7595	91.4343	no_clash	11996
242.59	172.084	87.6765	94.3074	no_clash	11960
185.807	24.142	95.1404	87.0477	no_clash	11993
76.783	81.7158	85.6139	91.1308	clash	42458
52.954	154.487	92.6127	96.8885	no_clash	11951
42.95	72.838	93.0399	83.051	clash	114406
184.973	84.5488	95.5936	87.5209	no_clash	11955
204.073	35.9689	94.8846	87.2159	no_clash	11956
175.17	75.1792	85.5118	92.8348	no_clash	11956
150.722	98.852	94.4329	89.2977	no_clash	11956
119.512	137.2	97.3002	89.9373	no_clash	11997
103.227	140.135	89.6308	96.5481	no_clash	11960
42.455	128.293	92.1092	93.5538	no_clash	11958
143.959	166.39	95.3958	89.6594	no_clash	11950
123.609	39.2805	95.1008	86.6787	clash	54076
186.459	156.571	95.37	88.7865	no_clash	11947
160.1	113.228	86.3744	93.7511	no_clash	11975
41.547	119.155	91.914	101.7	no_clash	12216
141.3	13.3794	95.0362	87.0129	clash	14753
196.43	47.4116	85.9759	92.8378	no_clash	11958
48.011	23.1795	92.9596	85.1256	clash	172968
160.562	147.311	97.1319	89.4298	no_clash	11987
40.175	145.642	102.001	97.1448	no_clash	11942
105.66	131.106	97.3537	90.0516	no_clash	11983
97.548	12.293	86.4747	91.9557	clash	49167
170.155	76.5601	86.9938	91.4278	no_clash	11966
41.089	32.5513	94.0381	84.0751	clash	215539
37.731	135.199	102.672	94.1229	no_clash	11974
175.391	52.0511	94.597	87.5243	no_clash	11997
140.37	156.993	97.8602	89.8554	no_clash	11950
27.115	47.1282	85.1947	93.3224	clash	193635
128.002	91.3328	95.1147	86.4059	no_clash	11980
59.691	24.1022	93.4999	87.678	clash	129757
186.095	110.494	95.3925	87.2258	no_clash	12003
29.139	34.5396	84.4927	91.1581	clash	206785
4.627	78.8566	98.902	107.814	clash	65256
68.363	89.8864	95.9786	85.6255	clash	18813
10.163	15.4531	91.1145	80.5434	clash	383769
207.517	46.5035	94.6213	87.4325	no_clash	11981
15.164	9.19394	84.4936	89.2011	clash	366486
42.259	109.473	89.7386	90.9247	clash	19761
6.181	135.691	138.797	134.57	clash	14356
125.294	44.1259	94.4641	87.4568	clash	13082
233.769	84.7909	95.5041	87.5182	no_clash	11960
188.024	172.171	96.7917	89.5476	no_clash	11926
59.156	170.887	102.306	94.3613	no_clash	11967
23.509	146.095	98.5808	100.86	no_clash	11966
159.652	62.2186	94.912	86.3665	clash	16032
216.873	103.318	94.1468	87.0062	no_clash	11960
77.468	110.374	88.2631	96.1122	no_clash	12266
246.964	161.036	94.8193	89.2046	no_clash	11943
142.856	140.016	97.3254	88.8729	no_clash	11977
74.124	49.87	94.2468	87.9002	clash	51798
51.589	42.6594	94.7914	84.8287	clash	154483
236.528	160.213	95.1877	89.2517	no_clash	11953
75.33	30.3123	84.7611	90.7021	clash	97353
35.103	13.0448	93.4024	85.6701	clash	305887
164.925	30.986	84.6804	91.7656	no_clash	12013
212.179	172.483	94.4769	89.4767	no_clash	11968
216.941	149.507	86.7448	93.5376	no_clash	12032
37.483	86.1375	86.9257	91.5945	clash	30462
234.49	161.753	86.464	93.9139	no_clash	11986
242.741	131.246	94.7907	88.9862	no_clash	11971
16.584	7.15104	94.6943	85.4811	clash	354437
126.093	117.921	87.6968	94.9907	no_clash	11970
45.976	135.889	101.47	92.4073	no_clash	11984
8.863	62.6431	85.5203	68.9403	clash	139748
235.961	133.366	86.6036	93.8391	no_clash	12000
235.141	18.2409	93.6164	87.0866	no_clash	11974
101.142	167.294	99.1192	91.3781	no_clash	11946
90.889	93.3781	87.7812	95.5664	no_clash	12052
199.14	155.378	96.1625	89.43	no_clash	11965
230.353	78.0819	86.1249	93.1629	no_clash	11975
237.251	34.4987	85.8264	92.6174	no_clash	11980
128.338	45.4365	85.2696	92.491	no_clash	11974
108.767	112.179	96.9559	87.9804	no_clash	11951
222.664	119.131	87.5695	92.4683	no_clash	11973
84.694	9.29789	94.7593	87.1463	clash	124786
213.482	126.401	95.6503	87.7146	no_clash	11982
168.165	166.445	87.2893	94.87	no_clash	11942
225.137	105.141	95.7709	87.3472	no_clash	11974
86.311	46.1741	85.1918	90.4083	clash	76116
32.245	170.203	99.7701	106.507	no_clash	11959
110.667	146.611	89.6968	94.0788	no_clash	11963
31.104	130.739	101.021	101.032	no_clash	11972
8.013	86.5581	104.441	109.549	clash	37699
231.64	97.4196	85.5647	92.9646	no_clash	11967
155.87	150.528	96.1493	90.0177	no_clash	11935
117.264	93.1228	95.9583	88.1341	no_clash	12012
15.74	144.51	106.421	115.531	clash	13419
123.951	66.1298	84.9366	91.938	no_clash	11966
147.43	112.543	96.2257	88.6499	no_clash	11993
180.897	151.39	87.1289	93.7999	no_clash	11943
172.351	133.862	86.3353	93.7087	no_clash	11917
69.367	160.928	90.9237	98.2387	no_clash	11985
117.244	31.9896	95.0792	86.6141	clash	61150
116.663	94.7107	88.2319	95.424	no_clash	11880
176.151	29.6309	92.4831	86.7095	no_clash	12001
10.668	41.8352	82.7185	75.8802	clash	230521
95.34	155.65	98.5531	91.3789	no_clash	12031
102.55	150.17	88.501	95.9063	no_clash	11992
38.837	32.1329	85.2044	92.6895	clash	143440
155.036	118.432	86.7146	92.5357	no_clash	11922
78.129	172.531	90.5865	97.6	no_clash	11909
79.485	102.327	96.5284	89.6015	no_clash	11984
113.821	84.4446	85.3957	92.1759	clash	15151
147.702	59.3155	84.7942	91.935	no_clash	11971
224.777	85.3342	85.4594	91.9201	no_clash	12008
76.223	12.188	94.709	87.0631	clash	140247
132.288	47.6588	84.616	91.5682	no_clash	11976
209.284	98.0632	95.1114	88.3153	no_clash	11948
160.986	13.6761	84.9959	92.2956	no_clash	11995
77.741	69.1591	87.599	95.5978	clash	16521
178.232	134.158	86.2989	93.7019	no_clash	11964
33.609	70.0425	86.0898	86.7994	clash	99486
134.865	105.953	87.4833	91.8838	no_clash	11905
239.553	81.0422	92.9775	88.6393	no_clash	11974
143.948	165.177	95.447	89.5983	no_clash	11949
226.93	96.6767	95.7811	87.6059	no_clash	12025
85.762	18.5516	85.7131	91.4569	clash	77623
234.961	146.859	95.3418	88.2334	no_clash	11982
166.286	100.545	95.9961	87.9203	no_clash	11934
135.08	48.9705	95.0586	86.36	clash	43905
237.79	102.417	95.8872	87.5784	no_clash	11968
59.239	78.4611	94.3587	91.025	clash	30603
7.575	170.793	158.732	164.738	no_clash	12378
223.721	46.5779	86.1809	91.6889	no_clash	11983
36.377	127.008	91.6834	94.253	no_clash	11965
71.012	172.699	100.419	93.3717	no_clash	11984
46.062	30.3006	92.8514	88.503	clash	124015
110.251	121.4	89.3887	96.3446	no_clash	11932
187.275	131.579	86.8403	92.9753	no_clash	11988
80.857	87.8759	94.173	85.4706	clash	23909
138.678	73.0622	85.1861	92.4025	no_clash	11973
162.56	49.3829	84.6784	91.6637	no_clash	11939
41.588	130.665	101.189	90.224	no_clash	11923
119.078	138.628	87.8451	95.2143	no_clash	11938
3.481	78.4074	103.17	111.261	clash	70433
104.11	113.921	86.6448	93.6832	clash	14675
76.49	146.195	91.0892	98.1407	no_clash	11966
216.267	91.5478	95.73	87.486	no_clash	11978
231.056	10.1038	84.9698	92.3114	no_clash	11891
176.871	11.3017	85.0242	92.2093	no_clash	11941
98.988	12.6079	85.6121	91.9025	clash	35406
133.572	6.27976	85.2005	92.3562	clash	12762
133.13	140.973	97.5706	89.2055	no_clash	11928
53.33	111.964	98.4005	87.6057	no_clash	12029
174.186	53.6238	84.724	91.714	no_clash	11925
137.839	36.5192	94.0789	87.5659	no_clash	12215
96.813	114.617	88.9677	96.4261	no_clash	11971
27.761	82.8418	89.673	103.404	clash	84258
223.13	173.336	95.4282	89.3683	no_clash	11947
141.366	141.141	97.0509	88.6915	no_clash	11965
220.827	158.691	95.753	88.6862	no_clash	11954
158.72	8.11287	85.6607	92.436	no_clash	11943
204.206	146.895	96.2548	88.4413	no_clash	11985
213.314	35.9426	86.9573	92.9668	no_clash	11983
147.294	172.19	98.1612	90.3533	no_clash	11960
160.476	166.961	97.7215	89.7698	no_clash	11983
79.113	148.548	89.2411	95.2451	no_clash	12006
22.489	165.704	102.419	108.336	no_clash	12096
38.414	57.4658	85.3804	87.3376	clash	136665
1.801	87.3171	142.246	65.2623	clash	56987
121.165	168.768	89.9892	96.066	no_clash	11949
178.327	100.444	94.1117	86.831	no_clash	11909
97.22	113.239	95.8195	90.5481	no_clash	11945
123.025	154.738	96.2749	90.9105	no_clash	12029
114.749	122.533	96.781	89.5903	no_clash	11984
105.611	105.458	96.5092	88.7286	no_clash	11953
191.768	87.9245	87.1397	93.8969	no_clash	11980
62.423	33.8682	94.8543	86.2131	clash	138370
36.192	152.944	103.731	98.5596	no_clash	11907
99.834	93.0593	94.6473	90.0091	no_clash	11936
75.954	171.248	100.782	93.2665	no_clash	11982
219.257	5.21534	84.7605	92.4081	no_clash	11977
190.661	71.6469	84.9072	92.0859	no_clash	11992
121.119	130.61	96.6654	89.9957	no_clash	11981
198.75	138.18	96.6051	88.3388	no_clash	11949
58.968	109.637	98.1061	89.6612	no_clash	12014
56.666	13.0743	92.8932	86.3954	clash	165325
15.981	167.01	121.241	112.569	clash	12968
194.61	79.8339	94.1271	86.5347	no_clash	11992
100.931	103.882	86.4631	93.661	clash	17205
216.268	67.4986	85.0039	92.3813	no_clash	11961
121.246	37.6405	95.0789	86.7062	clash	67380
117.518	75.6774	95.0603	88.1138	no_clash	11952
149.845	45.7891	94.1078	86.2405	no_clash	11929
143.154	92.488	95.7199	86.8181	no_clash	11970
205.46	121.751	96.2779	88.3065	no_clash	11983
250.12	50.3949	94.4306	86.7189	no_clash	11964
105.173	110.155	95.7796	86.9452	no_clash	11960
145.519	74.695	95.5542	86.7535	no_clash	11904
151.706	39.6888	95.1349	86.6856	clash	35465
166.06	156.025	96.7269	89.0399	no_clash	11991
177.423	34.6318	85.7318	91.6418	no_clash	11967
199.163	19.9487	86.0718	92.5742	no_clash	11908
183.4	138.767	87.7096	94.5798	no_clash	11983
37.996	149.506	103.658	96.9158	no_clash	12020
100.457	33.5717	84.8042	91.0829	clash	35836
247.326	25.0689	93.4802	87.5817	no_clash	11991
110.409	158.448	88.0638	95.4704	no_clash	11999
194.368	169.864	95.1148	89.7779	no_clash	11960
4.777	60.7257	92.4569	46.5852	clash	182132
39.798	155.259	94.4643	101.998	no_clash	11972
203.325	37.9411	94.3637	86.6645	no_clash	11942
78.661	147.286	98.7114	92.0643	no_clash	11936
163.694	121.975	96.1905	88.9208	no_clash	11949
231.395	55.3369	94.9554	86.7318	no_clash	11957
166.721	165.489	87.4204	94.9009	no_clash	11907
71.438	26.8307	92.7243	88.2088	clash	76501
68.981	132.542	90.2018	97.9541	no_clash	11911
179.394	5.74708	84.7482	92.3681	no_clash	11959
79.422	129.495	96.5748	88.1381	no_clash	11962
230.869	119.533	86.3918	92.5518	no_clash	11935
80.105	107.378	88.8529	91.5734	no_clash	11992
215.371	106.695	95.4935	87.2333	no_clash	11982
140.089	172.394	90.0378	95.5724	no_clash	11935
79.369	74.2534	95.8329	86.488	clash	22135
105.83	28.3756	84.5029	91.639	no_clash	12017
102.04	47.9236	84.6504	91.0542	clash	30642
240.764	107.293	87.0403	93.788	no_clash	12006
202.081	128.131	94.9687	89.2428	no_clash	11934
181.642	113.546	96.3192	87.8358	no_clash	11958
22.178	4.18783	95.1	86.5876	clash	346923
249.167	36.7777	94.4209	87.4416	no_clash	11951
213.616	170.765	97.1101	89.3116	no_clash	11930
227.578	167.563	96.9461	89.2002	no_clash	11958
114.346	137.144	95.1251	88.3898	no_clash	12012
232.961	15.2329	84.673	92.2725	no_clash	11992
247.437	128.834	88.0647	94.1956	no_clash	11925
232.837	38.1516	93.1241	86.7513	no_clash	11970
18.069	72.6319	95.365	98.0036	clash	87377
60.158	89.1467	94.0846	84.8941	clash	37317
16.856	151.404	116.136	104.67	no_clash	12562
154.885	30.8499	86.2507	92.8009	no_clash	12012
172.535	44.2388	95.1709	86.7476	clash	15417
173.383	114.084	95.9891	88.5862	no_clash	11937
126.197	133.737	88.2464	93.1847	no_clash	12012
59.227	14.7801	84.7792	91.78	clash	105664
200.519	83.4377	85.3815	91.8512	no_clash	11986
137.435	109.668	95.3068	89.4497	no_clash	12003
126.301	22.4142	85.8251	91.659	clash	17613
69.878	27.2214	84.5836	90.7655	clash	96044
11.779	120.391	102.94	94.0139	clash	15121
186.957	8.86397	94.2966	87.2429	no_clash	11974
85.977	82.421	86.6364	90.4908	clash	21447
184.026	150.633	97.1413	89.027	no_clash	11985
106.899	140.758	88.2501	93.8811	no_clash	12001
218.597	70.2778	84.9944	91.8632	no_clash	12013
14.145	55.2592	84.5167	78.3166	clash	203755
62.935	42.6816	92.3015	89.4916	clash	70592
175.436	106.259	88.2387	94.6866	no_clash	11908
185.523	133.998	86.3093	93.7643	no_clash	11938
245.549	159.704	87.3159	94.1818	no_clash	11959
82.634	26.5033	94.2655	85.9671	clash	75671
187.261	119.022	95.8937	87.5733	no_clash	11926
219.926	150.325	96.6505	88.5982	no_clash	11988
239.023	58.9462	94.8497	87.4746	no_clash	11969
159.157	25.8762	94.1685	86.6861	no_clash	12005
25.168	91.1284	99.1564	90.0657	clash	25898
70.733	96.2642	94.1868	85.6617	clash	16107
39.024	136.143	100.943	90.1945	no_clash	11949
88.814	62.3262	93.811	88.94	clash	33670
62.919	88.6864	86.3899	90.5563	clash	25406
9.363	171.216	146.345	138.353	no_clash	12283
109.543	27.0762	92.3633	86.3373	clash	26516
39.458	61.2129	95.0053	88.1664	clash	74043
29.667	84.9328	87.3485	88.0014	clash	50834
197.027	72.5783	95.3112	87.4077	no_clash	11987
14.842	172.729	115.415	122.652	no_clash	12415
56.711	13.7232	94.9023	86.6949	clash	193908
30.075	63.8219	95.4418	82.4215	clash	125627
100.092	78.8384	93.6837	85.6196	clash	28182
45.36	172.998	95.1138	102.015	no_clash	11948
36.902	89.0413	88.7596	98.7003	clash	65271
177.873	119.065	86.0052	93.3681	no_clash	11983
183.529	114.499	85.8197	93.1398	no_clash	11975
27.715	51.349	85.8951	95.5886	clash	165484
65.475	118.173	88.1387	92.8073	no_clash	11938
235.934	161.82	96.8948	88.9272	no_clash	11972
143.524	55.1012	85.22	92.4983	no_clash	11977
78.642	51.9251	93.874	88.3916	clash	46063
200.196	34.473	93.8764	86.6836	no_clash	11969
47.059	6.78506	84.7388	91.8052	clash	205839
118.003	24.6356	95.081	86.7803	clash	54623
214.384	94.3393	94.7863	86.8699	no_clash	11978
91.446	172.742	99.3446	92.144	no_clash	11943
231.866	19.3677	84.6903	92.2451	no_clash	11978
104.527	98.5047	86.1456	91.8151	clash	28598
240.834	63.4766	95.3036	86.932	no_clash	11944
192.301	142.193	86.7818	93.4014	no_clash	11932
195.997	129.619	88.6459	94.7274	no_clash	11950
41.266	111.492	96.6367	86.1169	clash	13007
153.403	132.926	86.5904	93.4177	no_clash	11980
204.65	81.1283	85.4932	92.8382	no_clash	11946
144.076	146.349	87.0426	94.4952	no_clash	11959
147.026	110.584	86.8949	94.2112	no_clash	11977
117.305	138.086	88.266	93.5263	no_clash	11944
5.85	109.254	119.207	75.8086	clash	36980
206.215	32.7063	85.9884	92.6682	no_clash	11968
189.112	172.749	87.6285	94.806	no_clash	11961
174.366	31.3819	84.5982	91.866	no_clash	11933
191.454	161.832	86.7082	94.3426	no_clash	11980
65.821	26.0016	86.2666	93.1712	clash	64208
9.92	107.634	103.435	124.586	clash	21886
42.38	93.8657	89.1798	89.3376	clash	41460
70.963	96.6432	96.8836	86.8923	no_clash	12414
104.237	130.651	88.7407	93.1054	no_clash	11986
28.357	144.228	95.8891	99.8695	no_clash	11927
249.205	129.797	88.2487	94.2309	no_clash	11972
246.112	29.5615	86.316	92.6892	no_clash	11992
159.178	126.554	95.3419	87.6984	no_clash	12021
218.519	142.61	95.5707	88.1681	no_clash	11964
158.811	63.5773	94.7874	86.3188	clash	14133
193.793	135.106	96.7039	88.3901	no_clash	11939
141.28	92.3107	94.5854	89.0721	no_clash	12017
64.487	65.6732	85.3465	89.721	clash	58157
248.293	66.823	93.647	86.6551	no_clash	11926
78.542	79.3989	86.3337	93.9394	clash	30623
29.525	80.9898	87.9554	97.0594	clash	52297
148.558	57.8925	93.6592	86.1072	no_clash	11988
164.962	162.945	97.4497	89.4893	no_clash	11984
6.571	120.199	126.834	90.306	clash	18367
198.187	166.666	96.8915	89.2269	no_clash	11976
35.652	95.9149	90.2953	101.805	clash	55798
181.875	141.071	96.9002	88.9046	no_clash	11957
136.426	96.0249	95.6909	86.7875	no_clash	12039
6.452	115.228	117.16	108.888	clash	17085
79.425	142.027	88.6195	95.121	no_clash	12005
247.608	171.809	86.4991	94.2932	no_clash	11959
12.244	100.473	106.486	96.0452	clash	20436
134.593	69.0883	93.0034	89.1418	no_clash	11962
4.858	26.3919	81.8787	82.1332	clash	274875
186.051	169.418	88.5771	94.3724	no_clash	11945
170.434	122.257	96.5291	88.4763	no_clash	11955
13.801	75.8782	89.5484	102.566	clash	49327
117.33	48.1916	86.4853	90.9181	clash	27871
214.215	7.12918	95.1535	87.3203	no_clash	11865
178.969	63.3407	94.2149	87.988	no_clash	11967
44.002	31.9916	86.4606	94.4068	clash	121405
153.01	70.5411	94.4337	88.178	no_clash	11964
15.795	160.17	117.161	105.635	clash	12660
233.505	139.202	95.5303	88.9811	no_clash	11988
229.689	5.78138	84.9779	92.4187	no_clash	11959
229.032	117.659	96.1424	87.7745	no_clash	11987
232.432	99.3334	85.3049	92.425	no_clash	11978
180.218	37.4233	93.3415	86.5469	no_clash	11951
110.078	129.781	87.168	94.3856	no_clash	11979
84.136	170.995	89.695	97.3979	no_clash	12024
213.547	124.751	86.1493	92.8168	no_clash	11960
165.083	57.3311	85.5599	91.3405	no_clash	11976
227.888	138.185	86.0348	93.3521	no_clash	11937
222.795	66.7191	86.9252	91.6403	no_clash	11950
247.52	124.048	86.6174	93.729	no_clash	12004
108.167	129.054	88.6633	95.9098	no_clash	11986
180.734	101.3	93.4667	86.8823	no_clash	11949
201.128	53.4787	86.3262	91.5447	no_clash	12003
114.179	36.6565	86.1369	92.9916	clash	20792
170.303	141.758	86.5235	93.8261	no_clash	11942
15.475	119.013	106.024	113.776	clash	14432
61.629	92.3717	96.9524	87.8492	no_clash	12180
198.595	139.935	95.0889	88.1011	no_clash	11986
25.579	68.1957	85.6918	87.6534	clash	123983
157.327	110.097	93.6079	89.9625	no_clash	11974
53.395	142.854	91.6995	95.2644	no_clash	11978
75.124	99.6278	94.2178	92.2541	no_clash	12031
47.583	142.996	101.292	94.5445	no_clash	11977
16.977	155.98	113.447	101.898	clash	13386
107.13	103.647	95.8784	86.7608	no_clash	12019
164.003	10.4522	85.9424	92.4865	no_clash	11964
210.377	19.241	84.9247	92.0891	no_clash	11999
81.594	81.7869	95.2614	89.0057	clash	13150
67.252	170.923	101.335	93.6268	no_clash	11966
213.645	38.1248	92.895	86.6944	no_clash	11976
59.939	67.3083	93.1313	91.0995	clash	47814
238.953	122.912	95.888	87.6975	no_clash	11935
158.826	159.594	95.5495	90.1777	no_clash	11913
64.269	155.511	98.0971	91.1474	no_clash	11982
202.991	81.7551	86.8047	93.6123	no_clash	11970
65.607	5.48602	84.7718	92.0913	clash	103981
214.849	26.4182	94.6739	87.3051	no_clash	11954
227.192	107.1	87.7174	92.1869	no_clash	11997
10.371	106.439	111.001	93.0702	clash	19442
161.835	43.0192	94.1299	86.3671	no_clash	11961
34.391	165.661	103.93	100.25	no_clash	11946
60.602	106.682	97.4078	86.799	no_clash	11945
233.122	69.4229	86.8842	93.3756	no_clash	11948
37.376	54.3291	85.74	94.027	clash	146575
106.957	121.666	97.2902	88.2755	no_clash	11912
223.449	87.7388	85.1549	92.4994	no_clash	11998
41.194	33.4434	94.6479	84.7601	clash	246906
59.414	95.9188	88.286	90.306	clash	16571
152.437	164.437	96.2298	90.2431	no_clash	11949
66.63	20.0979	92.3244	88.1864	clash	101021
220.95	76.0598	93.9019	88.2877	no_clash	11938
197.915	68.6526	85.1946	92.5433	no_clash	11966
30.923	22.5509	84.1279	89.9577	clash	258519
158.631	91.5982	87.1928	91.5954	no_clash	11978
149.962	168.851	87.9127	94.9188	no_clash	11928
187.82	163.857	97.3484	89.4087	no_clash	12004
35.595	151.894	103.608	93.778	no_clash	11999
3.749	105.959	142.842	124.358	clash	21048
160.83	116.244	86.2531	93.6331	no_clash	11955
70.9	43.517	93.3601	84.9007	clash	79487
202.027	21.5402	85.2137	92.0083	no_clash	11971
238.554	54.5236	94.9524	86.7549	no_clash	11920
44.808	71.1967	94.9671	83.362	clash	78740
121.462	66.0686	85.6636	92.9927	no_clash	11966
110.612	45.3052	95.1112	86.3163	clash	77886
122.789	121.975	96.7443	87.883	no_clash	11944
26.211	99.0088	92.0538	106.208	clash	46768
113.046	145.208	89.3186	93.9574	no_clash	11947
239.241	145.808	86.1467	93.4731	no_clash	11981
69.769	27.3622	84.3839	91.1376	clash	51463
195.292	71.8253	85.9504	93.0898	no_clash	11918
22.447	171.033	113.44	105.194	no_clash	12310
108.887	70.192	95.2421	87.6168	no_clash	11971
62.881	131.957	89.4496	96.8358	no_clash	11943
233.164	117.008	86.2534	92.5016	no_clash	11941
7.343	11.9993	93.3444	82.9924	clash	378886
39.645	113.374	90.5464	91.3233	clash	15876
96.037	17.5083	85.0324	92.1517	clash	34129
76.089	55.315	86.7836	89.9696	clash	30577
41.177	47.3951	85.0749	87.9297	clash	176353
193.985	172.463	97.0344	89.6627	no_clash	11944
7.997	16.9213	87.9526	78.1392	clash	430512
84.302	34.0816	94.6744	86.9392	clash	73949
171.14	55.0024	95.2677	86.7814	clash	13363
133.791	106.241	87.7793	94.9232	no_clash	11978
108.762	33.661	94.7368	87.0464	clash	58345
141.835	8.63628	85.109	92.3313	no_clash	11953
127.295	67.6742	95.2251	86.2532	clash	24351
99.464	39.8947	93.5461	88.0088	clash	14101
126.179	147.863	87.6824	95.1173	no_clash	11988
145.743	100.279	86.1675	91.9096	no_clash	11959
19.239	147.255	102.301	107.873	clash	13170
200.414	21.4239	85.0431	92.3259	no_clash	11984
211.516	14.5352	93.2763	87.1416	no_clash	11911
192.31	134.789	96.6761	88.6569	no_clash	11984
148.87	169.4	97.9751	90.162	no_clash	11919
129.906	18.6966	84.6376	92.029	no_clash	11939
139.199	90.9364	94.2886	86.3843	no_clash	11947
153.106	136.204	87.8936	94.9134	no_clash	11992
208.972	172.695	87.7361	94.3804	no_clash	11948
183.253	117.626	87.4203	92.4068	no_clash	12029
204.411	70.5044	95.0924	86.6783	no_clash	11987
26.225	17.0736	84.2405	89.2056	clash	287654
192.049	167.525	96.8825	89.3026	no_clash	11920
88.12	120.526	88.8952	92.4653	no_clash	11945
175.703	32.4078	86.3947	92.8315	no_clash	11965
66.77	34.1548	94.1587	87.355	clash	97009
183.508	136.468	96.5873	88.2923	no_clash	11962
90.257	104.581	86.4059	92.9045	clash	32778
83.153	56.692	95.1679	86.8507	clash	41955
34.383	83.1563	94.8062	95.4235	clash	37083
64.906	72.7472	85.6522	92.6183	clash	60781
109.593	142.105	98.0737	89.5005	no_clash	11950
130.021	113.455	96.7202	87.9377	no_clash	11932
210.555	91.8471	87.3475	93.9189	no_clash	11935
104.744	118.456	88.4819	95.8645	no_clash	11943
126.156	16.7996	94.9886	86.849	clash	20242
149.388	30.3778	94.4941	87.3097	clash	13572
207.82	93.5715	95.8061	87.3702	no_clash	11963
100.275	170.743	99.0947	91.6154	no_clash	11996
112.263	34.2956	84.536	91.4095	no_clash	12301
199.813	127.99	86.0333	93.4646	no_clash	11988
62.668	111.751	97.6112	90.862	no_clash	11934
230.497	31.5587	86.3157	92.7228	no_clash	12001
249.45	74.7891	85.0726	92.486	no_clash	11976
236.791	171.263	95.148	89.321	no_clash	11984
163.891	159.36	96.342	89.9627	no_clash	11969
134.772	76.9254	95.6668	86.9597	no_clash	12025
93.795	11.5571	95.1123	86.9894	clash	81509
129.506	18.803	94.4289	86.7517	no_clash	11996
148.204	172.884	89.4139	95.0391	no_clash	11932
92.595	15.5565	95.0059	86.922	clash	100820
62.283	56.0226	93.893	84.2912	clash	103076
33.941	133.914	102.925	91.3712	no_clash	12113
152.052	131.864	86.6152	94.0106	no_clash	11979
7.64	150.001	145.653	126.165	clash	12839
136.873	158.685	88.1273	94.5382	no_clash	11967
125.583	44.1348	87.1715	93.6373	clash	17554
242.306	23.1185	94.8003	87.294	no_clash	11950
68.477	140.731	96.8376	89.377	no_clash	11974
20.036	95.4403	90.655	93.6107	clash	19969
72.668	68.2823	94.8415	88.5085	clash	34411
228.284	118.223	85.6429	92.8771	no_clash	11960
213.755	69.8774	84.8608	92.0888	no_clash	11962
234.371	138.485	88.0775	94.3067	no_clash	11981
32.586	28.5945	94.4202	85.6874	clash	261571
232.887	61.8437	93.6295	86.595	no_clash	11983
39.558	162.695	104.767	95.9134	no_clash	11990
106.975	11.4758	85.6312	92.3951	clash	51937
36.693	32.0034	92.6746	83.4348	clash	197412
134.496	158.883	96.0848	89.4221	no_clash	11914
57.526	123.993	98.9711	91.6495	no_clash	11993
68.449	123.584	98.5005	90.4787	no_clash	11967
208.716	78.3526	85.2887	92.6562	no_clash	11990
160.745	161.642	87.2493	94.8303	no_clash	12015
236.761	95.1566	85.3803	92.1967	no_clash	11990
52.653	34.8109	94.4349	84.8084	clash	163909
230.347	115.465	86.483	92.4224	no_clash	11966
180.515	156.491	96.433	89.633	no_clash	11959
150.071	78.6381	94.4996	88.4529	no_clash	11966
106.09	17.2302	85.6816	91.7219	clash	30770
8.239	103.299	111.818	118.672	clash	22469
125.156	29.5448	94.9496	86.9423	clash	62579
61.546	71.7916	93.8782	84.2643	clash	82809
27.169	153.901	105.614	103.842	no_clash	11944
44.026	131.925	91.3592	94.3145	no_clash	11981
34.172	129.757	94.0387	103.763	no_clash	11979
164.078	56.9052	94.6642	87.5846	no_clash	11945
111.616	49.9101	93.5372	85.728	clash	37298
66.417	72.3928	95.1721	88.5937	clash	27573
250.291	51.302	94.5263	86.7245	no_clash	11963
79.5	16.9835	84.8864	91.4592	clash	62793
108.507	40.9759	85.4118	92.5863	clash	12621
9.968	125.473	120.103	111.803	clash	14374
112.513	59.5055	95.0072	85.9786	clash	58680
220.503	107.053	95.7083	88.138	no_clash	11981
13.428	170.955	118.532	126.074	no_clash	11995
212.761	129.715	86.5139	93.8443	no_clash	11949
5.113	95.3321	113.874	152.576	clash	30197
170.725	23.3928	84.7288	91.9154	no_clash	11989
80.789	134.41	96.3032	88.5252	no_clash	11921
59.024	146.145	100.692	91.5028	no_clash	11945
181.273	92.0893	95.8392	87.2557	no_clash	12003
100.601	79.3587	95.5346	87.9254	no_clash	11997
65.965	143.672	100.069	91.2472	no_clash	11966
121.198	18.699	84.7104	91.7997	no_clash	11971
83.502	108.834	96.4615	90.2409	no_clash	12023
16.902	66.6095	93.0007	75.5194	clash	131631
185.491	171.733	88.8565	94.4734	no_clash	11963
122.318	15.8658	93.3039	86.8416	clash	16339
241.573	74.0245	95.1452	86.836	no_clash	11947
186.372	36.1407	85.0728	92.3392	no_clash	11951
241.945	115.523	86.599	92.4133	no_clash	12041
151.179	41.3321	85.7493	92.7372	no_clash	11968
223.435	101.819	94.8813	88.4614	no_clash	12004
111.081	145.013	95.7477	88.9088	no_clash	11926
32.537	14.715	94.5779	85.4099	clash	266842
201.904	93.1134	85.4238	92.095	no_clash	11973
94.602	48.2796	95.1537	86.3306	clash	66421
184.939	45.4811	92.7508	86.4826	no_clash	11941
79.605	111.266	95.6216	91.6597	no_clash	11934
147.025	156.795	88.8307	94.2094	no_clash	11931
156.526	95.0762	95.9927	87.2739	no_clash	11970
160.98	138.932	87.4071	94.6328	no_clash	11966
7.163	146.44	134.652	118.417	clash	13146
151.446	130.22	96.9265	88.8579	no_clash	11968
7.33	25.4603	92.014	79.8707	clash	271983
104.089	48.9672	84.8225	90.9096	clash	29042
233.179	44.7673	86.1422	92.8152	no_clash	12000
32.401	172.037	98.411	106.077	no_clash	12007
222.781	83.8204	85.0773	92.3994	no_clash	11971
35.732	110.706	89.7614	94.9076	no_clash	12249
154.031	156.855	97.4732	89.3708	no_clash	11947
81.699	31.1215	85.5414	90.7411	clash	85831
137.784	102.733	86.9116	91.8098	no_clash	11965
102.473	8.88312	95.1056	87.1194	clash	59082
143.011	123.475	88.1342	95.0896	no_clash	11940
188.753	12.9213	94.1281	87.1297	no_clash	11953
127.549	105.639	95.1261	89.5952	no_clash	11972
205.142	169.33	86.9568	94.3404	no_clash	11954
104.41	156.496	98.6402	90.803	no_clash	11939
83.941	66.4751	94.0631	89.0724	clash	33481
162.592	36.0145	93.081	86.4803	no_clash	11981
204.023	66.7761	87.0535	93.5204	no_clash	11922
241.283	148.003	96.6341	88.5314	no_clash	11939
221.2	70.3277	93.9466	88.141	no_clash	11961
152.727	23.975	92.6107	87.8443	no_clash	11977
35.45	150.947	95.7461	98.2364	no_clash	11971
91.337	156.642	99.2668	90.9586	no_clash	11931
161.767	113.819	86.5106	93.87	no_clash	11971
212.347	84.234	94.2752	88.358	no_clash	11953
13.168	74.4386	89.1932	100.058	clash	61019
91.124	29.6775	86.5481	93.2015	clash	46839
5.232	131.896	149.089	104.811	clash	15990
98.18	63.9412	92.7472	89.6773	clash	34540
7.938	131.638	121.183	121.5	clash	14522
246.411	43.0674	84.9065	92.3093	no_clash	11971
173.909	115.98	96.409	88.147	no_clash	12000
166.38	75.9856	93.9836	86.325	no_clash	11985
223.355	58.3614	85.9354	92.8942	no_clash	11958
249.337	170.033	88.5523	94.2513	no_clash	11984
126.247	163.423	97.8505	90.0243	no_clash	11969
138.74	170.363	88.6308	95.1278	no_clash	11966
247.155	168.048	87.0759	94.2037	no_clash	11997
196.66	97.8404	93.6844	86.8376	no_clash	11955
226.141	6.82305	84.752	92.3781	no_clash	11933
57.241	173.495	93.6671	99.9577	no_clash	11976
48.876	61.5784	85.3376	88.6127	clash	110780
130.295	154.832	97.6944	90.2173	no_clash	12004
183.054	143.599	87.163	93.4373	no_clash	12008
218.687	67.9219	85.7352	92.8931	no_clash	12007
88.323	40.8793	85.403	92.6256	no_clash	12590
208.464	166.437	87.8534	94.5413	no_clash	11961
226.349	167.309	95.7807	88.9413	no_clash	11962
225.939	148.774	88.575	93.3619	no_clash	11946
9.167	164.01	139.449	142.164	no_clash	12125
142.617	170.674	87.8083	95.6539	no_clash	11995
32.246	145.55	97.0573	106.343	no_clash	11968
17.296	41.5887	83.5634	84.4685	clash	198198
84.6	6.82857	86.6919	92.5903	clash	61225
140.738	140.004	95.5338	90.3402	no_clash	11983
90.938	34.4622	92.3025	88.5672	clash	25757
37.055	27.3344	92.3542	83.9757	clash	213296
123.411	137.808	87.2674	94.6501	no_clash	11917
73.219	7.92843	93.9014	87.3583	clash	133687
84.081	89.9437	95.7453	85.9639	clash	12841
45.647	46.4043	94.8437	84.4788	clash	179406
229.757	18.5978	95.1905	87.1321	no_clash	11935
43.425	118.406	91.5568	101.128	no_clash	12054
108.662	168.72	88.6616	96.2404	no_clash	11991
10.782	147.401	118.263	129.033	clash	13372
95.056	16.3372	85.0186	92.1441	clash	36463
23.909	94.3222	90.1927	86.7013	clash	64079
14.813	38.807	83.5513	86.0928	clash	227475
82.372	107.015	86.9816	94.1316	clash	28489
4.222	125.253	150.725	96.0513	clash	18239
60.945	7.53409	84.7617	91.8953	clash	121257
136.469	95.2571	95.5897	88.4634	no_clash	11932
193.729	137.474	96.16	88.1588	no_clash	11958
92.675	168.137	90.3185	96.1475	no_clash	11996
129.578	128.825	95.8924	87.8866	no_clash	11960
44.465	20.4724	94.7302	85.5737	clash	236170
165.575	31.6174	94.9175	86.6851	no_clash	12109
144.84	23.3589	85.8632	92.5759	no_clash	12265
129.238	85.8646	93.38	86.1952	clash	12609
194.51	81.1775	85.3473	92.7058	no_clash	11931
144.477	171.027	88.3584	95.4443	no_clash	12018
36.651	157.607	94.9395	100.052	no_clash	11975
144.245	114.786	86.7975	92.3591	no_clash	11959
44.549	81.9575	87.3537	95.8952	clash	72650
136.291	46.7265	86.324	91.1524	clash	13616
222.462	173.143	87.5683	94.3248	no_clash	11957
231.628	28.2874	84.657	92.0475	no_clash	11930
205.828	103.617	85.475	92.7973	no_clash	11968
104.981	93.0001	94.1736	90.2141	no_clash	11982
173.615	57.0093	94.6225	87.6072	no_clash	11973
41.751	167.583	95.507	100.395	no_clash	11949
119.688	67.6655	94.4625	85.8568	clash	33574
100.584	22.5738	86.5357	92.913	clash	56979
39.853	145.361	93.7015	101.53	no_clash	11916
233.347	16.8807	84.6493	92.2417	no_clash	11972
135.841	121.984	87.2365	94.5799	no_clash	11934
62.077	137.34	91.62	99.3926	no_clash	11982
21.24	152.973	110.006	98.3884	clash	12639
111.313	8.3351	84.7876	92.1504	clash	12819
42.08	90.9154	96.2529	84.1114	clash	30303
119.138	106.68	95.166	89.8394	no_clash	11966
131.522	114.412	96.461	87.573	no_clash	11946
73.944	110.733	96.0129	86.666	no_clash	11999
144.58	14.6714	95.0751	86.9937	clash	16519
68.521	67.486	86.1393	89.6064	clash	37027
56.13	77.2184	85.633	90.9221	clash	47948
47.002	117.842	98.618	87.4282	no_clash	11938
175.365	173.766	95.4234	89.8791	no_clash	11944
219.384	37.3224	92.6784	87.9342	no_clash	12027
218.129	118.178	96.0763	87.6877	no_clash	11971
46.604	78.6694	95.5405	90.2427	clash	27268
246.806	40.3556	87.2192	93.0254	no_clash	11977
101.82	46.3185	92.5454	88.8327	clash	26792
223.791	109.634	85.6552	92.4923	no_clash	12033
24.19	166.03	101.65	105.872	no_clash	11911
102.685	15.0628	85.3054	91.7908	clash	22949
61.701	155.379	90.8704	96.729	no_clash	11977
218.085	150.492	94.9023	89.4002	no_clash	11932
227.217	147.234	96.6311	88.5137	no_clash	11992
55.232	49.5748	84.5182	89.9651	clash	167943
231.4	154.865	96.8227	88.7841	no_clash	11953
65.498	38.8046	94.2651	85.0296	clash	120574
195.876	79.1404	93.7058	86.5243	no_clash	11971
241.813	63.3515	85.8099	91.7059	no_clash	11973
192.017	76.4674	86.9616	91.5521	no_clash	11958
186.357	11.4099	84.8132	92.3034	no_clash	11934
145.506	47.4491	94.5364	86.2432	clash	19903
28.394	19.4125	92.2298	84.1707	clash	310418
89.034	9.89748	93.7351	86.9532	clash	71319
104.125	25.9918	84.9412	92.1175	clash	17598
94.949	18.0177	94.0647	87.3593	clash	75557
218.32	42.503	85.6763	92.6434	no_clash	11993
149.601	16.4765	84.9622	91.9838	no_clash	11974
198.004	169.722	87.2959	94.6235	no_clash	12017
125.474	28.4559	93.1581	87.8336	no_clash	12170
90.788	159.466	97.4682	92.1676	no_clash	11916
78.252	114.71	97.236	87.4681	no_clash	12000
207.818	99.7768	85.8374	92.1059	no_clash	11924
152.385	71.5356	92.8616	86.2103	no_clash	11987
54.347	41.8164	85.0499	89.2733	clash	149602
178.887	164.773	88.1372	94.863	no_clash	12008
216.707	171.437	88.9186	94.1676	no_clash	11968
61.342	23.3577	84.5428	91.4649	clash	65840
114.235	130.247	88.6277	95.786	no_clash	11996
33.816	15.4745	94.1097	85.2587	clash	269527
218.095	129.717	96.4665	88.2476	no_clash	11938
237.747	54.0001	93.8975	87.8174	no_clash	12003
134.838	159.299	89.3871	94.4878	no_clash	11944
182.905	169.093	97.4488	89.6535	no_clash	11926
198.101	107.622	85.6098	92.5341	no_clash	11926
145.863	159.422	97.8351	89.7322	no_clash	11964
250.669	103.331	93.3298	87.0826	no_clash	11976
34.328	174.361	99.2083	104.837	no_clash	12025
52.983	47.4311	85.7869	88.9409	clash	113701
114.831	99.7469	96.3874	87.2991	no_clash	11996
192.324	98.9735	87.7456	91.9334	no_clash	11963
17.076	50.1087	84.1474	81.3073	clash	193224
78.626	142.535	97.8586	92.3423	no_clash	11936
221.2	34.4007	93.2842	86.7624	no_clash	11951
90.653	80.3367	86.2573	93.7846	clash	16828
254.556	128.019	93.9553	87.6351	no_clash	11913
10.139	164.958	126.157	126.662	no_clash	12164
240.473	165.631	94.8489	89.2551	no_clash	11944
146.268	94.538	85.4864	92.4484	no_clash	11941
100.521	109.423	86.5125	93.4718	clash	21153
227.711	118.488	85.705	93.1394	no_clash	12000
123.604	169.191	88.5915	95.4249	no_clash	12009
10.114	162.259	125.546	126.624	no_clash	12105
186.311	104.411	95.259	88.5971	no_clash	11949
169.379	46.069	86.7545	91.4475	no_clash	11970
229.897	6.17879	95.0585	87.3499	no_clash	11953
126.833	104.33	96.424	87.4795	no_clash	11945
168.217	86.3951	94.1645	86.4852	no_clash	11959
112.121	17.617	92.9658	87.7118	clash	21553
205.98	46.1591	94.8757	86.669	no_clash	11972
193.754	45.8336	94.6316	86.5693	no_clash	12007
232.456	136.063	87.0774	94.0439	no_clash	11966
133.88	123.403	86.6054	93.0313	no_clash	11959
21.164	169.608	104.307	109.765	no_clash	12069
164.826	100.661	86.175	91.9634	no_clash	11961
132.195	79.7347	85.2009	92.1822	no_clash	11954
167.74	45.7574	86.1068	91.4164	no_clash	11978
191.778	43.0426	94.9611	87.1817	no_clash	11973
70.665	131.986	88.5039	94.6141	no_clash	11949
19.518	144.323	110.026	96.3923	clash	13185
119.93	71.615	92.9554	89.5056	clash	14082
45.465	120.789	100.048	91.4126	no_clash	11995
73.249	170.251	99.2568	93.5802	no_clash	11972
139.462	19.8926	85.3756	92.3799	no_clash	12060
100.635	131.041	97.629	89.9867	no_clash	11939
92.496	83.7485	85.5635	92.2602	clash	38876
237.263	71.4314	85.1265	92.5181	no_clash	11932
196.235	123.757	86.8495	92.6545	no_clash	12023
222.39	7.64454	94.6386	87.3698	no_clash	11998
167.124	139.835	97.0664	88.749	no_clash	11921
194.565	80.6425	92.8352	88.973	no_clash	11951
131.16	70.9231	86.126	91.0336	clash	13154
82.298	79.6321	85.7793	92.8978	clash	34329
204.145	8.54609	93.5576	87.4676	no_clash	11957
22.687	111.651	102.959	96.0764	clash	12933
84.387	97.5492	87.0708	94.6982	clash	18750
72.624	45.4136	87.1006	94.5651	clash	35664
217.577	124.031	86.2387	92.749	no_clash	11983
43.145	130.993	98.8733	88.9163	no_clash	11923
233.198	41.6054	85.9745	91.769	no_clash	11955
69.673	91.9351	94.0473	85.3875	clash	23478
123.42	138.733	97.6642	89.3768	no_clash	11926
49.13	171.504	94.0374	101.153	no_clash	11974
39.359	166	103.601	95.7164	no_clash	11938
123.078	171.184	88.2422	96.1156	no_clash	11950
54.722	169.651	100.67	95.7326	no_clash	11950
188.806	170.306	87.1997	94.7184	no_clash	11924
18.461	139.265	109.134	110.38	clash	12743
106.05	165.44	97.7394	91.4101	no_clash	11990
193.001	29.6762	84.8749	92.2398	no_clash	12002
104.933	73.6944	86.9845	90.6955	clash	14530
198.649	55.864	95.1531	87.1753	no_clash	11960
11.711	122.023	112.74	118.565	clash	14931
236.954	155.667	86.2593	93.8943	no_clash	12023
195.731	20.8276	94.2528	87.4002	no_clash	11945
89.31	17.9345	95.0129	86.5951	clash	83101
101.005	53.1305	84.7749	90.9372	clash	32439
12.568	94.7641	95.7814	117.578	clash	53652
126.371	85.3102	95.2568	88.3636	no_clash	11944
18.929	137.144	110.408	103.579	clash	12739
148.14	132.416	86.7943	93.298	no_clash	11956
246.114	62.1503	95.0902	86.8095	no_clash	11951
90.671	148.632	98.3255	89.8303	no_clash	12009
232.285	89.1355	87.1938	93.7208	no_clash	11957
107.442	64.7169	84.9541	91.886	clash	15365
39.634	114.879	89.8818	92.1759	no_clash	11965
181.252	48.4476	84.7017	92.0236	no_clash	11971
12.837	49.0838	90.8271	72.367	clash	214797
215.778	112.831	94.1455	87.2316	no_clash	11943
239.093	108.375	95.9853	87.6697	no_clash	11959
177.768	117.863	95.0841	89.2269	no_clash	11984
187.388	111.224	87.599	94.3437	no_clash	11917
231.877	157.31	87.014	94.1961	no_clash	11951
58.013	147.573	100.979	92.4377	no_clash	11930
4.506	83.3099	98.1378	50.2449	clash	84353
231.436	39.8447	94.0903	87.5729	no_clash	11946
97.821	14.6114	93.043	87.6584	clash	48453
6.621	79.7775	94.595	92.8803	clash	60070
171.314	95.4261	85.5575	92.0765	no_clash	11996
153.275	53.3328	84.702	91.6297	no_clash	11953
32.661	142.405	94.5232	101.235	no_clash	11996
92.189	171.029	99.0398	92.0332	no_clash	12016
127.766	166.408	97.6465	90.1128	no_clash	11908
29.223	139.657	102.106	91.7063	clash	12649
158.419	95.7607	95.8609	87.0699	no_clash	12002
148.937	166.37	87.7005	94.8432	no_clash	11996
75.639	35.5631	92.4828	88.6924	clash	51859
83.702	10.3723	94.8628	86.8554	clash	75830
42.656	162.094	104.053	96.4751	no_clash	11924
101.724	55.5638	94.9582	85.8357	clash	70426
142.544	111.842	86.7869	92.2243	no_clash	12007
68.984	146.088	98.5793	93.1585	no_clash	12019
227.658	170.288	96.1255	89.067	no_clash	12036
222.107	160.208	96.974	88.9833	no_clash	11960
147.801	4.44146	92.584	87.5268	no_clash	12038
203.02	26.9727	92.5665	86.8594	no_clash	11991
60.877	147.002	97.8516	94.7937	no_clash	12000
115.905	125.111	97.338	88.8217	no_clash	11998
221.231	75.7306	94.0718	86.6107	no_clash	11919
177.134	166.535	97.3109	89.7015	no_clash	11934
153.775	77.7272	85.1858	92.4058	no_clash	11959
81.827	102.83	87.8921	91.2798	no_clash	11958
224.613	29.138	86.962	92.8436	no_clash	12017
201.063	83.6513	87.4612	91.6973	no_clash	12005
226.863	141.911	86.2838	93.7937	no_clash	11950
191.185	146.44	88.6512	93.4231	no_clash	11958
125.977	19.604	94.4727	86.7057	no_clash	12494
57.078	111.42	89.5842	91.5161	clash	14187
204.45	52.28	84.8092	92.1859	no_clash	11968
116.85	15.2176	95.1417	86.9604	clash	42162
149.88	160.522	87.2336	94.8064	no_clash	11933
5.007	106.572	122.55	72.0251	clash	37761
159.904	122.886	86.9598	94.2611	no_clash	11942
39.27	103.016	90.2561	100.404	clash	32982
36.533	118.07	90.9485	98.1984	clash	13430
170.641	85.0618	95.7352	87.2833	no_clash	11961
69.233	65.2703	86.737	94.8003	clash	42357
55.646	87.4929	88.0508	89.6523	clash	25848
181.23	166.625	96.4496	89.3032	no_clash	11968
75.297	172.228	90.4476	97.9321	no_clash	11992
20.086	158.915	110.722	110.168	no_clash	11935
222.612	59.7682	92.9883	86.5696	no_clash	11947
185.146	145.174	86.4792	93.9783	no_clash	11980
135.623	17.228	93.3704	87.5792	clash	13717
73.231	112.657	96.7042	91.1874	no_clash	11981
41.636	19.1738	93.7536	87.2996	clash	207935
1.506	80.2782	139.117	120.067	clash	65453
56.572	128.464	97.7198	88.2943	no_clash	11962
116.135	116.655	86.474	93.0617	no_clash	12450
98.284	107.888	87.1457	91.865	no_clash	11933
43.556	12.746	86.3621	92.8682	clash	184063
106.482	112.286	96.8852	88.7678	no_clash	11984
49.804	35.2286	94.3378	84.5933	clash	166068
120.661	7.36641	94.9747	87.2335	clash	52742
172.944	84.7365	95.4808	86.7957	no_clash	11934
67.169	80.1018	94.1439	84.7475	clash	61177
130.765	131.578	96.6958	89.7215	no_clash	11967
119.26	105.813	87.2658	94.6837	no_clash	11967
85.127	56.3747	94.9856	87.2169	clash	29793
218.798	37.1998	93.5518	87.7113	no_clash	11976
9.615	167.675	131.904	137.375	no_clash	12350
238.391	37.2411	86.5226	91.8443	no_clash	11990
68.806	66.0818	85.3798	92.4044	clash	66326
229.682	150.192	86.3197	93.8952	no_clash	11989
118.346	73.0754	87.7091	94.7556	no_clash	11929
106.989	117.59	96.8973	89.3263	no_clash	11950
15.187	119.033	109.518	98.3647	clash	14136
130.359	100.732	86.71	94.1013	no_clash	12038
137.756	150.954	96.0885	90.4607	no_clash	11947
50.369	169.977	103.424	95.5389	no_clash	11915
168.842	50.9197	94.8644	87.3167	no_clash	11965
37.86	172.099	105.78	98.0957	no_clash	11962
165.156	99.1201	85.7849	93.1319	no_clash	11994
215.046	16.1882	94.6823	87.3215	no_clash	11964
180.667	142.894	88.4183	93.3321	no_clash	11948
63.559	49.8428	86.1828	93.9958	clash	56944
106.034	96.8822	94.2873	86.2535	no_clash	12566
44.744	68.0054	94.0818	83.0114	clash	109796
241.901	150.818	86.1498	93.6468	no_clash	11952
59.675	119.955	88.395	93.4342	no_clash	11997
237.772	148.698	94.6012	88.2532	no_clash	11976
59.854	105.336	87.4186	93.8136	clash	27411
17.257	46.5301	94.4371	81.471	clash	210377
31.369	40.1067	84.5553	86.9915	clash	192798
42.295	162.952	94.0146	100.046	no_clash	11958
12.194	58.0528	85.76	91.772	clash	190549
11.186	20.2428	92.3189	87.4217	clash	333947
132.484	84.7683	95.2961	88.2202	no_clash	11932
210.414	131.069	96.0738	88.7739	no_clash	11965
190.808	67.7895	85.8431	92.9979	no_clash	11967
191.266	21.1723	94.4503	87.349	no_clash	11992
77.268	141.44	98.3081	92.0661	no_clash	11960
74.825	144.752	97.0459	89.5839	no_clash	11944
97.477	128.811	88.3301	95.7801	no_clash	11960
163.766	27.3348	93.0549	87.7722	no_clash	11936
76.987	137.633	97.9335	92.096	no_clash	11972
148.368	134.608	86.9101	93.3623	no_clash	11997
7.971	132.302	130.372	130.693	clash	14853
110.147	130.637	89.0808	93.0749	no_clash	11972
45.936	17.3595	84.4038	90.7137	clash	224019
166.213	8.50748	93.8412	87.4324	no_clash	12015
49.948	56.0742	84.6944	89.8861	clash	153903
228.12	54.361	85.8197	92.7991	no_clash	11939
116.644	46.0746	95.1504	86.4578	clash	71832
73.307	147.54	89.4754	95.3967	no_clash	11998
63.694	51.4096	85.7827	89.4431	clash	82437
225.364	111.785	96.0889	87.8194	no_clash	11980
46.892	8.30298	85.1137	91.6595	clash	212549
106.951	116.876	96.1726	87.353	no_clash	11918
115.035	144.475	88.4682	93.9537	no_clash	11948
174.398	13.1968	85.5482	92.1544	no_clash	11937
195.34	22.8309	85.7339	91.9563	no_clash	11944
60.057	67.1669	85.1107	90.359	clash	77634
253.09	115.169	95.0279	87.3654	no_clash	11921
241.726	10.4293	95.1047	87.3055	no_clash	11958
93.429	98.2972	96.6384	87.4415	no_clash	11928
114.554	163.844	88.2653	95.8338	no_clash	11947
248.615	149.067	87.1546	94.0729	no_clash	12008
144.27	145.776	97.4968	89.3959	no_clash	11971
63.194	95.6779	95.6416	91.3222	clash	12851
170.769	172.113	97.7645	89.9948	no_clash	11962
44.58	80.235	96.0505	84.1855	clash	52134
240.86	12.0004	94.8162	87.2186	no_clash	11886
64.341	170.911	93.0952	97.9724	no_clash	11942
97.406	41.1479	85.255	90.743	clash	53559
57.106	163.597	100.157	92.7459	no_clash	11963
10.12	171.279	137.208	134.985	no_clash	12263
231.854	141.034	86.1534	93.6897	no_clash	11940
83.195	20.0502	95.0374	86.5434	clash	129969
211.886	126.021	86.1656	93.6007	no_clash	11908
126.757	93.9518	85.62	92.5909	no_clash	12332
203.654	91.8842	93.8141	88.8109	no_clash	11995
14.464	155.126	119.509	106.195	no_clash	12531
191.944	154.771	88.6266	94.7717	no_clash	11989
210.744	110.072	85.8811	93.2844	no_clash	11955
144.331	138.612	86.827	93.7663	no_clash	11979
144.804	134.659	96.5357	89.6157	no_clash	11948
236.894	90.6749	93.5743	88.6571	no_clash	11947
213.422	130.411	88.319	92.814	no_clash	12008
190.04	17.5863	85.1874	92.3627	no_clash	11955
210.768	17.3696	95.1762	87.1662	no_clash	11951
49.146	80.9207	94.8543	83.8383	clash	58936
96.176	79.2788	95.8957	86.7774	clash	13391
219.643	62.6849	85.5946	92.7733	no_clash	11980
249.373	82.0684	85.3351	92.7206	no_clash	11949
61.84	152.703	92.0464	99.2848	no_clash	11991
168.003	8.45307	86.0702	92.3104	no_clash	11915
67.674	147.081	89.9446	97.3133	no_clash	11977
4.798	63.7875	86.8676	46.5336	clash	154434
23.891	23.8	94.2858	84.9372	clash	286288
79.761	90.827	88.179	96.2821	clash	13340
19.973	28.3228	92.3552	80.9033	clash	308176
172.658	19.2605	85.5288	91.9746	no_clash	11948
118.343	172.239	88.5188	96.1205	no_clash	11957
38.893	17.4128	84.4331	90.2959	clash	227506
148.991	68.4525	95.2522	86.4621	clash	15352
169.086	173.391	88.3502	94.8878	no_clash	11939
159.354	15.9732	93.0832	87.6075	no_clash	11973
119.825	171.359	88.4303	96.192	no_clash	11988
66.418	154.983	98.3595	94.0017	no_clash	11994
142.452	57.4715	84.7367	91.624	no_clash	11986
202.595	114.843	86.232	93.5835	no_clash	11976
106.029	54.8224	85.6315	90.6654	clash	52830
48.023	20.1188	93.6691	85.4129	clash	172118
238.84	139.357	86.5079	93.8441	no_clash	12008
117.214	142.032	88.751	93.7276	no_clash	11986
46.489	90.0101	97.0707	85.5851	clash	26552
74.449	156.603	89.6394	96.4762	no_clash	11899
244.244	37.4069	84.7153	91.9684	no_clash	11935
218.207	170.694	97.1099	89.3445	no_clash	11900
186.441	14.2489	85.1147	92.3502	no_clash	11949
136.364	112.082	86.3594	93.6995	no_clash	11930
236.991	73.1211	92.8372	88.5314	no_clash	11971
210.848	48.1442	94.739	87.3906	no_clash	11958
159.775	11.1881	84.8662	92.1791	no_clash	11908
230.073	4.97783	85.1637	92.4374	no_clash	11925
70.122	112.882	97.4208	87.3436	no_clash	12025
116.757	71.306	85.4147	91.0388	clash	34984
105.67	32.7412	85.3009	91.1039	clash	39695
165.344	159.845	88.2788	95.0247	no_clash	11970
156.574	7.63246	95.2373	87.2395	clash	21751
109.81	80.358	95.8038	87.2922	no_clash	11965
158.932	54.5432	84.7524	91.9818	no_clash	12023
166.535	112.748	96.4024	87.9225	no_clash	11996
197.143	62.9697	85.047	91.6675	no_clash	11933
38.127	46.515	94.827	84.114	clash	213315
224.507	48.8885	85.6354	92.6759	no_clash	11961
196.477	61.4952	95.3345	86.9866	no_clash	11962
186.464	139.872	86.8095	93.3339	no_clash	11896
92.985	167.515	89.2866	96.3354	no_clash	11959
60.769	127.671	96.8246	94.2832	no_clash	11894
63.212	52.0816	92.837	84.3659	clash	81059
59.453	57.7676	84.9381	91.4854	clash	118942
7.437	111.643	117.263	82.8293	clash	26094
45.711	170.495	103.013	97.2579	no_clash	11970
80.696	109.598	96.4518	90.5294	no_clash	11985
30.522	10.4663	85.989	91.0019	clash	273459
180.944	135.189	96.5561	88.2457	no_clash	11971
80.237	11.1175	95.1396	86.8374	clash	115038
15.475	143.504	105.137	103.08	no_clash	12318
165.37	152.183	86.8688	94.1591	no_clash	11980
210.073	167.512	86.9479	94.2156	no_clash	11950
8.926	150.085	127.942	140.459	no_clash	12377
8.327	54.0867	84.0991	72.8875	clash	182093
32.859	65.3725	85.6103	91.552	clash	124634
136.828	169.513	97.3714	90.0972	no_clash	12012
91.674	147.198	89.4904	96.7205	no_clash	11979
66.556	89.9017	86.2469	91.0088	clash	27610
185.327	109.428	85.6493	92.7227	no_clash	11990
219.958	138.636	86.2604	93.7589	no_clash	11944
123.951	98.7756	86.6826	94.1004	no_clash	11985
192.667	13.3058	94.6151	87.3288	no_clash	11955
185.885	161.69	96.5509	89.0847	no_clash	11983
108.828	135.876	97.7477	89.812	no_clash	11980
19.799	73.1875	87.2746	82.6181	clash	103609
88.141	18.8543	94.9823	86.538	clash	89184
157.584	122.563	94.6806	87.5121	no_clash	11962
128.106	160.515	96.8071	89.6588	no_clash	11971
239.323	114.214	94.0833	87.2874	no_clash	11917
203.902	50.4564	85.0083	91.6743	no_clash	11946
149.766	62.7969	94.7755	87.6773	no_clash	11929
197.277	67.3931	85.403	92.7023	no_clash	11964
201.204	62.8809	94.9191	87.51	no_clash	11974
227.416	122.117	87.752	92.5523	no_clash	11921
199.706	124.648	85.906	93.1223	no_clash	11953
102.011	164.641	99.1028	91.1323	no_clash	11953
102.5	92.813	85.9259	92.987	clash	18761
134.033	49.3938	84.6756	91.4458	no_clash	11967
240.232	93.8429	87.3279	93.78	no_clash	11988
90.791	77.9016	95.6861	86.092	clash	23320
192.999	115.731	96.0693	87.5938	no_clash	11964
58.322	172.29	102.242	94.7564	no_clash	11982
72.451	30.9212	94.8731	86.4638	clash	121989
61.667	97.7474	96.8702	86.2272	clash	13662
119.129	52.6089	85.5989	90.8898	clash	34995
122.033	37.6791	93.2306	86.1022	no_clash	12437
203.81	55.2986	95.2607	86.8515	no_clash	11999
190.961	172.095	89.369	94.7665	no_clash	11968
93.98	35.298	85.3487	92.4927	clash	15961
71.652	32.3531	84.3814	90.9744	clash	70658
118.048	11.5495	84.9567	92.0363	no_clash	11922
52.262	77.2675	94.8673	90.676	clash	29671
25.455	12.5237	93.3664	85.1015	clash	365180
56.754	15.7832	85.4976	91.1437	clash	142103
128.214	158.861	96.7382	89.5584	no_clash	11955
12.393	98.3807	95.4493	97.5524	clash	21447
224.154	159.796	87.6975	93.7483	no_clash	11952
240.238	25.103	84.6413	92.183	no_clash	11996
184.089	140.574	86.6893	94.134	no_clash	11945
83.17	84.4599	93.8371	85.4142	clash	26886
214.897	120.026	95.7603	87.5832	no_clash	11942
129.027	171.409	88.1023	95.5862	no_clash	11994
148.184	59.1381	92.7097	88.7716	no_clash	11988
55.108	64.8099	95.0082	88.2508	clash	45098
64.542	171.646	99.696	94.0796	no_clash	11938
177.957	47.0798	94.4041	86.4455	no_clash	11977
68.348	110.643	97.1085	90.833	no_clash	11972
184.404	101.13	86.3117	91.9933	no_clash	12033
28.791	32.3514	94.398	85.1039	clash	255650
25.256	160.746	107.322	98.4851	no_clash	12170
30.585	126.096	92.7803	98.1107	no_clash	12194
243.122	84.8031	85.1227	92.5217	no_clash	11987
148.717	168.139	97.5712	89.8879	no_clash	11959
97.761	120.089	87.011	94.0077	clash	12788
121.059	170.198	97.0963	91.1646	no_clash	11956
113.941	37.6245	92.9193	86.0183	clash	13437
174.551	11.5316	87.1993	92.6766	no_clash	11929
53.309	136.273	100.652	91.5613	no_clash	11999
46.319	27.1081	85.1715	92.3196	clash	121292
175.919	95.8986	87.3244	91.7823	no_clash	11999
195.477	124.999	86.5438	93.8759	no_clash	11944
13.313	52.3389	85.5769	97.8561	clash	194399
246.802	101.483	95.4844	88.0054	no_clash	11944
42.556	52.1903	85.0884	87.9865	clash	154588
110.001	169.86	97.8724	91.5638	no_clash	11933
52.953	69.7234	95.0967	88.9203	clash	34147
5.765	65.9299	87.3208	57.7391	clash	141236
127.727	171.588	98.2779	90.7518	no_clash	11934
163.891	19.6202	92.6697	86.9078	no_clash	11968
51.45	170.783	94.0102	99.4223	no_clash	11975
12.528	10.2221	94.3565	84.3255	clash	332249
210.825	69.1515	86.331	91.5841	no_clash	11901
223.428	172.906	95.7306	89.1897	no_clash	11990
218.403	38.1938	85.9755	92.7086	no_clash	11973
66.844	135.533	89.9417	97.5862	no_clash	11958
15.992	36.9535	84.9054	96.1997	clash	193862
167.838	10.9217	84.6618	92.2337	no_clash	11906
184.295	79.181	94.4753	88.259	no_clash	11951
197.309	145.35	96.1971	88.4044	no_clash	12003
65.083	42.5036	84.8565	89.8788	clash	150186
191.204	6.86937	85.755	92.4619	no_clash	11970
189.246	84.9939	95.4861	86.8808	no_clash	11945
213.311	90.5979	85.7607	91.9139	no_clash	11979
226.964	70.3727	85.3103	92.6481	no_clash	11966
86.696	34.6404	94.1734	85.7065	clash	66973
142.514	71.9518	94.2213	88.4454	no_clash	11965
90.122	95.3386	88.4347	96.2203	no_clash	11924
43.464	162.421	103.713	96.5243	no_clash	11977
180.534	168.926	97.4254	89.5656	no_clash	11951
95.145	126.842	88.2637	95.7436	no_clash	11979
134.752	100.99	86.9455	91.7262	no_clash	12026
232.788	173.116	88.2259	94.3385	no_clash	11974
236.327	170.884	86.4852	94.2208	no_clash	11923
126.318	52.6584	94.933	87.2265	clash	13616
201.19	124.242	93.6651	89.58	no_clash	11960
45.744	119.87	90.4654	98.7123	clash	14108
96.927	15.96	84.5639	91.7859	clash	15258
185.503	173.213	89.3438	94.5264	no_clash	11952
19.114	103.141	92.2637	91.9402	clash	18619
194.161	109.853	96.1544	87.9212	no_clash	11909
3.706	116.956	167.657	111.503	clash	17071
209.264	87.4802	85.1307	92.2623	no_clash	11956
171.934	98.6681	85.4626	92.4744	no_clash	11997
147.826	129.811	88.5459	95.2388	no_clash	11964
14.399	26.8012	89.4188	78.9398	clash	393817
192.457	48.0006	84.846	91.6839	no_clash	11996
143.071	38.0104	85.7978	91.3545	no_clash	12480
230.545	33.5803	84.7028	91.9684	no_clash	11928
224.723	70.0954	85.6204	92.8397	no_clash	11973
135.569	115.969	96.5119	88.7807	no_clash	11945
108.894	17.3212	84.9087	91.7408	clash	13050
197.564	46.8244	95.1554	87.041	no_clash	11984
40.061	93.2057	95.248	83.9107	clash	30014
82.227	161.006	89.3742	96.4462	no_clash	11992
22.504	141.343	98.8769	98.5312	no_clash	12102
93.105	37.4701	86.3127	93.2739	clash	27592
33.59	167.234	105.446	100.23	no_clash	11915
102.628	12.4814	94.7765	87.1483	clash	79222
216.793	73.7411	85.4282	92.7492	no_clash	11935
184.535	112.584	96.2043	87.6448	no_clash	11959
154.684	34.7048	85.8366	91.5084	no_clash	11942
9.025	8.6737	91.3451	89.0927	clash	520557
161.45	148.265	88.0591	94.9559	no_clash	11965
99.47	103.472	95.047	90.4093	no_clash	11958
143.806	172.317	87.8414	95.3724	no_clash	12025
188.618	60.04	85.9048	91.4631	no_clash	11964
7.341	155.003	138.996	124.994	clash	12602
142.957	12.1468	94.517	87.0443	no_clash	11917
39.335	87.1173	95.5686	93.6086	clash	25746
22.687	46.0024	85.648	96.1542	clash	184775
155.531	124.849	88.2712	95.0105	no_clash	11976
118.182	158.815	89.8666	96.1767	no_clash	11933
72.322	170.197	100.635	93.6796	no_clash	11967
127.532	108.742	87.9903	95.1538	no_clash	11968
202	142.915	87.9226	93.252	no_clash	11990
38.431	38.9035	85.1086	92.6423	clash	151025
59.106	24.4817	85.3919	90.5006	clash	148365
12.671	55.2272	94.9287	77.687	clash	194919
133.98	173.761	96.3569	90.547	no_clash	11963
186.578	141.297	96.6897	89.0298	no_clash	11955
143.282	158.364	88.3986	94.3746	no_clash	11988
128.504	70.9332	85.0828	91.4127	clash	14123
8.802	166.96	145.162	132.938	clash	12843
17.929	17.9337	85.8824	95.0516	clash	299065
132.989	172.597	88.7619	95.7133	no_clash	11956
118.406	115	88.3761	95.5611	no_clash	12003
203.139	101.469	86.5748	93.6848	no_clash	11957
8.938	51.9921	84.8254	90.3597	clash	207196
246.815	13.647	93.7236	87.4735	no_clash	11927
201.939	12.9352	93.8029	87.1571	no_clash	11943
171.73	100.478	86.5031	93.7574	no_clash	11988
123.463	36.8187	86.48	91.2221	clash	29249
182.027	103.374	93.7188	86.9275	no_clash	11988
110.958	58.292	95.3131	86.645	clash	35049
63.487	62.2194	85.0128	89.9493	clash	86594
72.79	164.507	100.133	92.0358	no_clash	11977
140.972	25.0786	85.2614	92.3568	no_clash	11970
136.353	99.4341	87.9448	91.6987	no_clash	11967
35.39	37.1759	94.0186	83.2522	clash	233545
76.415	31.2547	84.6828	91.737	clash	23923
99.82	102.486	96.2079	86.8115	no_clash	11959
14.892	173.046	115.639	122.295	no_clash	12297
67.635	40.2893	85.7702	93.1721	clash	46577
145.554	108.138	87.7339	94.7697	no_clash	11960
107.232	150.218	98.4562	90.0919	no_clash	11984
54.28	55.5394	84.8892	91.3872	clash	141440
24.862	165.883	108.256	105.31	no_clash	11909
130.744	69.1908	85.5482	91.1043	clash	19280
235.975	52.751	84.7542	91.9046	no_clash	11905
36.507	57.1606	94.6672	82.6671	clash	152733
18.369	106.413	101.382	83.0174	clash	38018
12.967	131.437	105.086	100.062	clash	12858
71.567	58.0009	84.909	91.617	clash	86252
22.741	136.513	97.5784	97.2866	no_clash	12178
64.946	75.454	95.9609	87.0475	clash	25039
137.342	158.566	87.4217	94.9556	no_clash	11946
13.9	131.217	113.133	94.4482	clash	14004
244.819	111.953	93.9176	88.9087	no_clash	11950
72.467	36.6539	94.971	86.0285	clash	119490
167.365	46.7735	86.8139	93.2604	no_clash	12007
109.555	168.339	88.7603	95.7899	no_clash	11942
45.309	72.5169	85.9145	92.593	clash	76093
239.293	173.59	88.9202	94.3007	no_clash	11990
158.004	48.2942	86.5977	93.2397	no_clash	11978
58.192	121.578	96.8131	94.1165	no_clash	11968
94.222	93.4599	87.9143	91.0553	no_clash	11935
79.712	90.6636	85.992	92.4877	clash	50048
212.258	49.4784	93.3082	86.5581	no_clash	12011
28.668	68.5409	95.6351	81.8496	clash	115207
173.489	106.336	85.7606	93.0855	no_clash	11961
131.391	23.1693	84.5553	91.8849	no_clash	11926
191.702	160.485	88.979	93.9504	no_clash	11979
83.466	61.7306	85.2198	92.3543	clash	37536
243.5	36.6335	84.9987	92.3449	no_clash	11978
149.889	28.0323	84.9284	92.2077	no_clash	12011
35.311	61.9143	85.2274	90.8129	clash	159077
249.889	35.6824	86.9762	92.8993	no_clash	11959
112.474	164.306	97.2487	90.2114	no_clash	11950
75.373	44.2164	93.9999	87.8895	clash	52050
70.158	139.443	89.8112	94.355	no_clash	11958
228.015	159.527	87.6676	93.719	no_clash	11936
194.133	155.321	87.5276	93.7927	no_clash	11999
67.992	54.6822	94.6867	87.6093	clash	57680
215.162	167.945	86.6134	94.2738	no_clash	12025
63.557	153.58	90.6241	96.3885	no_clash	11887
222.285	17.2662	92.8517	87.6164	no_clash	11928
198.609	136.659	86.9127	93.1173	no_clash	12008
68.92	18.4136	86.1423	91.2435	clash	121184
203.765	37.2274	86.9434	93.0065	no_clash	12003
61.918	124.04	89.8549	97.9011	no_clash	11968
244.463	29.4414	95.1096	87.1552	no_clash	11961
92.496	14.3855	94.4308	86.6943	clash	53678
217.575	36.9976	93.9964	87.5787	no_clash	11992
227.692	109.326	85.6803	92.4596	no_clash	11992
24.853	133.037	95.6787	96.8179	no_clash	12024
138.783	41.2239	85.0839	91.3145	no_clash	11931
101.393	112.092	96.2308	87.1319	no_clash	12001
223.944	113.768	95.9092	88.1907	no_clash	11947
215.802	101.767	93.4815	86.9818	no_clash	11925
21.92	35.786	94.0116	85.5788	clash	217543
198.714	7.83002	95.2546	87.2748	no_clash	11938
102.474	166.341	99.1617	91.1274	no_clash	11982
146.614	16.1451	94.0658	86.9193	no_clash	11988
137.917	58.2674	85.3482	92.6289	no_clash	11968
206.973	108.021	96.0818	87.7819	no_clash	11941
81.036	99.7078	86.4608	93.2141	clash	47357
45.762	129.648	90.8007	94.0301	no_clash	11972
192.071	147.388	86.4298	93.8988	no_clash	11960
206.484	56.4241	94.8057	87.4649	no_clash	11972
131.899	134.632	95.8881	90.2882	no_clash	11945
91.548	109.116	87.487	91.8313	no_clash	11957
26.268	61.8811	95.718	83.5337	clash	133226
235.446	47.0088	93.824	86.6647	no_clash	11943
148.292	110.579	86.5903	92.2192	no_clash	12069
15.772	164.892	120.37	114.171	no_clash	12335
230.064	153.888	96.0725	88.5297	no_clash	11975
139.366	82.4386	85.2162	92.145	no_clash	11925
144.53	119.04	96.3701	87.6846	no_clash	11995
181.819	121.537	94.1545	89.6358	no_clash	11953
114.56	156.369	88.7136	95.9194	no_clash	11995
204.395	118.902	85.8999	92.7537	no_clash	12019
205.278	53.1609	85.164	92.4665	no_clash	11940
95.292	118.168	88.0221	95.5685	no_clash	11919
15.581	153.484	107.835	106.971	no_clash	12365
216.903	75.8974	86.5106	93.3569	no_clash	11950
218.831	102.514	85.3795	92.5341	no_clash	11952
242.54	99.6398	86.7579	93.6078	no_clash	11990
1.517	24.2351	78.5314	79.6917	clash	311731
68.001	67.4653	85.2515	91.9246	clash	76187
227.144	103.309	87.3885	92.0952	no_clash	11973
63.096	41.5326	94.5268	84.9759	clash	125004
238.883	63.881	84.8136	92.1901	no_clash	11916
176.453	81.7578	95.6253	86.9808	no_clash	11996
139.243	78.9921	95.2803	87.8733	no_clash	12012
53.199	15.3656	84.5138	91.1154	clash	171272
38.777	85.1029	87.2263	94.2687	clash	45215
214.783	160.694	87.7912	94.4587	no_clash	11940
218.544	162.534	86.5436	94.2047	no_clash	11965
19.563	142.701	101.236	107.501	clash	13270
129.627	89.7265	93.6591	86.2788	no_clash	12060
48.068	118.191	90.1864	98.5188	clash	13380
19.932	128.309	108.027	98.6206	clash	13207
168.362	72.4651	93.0194	88.8899	no_clash	11991
3.4	74.7056	96.3587	17.4052	clash	104988
201.12	83.4376	93.5165	86.6036	no_clash	12029
48.151	134.902	97.9682	89.3579	no_clash	12001
211.727	65.986	92.9669	88.4524	no_clash	11974
215.713	7.58224	95.1733	87.3125	no_clash	11893
75.136	125.362	98.3069	90.2909	no_clash	11981
131.289	171.245	88.9177	95.8751	no_clash	11940
222.085	154.473	96.8549	88.9207	no_clash	11999
18.565	169.992	107.214	112.194	no_clash	12418
229.5	21.5304	94.848	87.0265	no_clash	11988
244.446	136.452	96.004	88.0213	no_clash	12052
93.987	125.889	89.2293	96.6098	no_clash	11990
239.955	108.938	85.5249	92.53	no_clash	11954
202.446	110.391	87.2481	92.2145	no_clash	11989
83.251	49.2417	85.1371	90.2984	clash	76330
196.234	67.4232	84.9319	92.2566	no_clash	11963
231.606	65.0231	85.4228	92.6866	no_clash	11916
172.732	80.2863	95.5117	87.4886	no_clash	11961
70.765	103.357	94.6766	86.0874	no_clash	11967
197.069	152.365	86.5722	94.147	no_clash	12003
206.723	172.012	86.7991	94.6144	no_clash	11957
221.282	31.6251	93.817	87.5762	no_clash	11963
14.389	68.3803	97.1938	81.4824	clash	129824
186.504	116.657	87.9387	94.526	no_clash	11980
79.447	31.4985	94.6347	85.8084	clash	114454
100.661	79.0347	95.7997	87.2948	no_clash	11975
52.824	13.759	85.5461	92.2957	clash	129309
23.764	105.493	101.887	91.4036	clash	16407
235.694	97.7748	85.3412	92.3061	no_clash	11951
75.849	135.852	89.8241	97.3788	no_clash	11988
51.822	59.3402	93.3382	83.5529	clash	114538
51.614	2.22917	86.101	92.3304	clash	136460
175.875	127.541	94.6113	89.6918	no_clash	11941
221.274	147.583	96.5493	88.4915	no_clash	11963
175.144	159.868	87.3171	94.1979	no_clash	11989
73.645	133.219	96.2719	88.5289	no_clash	11928
182.773	131.694	87.4276	94.4326	no_clash	11986
57.996	7.25005	93.5521	87.4255	clash	158932
141.237	61.4389	86.1997	93.3172	no_clash	12012
21.931	97.9997	99.3662	82.4571	clash	48920
46.237	137.859	101.612	92.5751	no_clash	11967
85.674	142.873	88.3865	95.4717	no_clash	11986
30.174	36.193	92.3527	82.101	clash	216150
233.397	129.202	95.6396	88.7373	no_clash	11993
229.956	98.8282	86.7004	92.0118	no_clash	12012
239.287	150.767	94.4749	89.2716	no_clash	11931
60.644	173.815	93.4026	99.5127	no_clash	11919
99.4	82.7152	85.7374	92.9227	clash	16074
216.136	137.168	87.495	94.2688	no_clash	11963
168.54	106.846	95.7898	87.2141	no_clash	11955
32.439	40.6476	93.788	87.8758	clash	147212
178.445	19.1251	94.3644	86.9367	no_clash	11970
48.149	30.9743	84.4915	91.1779	clash	134917
46.818	171.442	94.2758	100.451	no_clash	11970
25.232	34.6332	84.2555	90.359	clash	218187
69.611	107.509	87.4174	94.5543	clash	29840
27.288	36.4443	85.7925	95.3698	clash	164212
233.473	170.901	96.9164	89.1534	no_clash	11914
187.736	17.6832	94.2665	86.998	no_clash	11965
225.268	90.6942	95.6735	87.5218	no_clash	11989
195.325	37.861	85.499	91.6803	no_clash	11996
99.83	174.434	96.868	91.5394	no_clash	11986
137.074	46.5858	85.0272	92.2917	no_clash	11993
195.24	137.932	86.714	93.2259	no_clash	11955
141.364	40.8991	84.8336	92.1166	no_clash	11971
203.209	23.2571	95.1106	87.1243	no_clash	11948
28.24	17.2689	84.8708	89.4339	clash	282716
110.419	137.713	97.9168	89.5126	no_clash	11967
201.879	41.9368	95.0964	86.7779	no_clash	12005
182.228	170.583	97.07	89.7554	no_clash	11957
246.966	61.5027	94.3684	87.7412	no_clash	11980
235.435	39.9346	95.1833	86.953	no_clash	11945
18.754	72.61	86.8508	82.325	clash	106717
170.872	83.3376	95.5104	86.8007	no_clash	11959
33.648	26.6264	92.2774	89.0213	clash	167420
15.875	150.744	108.747	121.048	clash	12799
235.072	134.55	85.9142	93.4015	no_clash	11888
110.09	18.5535	95.0969	86.7759	clash	41126
80.148	42.6334	93.8827	85.2563	clash	74365
156.154	153.205	96.0519	88.9094	no_clash	11941
224.822	19.1542	95.1813	87.1605	no_clash	11940
81.571	33.881	93.3069	88.0454	clash	42347
149.072	92.4133	85.416	92.2715	no_clash	11994
30.224	66.9084	95.9534	83.5304	clash	113451
131.013	153.869	88.8208	95.6404	no_clash	11920
104.029	33.5074	85.6115	91.0464	clash	48543
195.783	148.964	86.8091	93.6491	no_clash	12011
243.674	158.446	86.607	94.056	no_clash	12017
162.519	65.7839	95.3638	87.0885	no_clash	11900
94.833	169.417	98.6444	91.8889	no_clash	11923
78.884	33.1799	84.5938	91.6064	clash	28710
16.322	173.679	113.31	119.328	no_clash	12081
88.172	82.5474	87.3168	90.5437	clash	12675
14.068	78.4339	88.9978	79.278	clash	87656
135.488	70.1042	95.5011	86.9915	no_clash	11932
217.019	75.8178	87.4878	93.7469	no_clash	11977
243.487	22.4582	85.4267	92.078	no_clash	11979
120.503	64.3633	85.3899	92.6873	no_clash	11912
128.432	126.096	86.8152	93.1325	no_clash	11960
10.582	80.4469	101.269	91.1255	clash	62261
112.919	80.109	85.2652	91.7116	clash	25572
201.291	81.8656	85.877	91.694	no_clash	11951
149.813	68.2862	85.3382	92.647	no_clash	11995
237.739	95.0618	85.1971	92.4631	no_clash	11967
58.148	164.675	101.37	93.1679	no_clash	11967
234.244	99.1965	86.212	93.3809	no_clash	11974
220.083	170.469	96.1248	89.1244	no_clash	11965
139.416	114.539	87.3678	92.2527	no_clash	11970
222.396	89.7945	94.2086	86.7764	no_clash	11946
133.825	53.3042	95.0765	87.0828	clash	15302
137.223	96.7973	96.1134	87.2196	no_clash	11957
19.496	6.21141	95.0888	86.0444	clash	351902
101.92	79.7068	85.4234	91.2626	clash	49806
96.154	170.312	89.0864	96.5423	no_clash	11926
51.554	113.416	89.06	96.7177	clash	20606
170.56	173.412	96.3956	89.9592	no_clash	11992
45.34	22.7349	94.7807	85.6256	clash	239159
103.342	55.6713	85.1172	90.7439	clash	47915
27.604	165.106	99.7928	107.274	no_clash	11971
82.932	14.1297	93.0298	86.6654	clash	95704
185.726	161.053	87.4638	94.6601	no_clash	11986
251.565	76.7876	95.4385	87.0499	no_clash	11980
156.092	174.358	95.4818	90.0742	no_clash	11961
115.444	100.481	85.8914	92.6299	clash	22328
117.549	144.53	87.482	94.3758	no_clash	11969
71.384	37.1886	85.5257	92.7864	clash	37726
101.326	58.6854	85.3781	92.6764	clash	12811
160.42	25.5925	94.0987	87.4485	no_clash	11954
196.196	65.4095	94.0043	88.0882	no_clash	11939
117.428	157.141	98.0045	90.625	no_clash	11975
169.46	61.2044	85.1272	91.4765	no_clash	12019
184.851	174.059	88.8889	94.7312	no_clash	12003
119.659	127.701	86.8014	93.6508	no_clash	11987
231.873	156.716	94.229	89.3765	no_clash	11948
110.847	173.536	97.6714	91.3007	no_clash	12042
128.255	80.0237	85.2237	91.7163	clash	13458
155.783	171.738	87.786	95.3158	no_clash	11985
58.221	152.014	99.745	91.2465	no_clash	12007
110.492	72.7061	93.4878	85.6988	clash	28831
188.147	127.255	95.9674	88.9464	no_clash	11909
172.542	58.1454	95.1175	86.5575	no_clash	12076
181.557	23.8108	93.318	87.6378	no_clash	11966
50.418	128.133	98.5952	94.6962	no_clash	11953
82.514	147.145	96.9871	92.6671	no_clash	11969
8.012	24.1225	82.2369	77.3423	clash	402487
78.523	50.5245	85.305	90.0974	clash	80799
165.939	39.374	95.1536	86.7797	clash	19987
172.588	53.0677	84.9272	91.542	no_clash	11896
77.58	135.341	98.8937	89.8843	no_clash	11949
14.573	131.52	104.599	116.323	clash	13439
101.095	137.355	97.9571	89.1182	no_clash	11965
140.656	91.1168	94.4812	86.4113	no_clash	11917
21.75	44.0362	84.0108	87.4717	clash	200458
29.184	138.864	105.206	93.7724	no_clash	12431
105.948	145.776	98.1913	90.3209	no_clash	12022
116.079	64.4232	85.4845	90.8801	clash	41372
163.182	135.982	94.5098	90.0943	no_clash	11956
194.287	20.8395	86.1988	92.611	no_clash	11964
22.946	116.143	103.931	95.3961	clash	12816
35.149	135.345	102.541	96.7636	no_clash	11926
132.151	40.759	85.8236	92.8138	no_clash	12002
28.379	48.2691	84.3235	86.4448	clash	196887
8.551	10.1539	84.709	85.5976	clash	591770
67.159	56.0497	86.8376	89.637	clash	44737
77.922	16.4715	84.7202	91.8729	clash	35766
229.922	30.5954	85.3714	92.459	no_clash	12006
83.73	25.3737	85.1048	92.1885	clash	24354
158.623	93.7898	87.7869	94.5453	no_clash	11987
231.648	76.4463	95.2808	86.8756	no_clash	11896
149.229	20.2748	86.885	91.899	no_clash	11928
97.211	95.1172	86.2667	93.5229	clash	18082
228.522	159.466	86.6165	94.1439	no_clash	11990
100.396	80.9857	95.9264	86.9482	no_clash	12130
246.534	43.8121	84.6555	92.006	no_clash	11950
139.499	40.6989	84.9234	91.3657	no_clash	11962
142.922	124.026	86.3849	93.2152	no_clash	11964
28.501	20.1172	84.5772	91.0539	clash	249727
155.444	87.1603	87.2602	91.4898	no_clash	12002
198.747	10.8446	85.3894	92.4178	no_clash	11977
111.134	28.134	84.6092	91.8416	no_clash	11976
233.491	62.5283	85.8409	92.8776	no_clash	11953
239.213	33.415	94.875	86.8865	no_clash	11946
39.108	51.258	92.7967	82.455	clash	155871
238.093	158.909	87.3902	93.6616	no_clash	11963
101.248	146.381	97.0054	89.2075	no_clash	11965
174.632	53.2746	94.1196	87.8157	no_clash	11984
184.378	130.81	96.6779	88.5435	no_clash	11966
196.298	119.392	96.2209	88.3565	no_clash	11972
46.859	115.855	99.1456	91.9263	no_clash	11953
214.886	87.8272	86.456	93.4606	no_clash	11977
136.392	67.1182	85.4333	91.1684	clash	16184
203.443	165.874	89.0431	94.6674	no_clash	11960
122.104	147.866	97.1119	90.497	no_clash	11960
157.806	100.424	95.7335	88.3344	no_clash	12006
244.236	104.977	95.8786	87.4967	no_clash	11931
32.102	155.071	103.221	94.7644	no_clash	11974
76.578	153.633	98.8361	90.584	no_clash	11987
13.506	125.719	103.579	110.026	clash	15117
206.705	153.609	95.619	88.5759	no_clash	11981
170.343	164.771	87.2989	94.4948	no_clash	11984
197.555	25.6873	86.4665	91.9144	no_clash	11956
203.164	49.5029	85.2913	92.523	no_clash	11950
119.21	124.006	89.0028	95.9237	no_clash	11944
184.611	105.986	85.8061	92.3265	no_clash	11975
69.541	63.2761	95.2737	87.2115	clash	43543
101.658	154.074	98.0248	89.9136	no_clash	11925
192.162	117.936	96.0642	88.4845	no_clash	11930
112.087	30.329	92.2547	88.2658	no_clash	12180
223.638	171.672	97.0018	89.3393	no_clash	11959
222.964	84.7546	95.1814	86.8591	no_clash	11966
61.917	164.469	99.5015	94.4183	no_clash	11948
140.193	114.416	94.8273	87.1727	no_clash	11953
46.279	80.6223	93.9484	83.5792	clash	75248
220.087	130.015	86.7853	93.9469	no_clash	11933
24.841	49.7504	85.9621	96.5461	clash	168719
237.68	114.759	94.4486	87.3048	no_clash	11931
162.917	135.692	96.7708	89.1183	no_clash	11938
36.074	106.291	89.0853	92.678	no_clash	12482
165.856	49.9099	84.6538	91.7771	no_clash	11982
238.678	129.693	96.0123	87.8777	no_clash	12001
228.755	22.4753	93.0166	87.6455	no_clash	11932
230.548	168.755	96.8353	89.081	no_clash	11982
143.376	52.9671	87.164	93.6968	no_clash	12011
101.381	57.213	86.2616	93.595	no_clash	11962
181.685	58.1529	87.4237	93.6402	no_clash	12051
106.586	33.9676	86.0916	91.0794	clash	55437
57.413	63.6881	95.3849	87.0494	clash	56946
92.566	112.115	97.1553	88.9202	no_clash	11987
230.192	164.249	95.3207	89.3084	no_clash	11952
140.951	126.751	87.8781	92.7798	no_clash	11987
90.801	20.9576	94.8173	86.9269	clash	112424
239.481	168.343	96.88	89.0337	no_clash	11969
223.046	169.447	86.6273	94.2404	no_clash	11955
63.849	140.356	99.9205	91.7352	no_clash	11994
98.749	109.844	96.7456	89.1077	no_clash	11942
158.685	126.517	86.605	94.0078	no_clash	11960
136.552	172.297	89.7677	95.6827	no_clash	11948
230.434	136.402	86.353	93.7711	no_clash	12011
241.415	136.741	95.9638	88.0223	no_clash	11992
117.49	139.279	97.4634	88.8647	no_clash	11971
162.852	56.2625	94.9392	86.4189	clash	14267
195.92	68.505	85.5289	92.7976	no_clash	11962
95.631	124.305	87.2438	94.2549	no_clash	12052
218.476	135.246	87.1286	94.1257	no_clash	11998
204.013	111.326	85.5977	92.8233	no_clash	11999
136.455	134.3	94.5372	90.6791	no_clash	11952
219.627	128.358	96.3378	88.399	no_clash	11961
228.265	136.078	86.8322	93.0094	no_clash	11979
225.353	0.660813	87.1272	92.5259	no_clash	11918
90.743	34.8646	94.8662	86.0243	clash	96750
208.451	116.965	96.1257	88.2287	no_clash	11944
190.09	57.3018	95.0261	86.5971	no_clash	12000
101.24	77.7448	94.044	89.4588	clash	14396
93.137	4.98933	93.6583	87.4159	clash	81853
129.701	10.4846	95.0595	87.0706	clash	15228
29.976	90.1456	97.759	83.6525	clash	45993
232.188	158.994	88.609	93.6566	no_clash	11936
210.311	63.825	84.8041	92.0962	no_clash	11934
154.272	69.5799	85.196	91.4523	no_clash	11984
10.999	98.9138	96.4247	81.7442	clash	77253
172.835	92.583	93.129	89.414	no_clash	11945
221.811	27.6876	84.629	92.0495	no_clash	11974
214.873	5.16307	84.9855	92.418	no_clash	11933
179.517	37.9208	94.9634	87.1263	no_clash	11931
82.909	27.8624	93.8207	85.8716	clash	64691
157.744	152.292	89.1947	95.2966	no_clash	11951
40.549	79.7531	95.9908	90.2891	clash	34509
53.769	47.5633	94.794	86.717	clash	131813
186.743	161.688	96.0073	89.6887	no_clash	11978
145.531	153.689	87.6175	94.2245	no_clash	11908
170.427	10.6724	85.9847	92.4955	no_clash	11985
180.141	38.9088	84.6259	91.9817	no_clash	11936
77.037	67.1522	86.8822	94.7945	clash	20146
116.498	59.1666	86.019	93.2892	no_clash	11987
163.459	169.003	87.2049	94.9241	no_clash	11973
107.617	52.9931	94.9707	85.964	clash	65686
23.542	161.135	111.613	102.295	no_clash	12046
57.17	112.214	97.5879	86.9348	no_clash	12000
35.047	94.9744	89.3658	99.1282	clash	50862
138.925	100.398	95.6504	88.664	no_clash	11984
153.885	171.951	87.4467	95.2323	no_clash	11981
80.859	16.3531	95.07	86.6978	clash	136886
189.328	128.499	88.1696	94.64	no_clash	11978
115.502	79.2465	87.4358	94.7116	no_clash	11971
140.061	122.716	94.1511	90.4645	no_clash	11998
204.088	139.146	94.7189	88.0479	no_clash	11973
107.896	82.4668	88.0202	95.331	no_clash	11966
51.019	75.7607	86.4344	94.1578	clash	70313
244.035	160.77	96.8325	88.8816	no_clash	11975
101.717	108.211	87.0088	94.4537	no_clash	11966
225.083	90.3671	94.808	86.8466	no_clash	11912
189.188	171.446	96.7882	89.7772	no_clash	11911
91.444	148.179	88.4579	95.7816	no_clash	11936
7.415	12.4212	88.4824	80.74	clash	420581
236.328	72.1316	85.9429	93.0086	no_clash	11934
16.536	8.08724	84.9457	90.3278	clash	372360
183.485	164.263	87.8526	94.7744	no_clash	11967
184.444	87.2443	95.6548	87.5596	no_clash	11970
85.218	38.162	84.571	90.82	clash	65415
99.691	129.969	96.1667	88.0468	no_clash	11945
40.726	35.0803	93.1439	83.5944	clash	172195
105.465	58.4284	92.5418	89.3613	clash	33496
127.467	172.565	98.06	90.8104	no_clash	11947
98.036	95.8901	86.3043	93.5794	clash	18010
225.842	41.6061	85.6331	92.6157	no_clash	11998
8.595	151.744	127.621	119.011	no_clash	12244
25.664	162.661	100.695	108.314	no_clash	11992
232.639	33.5082	86.2518	91.8728	no_clash	11969
31.128	40.8316	92.785	81.8626	clash	210842
193.843	76.0854	87.2938	91.5776	no_clash	11941
75.416	172.447	100.316	93.1108	no_clash	11913
245.889	104.601	86.2042	93.3936	no_clash	11952
100.256	55.0002	86.2352	90.5365	clash	46280
34.211	167.301	105.208	100.003	no_clash	11937
222.673	122.22	86.4124	92.6382	no_clash	11995
54.978	170.573	93.1734	100.209	no_clash	11934
116.997	155.899	96.0716	89.5139	no_clash	11958
165.353	112.986	85.848	92.9725	no_clash	11970
207.522	117.125	85.7107	92.8848	no_clash	11938
206.28	89.5125	95.1043	86.8322	no_clash	11958
152.477	157.33	89.0709	94.1664	no_clash	11969
228.762	166.978	86.8547	94.0493	no_clash	11993
29.508	171.874	108.517	102.306	no_clash	11985
28.129	160.66	99.3131	102.282	no_clash	11951
45.864	79.1174	95.7219	83.9769	clash	53930
211.416	77.3519	84.9732	92.2276	no_clash	11987
188.355	127.763	95.6497	87.7624	no_clash	11938
74.977	20.2999	84.9853	92.0419	clash	30569
124.57	130.355	88.0778	95.297	no_clash	12021
46.072	98.7551	95.1052	95.3017	clash	13121
54.183	71.9894	92.9336	83.9505	clash	86371
234.137	81.5741	93.5106	88.5006	no_clash	11962
210.561	67.5275	85.9083	91.5906	no_clash	12028
128.282	24.5146	95.1055	86.7859	clash	48498
43.616	61.4472	85.0276	88.6863	clash	122120
186.752	109.893	94.398	89.1996	no_clash	11968
105.33	66.8597	95.0062	85.8274	clash	55093
224.186	93.7155	85.2062	92.4709	no_clash	11926
140.646	104.622	86.1265	92.1332	no_clash	11971
41.027	14.784	84.4526	90.732	clash	242776
67.084	136.543	89.827	97.4076	no_clash	11920
91.736	120.232	95.1921	91.7774	no_clash	11936
146.154	54.9318	95.1007	87.126	no_clash	12034
247.999	125.688	94.9096	88.8227	no_clash	11986
165.434	58.1775	93.2962	88.3606	no_clash	11927
4.747	32.726	81.8819	72.5826	clash	235570
228.268	120.635	95.2265	88.7441	no_clash	11984
240.957	158.714	95.1362	89.2144	no_clash	11936
88.448	114.205	88.3689	96.0526	no_clash	11903
176.073	37.0106	93.7737	86.5306	no_clash	11937
197.098	159.497	96.4709	88.9209	no_clash	12026
61.106	166.795	100.27	94.4021	no_clash	11930
168.058	112.205	86.6046	93.9157	no_clash	11939
83.42	133.823	88.0872	95.1105	no_clash	11994
100.433	117.335	94.7745	87.2338	no_clash	11974
139.015	168.234	89.1916	95.5879	no_clash	11973
222.488	148.863	86.2927	93.8698	no_clash	11938
182.243	16.6659	85.2982	92.0722	no_clash	11973
172.444	25.501	84.701	91.8877	no_clash	11970
68.222	149.268	90.4791	95.4474	no_clash	12014
27.141	154.253	98.9954	107.124	no_clash	11993
242.068	81.3453	94.3194	86.7436	no_clash	11927
245.937	106.731	94.5454	88.5911	no_clash	11967
26.878	139.902	105.516	93.2307	clash	12834
155.524	38.9361	85.0615	91.4851	no_clash	11979
85.623	15.6379	95.0395	86.6576	clash	90962
165.779	17.5438	93.4208	86.9521	no_clash	11984
113.413	113.465	96.9074	87.9213	no_clash	11961
215.168	118.911	87.861	94.2944	no_clash	11951
102.955	161.73	97.639	91.5044	no_clash	11989
127.366	36.139	93.6289	87.7896	no_clash	11910
192.371	50.0797	85.6962	92.7447	no_clash	11965
52.04	146.304	99.1454	95.7554	no_clash	11980
90.905	12.8801	85.4384	91.8233	clash	46163
34.682	134.443	93.5842	95.032	no_clash	11986
86.82	172.644	90.1202	97.4716	no_clash	11924
22.538	7.23716	94.8017	86.3669	clash	347035
97.782	173.972	90.7574	96.6984	no_clash	11966
161.065	7.53703	94.129	87.3949	no_clash	11924
138.338	147.735	97.6425	89.3084	no_clash	11922
182.178	151.522	96.5844	88.7492	no_clash	12017
243.032	173.279	88.3287	94.0842	no_clash	11945
42.865	24.9544	94.5141	86.3307	clash	247121
110.576	147.437	89.3268	96.2134	no_clash	11983
22.248	134.488	98.9903	110.257	clash	12608
94.536	121.387	97.2628	89.8505	no_clash	11981
230.34	32.0284	93.6622	87.6151	no_clash	11975
81.369	107.005	96.8287	89.6074	no_clash	11967
8.408	130.523	116.456	103.812	clash	13928
103.319	80.1656	86.1799	90.8256	clash	31175
28.197	157.682	98.4727	101.616	no_clash	11982
162.956	74.8824	85.3562	92.6803	no_clash	11956
202.078	21.2474	86.4199	92.6563	no_clash	11936
147.816	110.407	95.6242	87.1631	no_clash	11972
215.183	48.4657	84.8015	92.203	no_clash	11953
246.674	31.775	94.5986	87.3607	no_clash	11900
219.978	95.8499	95.395	88.0091	no_clash	11964
230.527	108.243	85.5007	92.9031	no_clash	11965
191.476	117.752	96.3006	88.2167	no_clash	11988
2.964	41.2881	87.5439	61.2001	clash	207535
214.104	71.2421	93.8762	86.5464	no_clash	11954
203.051	143.199	88.5628	94.6559	no_clash	11955
48.274	91.3236	87.7263	89.4581	clash	21034
136.516	54.8076	85.702	92.8997	no_clash	11946
88.332	40.3009	95.0473	86.1838	clash	103829
222.024	108.575	85.967	92.327	no_clash	11939
145.01	155.725	89.6932	95.5844	no_clash	11959
182.748	150.681	86.8157	93.8463	no_clash	11947
226.373	35.7304	93.738	87.6363	no_clash	11925
197.231	94.663	95.3618	86.9455	no_clash	11983
201.845	8.88693	93.7705	87.4477	no_clash	12029
12.64	167.094	117.463	120.138	no_clash	12145
111.129	170.226	98.7341	91.5049	no_clash	11989
18.69	98.5063	92.3317	100.093	clash	27647
112.183	64.4015	95.439	86.6147	clash	25508
224.38	13.5901	86.4024	92.571	no_clash	11921
182.964	67.4328	84.857	91.8918	no_clash	11960
245.709	108.824	93.8164	87.1735	no_clash	11986
62.196	153.874	100.015	93.7402	no_clash	11978
197.047	112.729	93.6676	87.2212	no_clash	11988
154.643	148.462	87.6145	93.8224	no_clash	11968
202.985	11.2702	94.3871	87.3768	no_clash	11944
120.04	52.7994	94.6763	87.4908	no_clash	12086
207.669	78.3769	85.3323	92.6944	no_clash	11966
171.772	33.8388	84.6168	91.8052	no_clash	11958
98.296	172.895	98.6446	91.6939	no_clash	12056
141.359	8.40705	94.3319	87.3537	clash	32959
15.444	22.2964	83.434	85.265	clash	330556
251.275	55.4505	94.1276	86.6811	no_clash	12026
199.771	40.5169	93.0067	86.6029	no_clash	11992
11.703	8.70011	84.7339	88.6983	clash	546611
197.4	172.674	96.4866	89.4626	no_clash	12002
185.263	75.4181	92.8647	86.4666	no_clash	11990
96.419	109.026	86.8822	94.1952	clash	14359
151.534	146.561	87.8989	94.9958	no_clash	11958
148.871	109.061	95.1729	87.0367	no_clash	11960
174.197	72.2284	95.0856	86.535	no_clash	12009
124.839	161.572	97.5216	89.872	no_clash	11981
135.614	44.8609	84.6047	91.7196	no_clash	11967
49.499	39.0716	85.2857	89.0578	clash	163977
178.197	53.5171	94.9822	87.2731	no_clash	12000
94.997	62.6255	85.4011	90.5206	clash	54900
96.772	32.2288	94.004	85.9436	clash	38443
157.82	149.594	94.7623	88.694	no_clash	11965
80.409	9.98695	85.0249	92.1326	clash	52328
10.276	118.513	106.197	108.353	clash	14892
25.174	130.26	95.6651	102.849	clash	12955
104.459	36.3189	86.4496	93.2271	clash	29420
178.314	96.5892	86.0953	91.8901	no_clash	11968
234.676	159.048	96.475	89.072	no_clash	11947
61.049	90.652	95.4295	91.0989	clash	15063
183.255	113.043	87.6287	94.4006	no_clash	11939
160.04	99.1	85.6522	92.1845	no_clash	11923
247.288	166.103	88.0009	94.2522	no_clash	11952
241.532	146.653	86.5779	93.3463	no_clash	11988
107.126	76.7859	94.8261	85.8227	clash	27353
139.529	140.035	97.1679	88.7199	no_clash	11964
160.743	154.108	97.4877	89.4061	no_clash	11973
181.629	93.6057	93.669	86.6919	no_clash	11928
151.286	127.502	87.8899	92.791	no_clash	11946
11.423	79.444	89.898	86.1092	clash	72013
50.027	27.5503	85.7168	92.9919	clash	104552
99.322	82.3458	95.7092	86.2392	clash	16760
35.165	170.939	96.8924	103.085	no_clash	11991
128.2	113.315	96.5027	87.5641	no_clash	11978
12.678	91.3587	98.8734	75.6949	clash	45122
196.518	162.213	86.6671	94.3183	no_clash	11965
89.415	62.7979	94.1634	85.2425	clash	67050
168.928	149.731	96.7131	88.7811	no_clash	12040
63.333	84.3512	96.1855	88.418	clash	13711
200.819	87.3144	95.008	88.0968	no_clash	11958
108.702	58.2793	94.1375	85.6455	clash	47374
198.932	62.9652	85.655	92.8312	no_clash	11968
36.604	172.284	96.9556	104.266	no_clash	12001
110.517	170.511	90.156	96.5581	no_clash	11961
176.113	20.5409	94.4773	86.8964	no_clash	11974
57.031	169.86	92.1284	99.044	no_clash	11969
54.904	72.4188	86.6424	88.9538	clash	45015
171.72	138.705	96.0766	88.2328	no_clash	11998
155.101	109.307	85.9333	92.5086	no_clash	11988
114.273	161.41	98.3487	90.7834	no_clash	11939
18.741	72.235	86.5673	83.5858	clash	127202
33.124	35.3981	85.225	87.7022	clash	201962
105.72	45.5601	93.0262	85.7118	clash	25823
66.035	150.396	90.5886	98.0274	no_clash	11986
7.934	24.4807	82.9827	84.4602	clash	296476
84.748	98.5825	94.7852	86.0331	clash	13182
44.69	20.2539	84.2856	90.6957	clash	200176
55.361	16.6454	93.5103	85.987	clash	168317
38.998	129.633	92.9774	102.121	no_clash	12007
162.865	120.013	86.9043	94.1922	no_clash	11977
16.409	30.7617	83.2859	84.9874	clash	244989
15.539	83.9372	89.3143	81.9111	clash	82821
14.136	137.832	112.458	95.3571	clash	13561
184.939	36.6196	94.9411	87.1499	no_clash	11932
36.305	68.7035	94.1725	92.1923	clash	92902
33.858	50.1399	92.922	90.8968	clash	113334
228.243	159.699	86.361	94.0155	no_clash	11926
81.502	147.306	88.7614	95.5266	no_clash	11935
238.872	146.242	88.2118	93.2381	no_clash	11945
182.57	122.953	96.5207	88.2995	no_clash	11942
136.78	10.42	85.0834	92.1478	no_clash	11934
8.647	134.139	127.377	102.668	clash	13682
67.678	63.8816	86.9091	95.0659	clash	40122
148.197	166.97	87.4831	94.9765	no_clash	11985
243.894	94.8218	85.1901	92.3907	no_clash	11939
108.262	124.389	88.4357	92.7031	no_clash	11947
198.063	35.5128	84.6939	92.1159	no_clash	11944
131.138	153.571	88.3976	95.4973	no_clash	11956
137.911	33.886	95.0884	86.6346	clash	48797
176.687	105.719	95.6761	88.4405	no_clash	11975
129.277	149.634	97.9002	89.6467	no_clash	11993
192.944	132.774	86.1724	93.2936	no_clash	11911
133.144	53.715	86.6209	91.0554	clash	13072
96.172	126.969	87.2939	93.744	no_clash	11964
76.652	53.0359	86.1756	93.7657	clash	27143
35.367	86.1593	87.7612	87.8673	clash	47278
127.335	91.5291	85.9967	93.3462	no_clash	11965
175.764	101.258	94.9442	88.7772	no_clash	11982
91.111	99.2206	86.1804	92.1091	clash	40913
213.688	35.3058	84.6157	92.0478	no_clash	12013
184.583	99.8283	85.4427	92.6205	no_clash	11962
19.68	113.965	102.209	106.962	clash	14828
142.655	163.455	96.5291	89.584	no_clash	11950
26.599	143.507	106.035	94.0737	no_clash	12468
21.964	130.551	107.193	98.5744	clash	13132
26.406	174.11	102.864	108.657	no_clash	12016
219.063	69.0024	95.0449	86.7132	no_clash	11914
207.839	95.464	85.2863	92.3606	no_clash	11932
129.299	172.324	98.3604	90.6872	no_clash	11972
127.525	41.066	85.3804	92.5404	no_clash	11922
46.573	5.20032	95.1811	86.9315	clash	217496
82.095	84.5781	94.922	85.462	clash	27206
38.557	72.2968	94.446	82.4264	clash	85382
197.508	4.22404	84.9628	92.4198	no_clash	11996
215.227	102.365	85.3938	92.6898	no_clash	11985
178.401	57.273	84.7723	91.7227	no_clash	11961
22.027	19.2677	83.8994	88.5681	clash	297856
229.225	9.49738	94.2478	87.4053	no_clash	11994
202.25	138.857	86.3945	93.3328	no_clash	11975
35.165	106.559	89.2652	91.7731	no_clash	12060
8.839	90.9403	94.9681	75.9295	clash	88267
137.811	6.48309	93.2832	87.4843	clash	18487
93.478	8.99531	94.0303	87.0201	clash	52764
227.08	90.688	85.1542	92.3128	no_clash	11979
90.963	161.241	97.9945	90.6199	no_clash	11992
34.478	99.922	90.0397	89.2189	clash	45930
208.757	24.1722	94.6702	87.3013	no_clash	11969
42.939	153.525	93.1844	98.2418	no_clash	11914
150.105	55.2315	84.7525	91.5527	no_clash	11943
125.401	152.657	89.3277	94.2478	no_clash	11977
15.393	145.298	113.573	98.4681	clash	13784
177.167	171.752	88.4244	94.6043	no_clash	11982
198.896	14.5708	85.0899	92.1635	no_clash	11987
182.842	47.946	84.7003	91.734	no_clash	11990
69.681	63.1129	84.9352	91.1288	clash	81704
214.9	27.437	94.832	86.8987	no_clash	11945
155.279	145.055	95.2191	88.5015	no_clash	11945
204.595	171.289	97.3877	89.621	no_clash	11982
185.842	50.0507	85.4702	92.6321	no_clash	11979
135.416	153.983	97.8792	89.6494	no_clash	11949
116.329	49.668	94.2328	87.7769	no_clash	11951
89.117	135.196	96.077	88.4864	no_clash	11916
212.164	6.70269	94.8061	87.3558	no_clash	11920
93.68	160.089	90.9082	95.4023	no_clash	11971
110.525	75.217	85.1323	91.7778	clash	18756
237.139	112.903	85.9051	92.4665	no_clash	11972
233.125	7.38003	94.5731	87.381	no_clash	11939
195.828	161.422	86.7501	94.1863	no_clash	11985
15.939	87.4095	100.604	83.9548	clash	58949
77.299	172.076	90.5046	97.6055	no_clash	11954
1.833	37.6071	81.6941	63.1351	clash	222215
96.69	31.8162	94.4964	87.1761	clash	62877
213.392	121.934	95.8927	87.6658	no_clash	11924
28.02	139.95	103.208	103.128	no_clash	11960
5.103	136.387	172.72	143.323	clash	14891
190.616	170.273	87.0488	94.5389	no_clash	11959
39.797	140.127	100.522	98.0576	no_clash	11969
41.192	98.2437	88.9622	89.5386	clash	34632
177.857	86.9386	87.2197	91.6179	no_clash	11998
153.036	76.6515	93.7581	86.228	no_clash	12007
207.539	43.626	93.4415	86.5888	no_clash	11936
[truncated: 198,000+ more rows]

## Sheet: Figure_3J
distance_base	angle_rel_HA	angle_1_2	angle_2_1	distance_head
117.305	47.0675	87.9923	107.836	133.634
142.946	148.528	107.231	98.4297	255.695
117.79	142.446	164.34	130.728	313.816
38.917	71.2343	155.87	62.5528	126.039
132.156	32.2089	98.2267	108.895	130.891
141.604	141.443	109.561	143.267	290.647
130.081	153.603	122.182	148.042	308.498
124.142	91.921	115.155	113.126	225.803
121.287	26.2602	94.6052	91.0714	94.189
50.865	104.789	128.627	131.781	182.982
154.673	133.176	143.532	168.204	331.063
115.388	99.8402	124.872	140.864	257.884
27.634	60.7829	127.805	65.6761	88.964
75.313	136.375	160.102	153.355	254.861
124.426	144.547	171.276	135.847	314.307
109.559	138.985	167.907	150.469	308.016
104.945	72.4587	144.629	107.674	190.858
137.476	41.7403	63.4938	156.948	163.425
126.945	107.3	89.0875	161.782	255.119
24.128	156.511	142.627	135.292	224.917
49.113	66.6659	112.192	113.043	133.644
108.335	56.9621	96.487	111.926	135.181
97.735	114.387	104.893	163.791	244.989
111.292	156.506	127.443	133.189	293.686
79.506	72.4577	133.829	113.903	169.636
146.653	161.178	164.886	146.609	356.666
125.013	69.8191	157.509	92.304	204.357
89.889	55.5546	137.614	86.7214	141.497
100.912	76.7079	146.444	107.28	193.318
136.706	123.519	150.095	137.731	309.733
122.223	94.018	151.965	121.985	258.564
120.299	123.74	146.09	129.082	296.398
100.057	114.216	120.145	135.661	254.931
98.053	57.9722	122.623	113.906	174.581
108.107	51.969	109.795	107.519	155.703
55.937	109.654	103.68	136.043	181.576
113.587	123	113.435	123.636	238.763
100.139	85.0538	106.791	158.241	225.979
104.198	42.1196	83.9938	121.064	118.799
67.014	14.265	82.2249	108.053	53.636
55.078	73.6855	92.2757	145.003	135.444
72.356	131.679	115.132	147.091	230.771
18.613	72.2264	141.319	68.2019	105.109
60.526	136.931	143.55	152.96	255.895
44.508	66.8097	78.2035	162.839	127.496
117.305	47.0675	87.9923	107.836	133.634
142.946	148.528	107.231	98.4297	255.695
117.79	142.446	164.34	130.728	313.816
38.917	71.2343	155.87	62.5528	126.039
132.156	32.2089	98.2267	108.895	130.891
141.604	141.443	109.561	143.267	290.647
130.081	153.603	122.182	148.042	308.498
124.142	91.921	115.155	113.126	225.803
121.287	26.2602	94.6052	91.0714	94.189
50.865	104.789	128.627	131.781	182.982
154.673	133.176	143.532	168.204	331.063
115.388	99.8402	124.872	140.864	257.884
27.634	60.7829	127.805	65.6761	88.964
75.313	136.375	160.102	153.355	254.861
124.426	144.547	171.276	135.847	314.307
109.559	138.985	167.907	150.469	308.016
104.945	72.4587	144.629	107.674	190.858
137.476	41.7403	63.4938	156.948	163.425
126.945	107.3	89.0875	161.782	255.119
24.128	156.511	142.627	135.292	224.917
49.113	66.6659	112.192	113.043	133.644
108.335	56.9621	96.487	111.926	135.181
97.735	114.387	104.893	163.791	244.989
111.292	156.506	127.443	133.189	293.686
79.506	72.4577	133.829	113.903	169.636
146.653	161.178	164.886	146.609	356.666
125.013	69.8191	157.509	92.304	204.357
89.889	55.5546	137.614	86.7214	141.497
100.912	76.7079	146.444	107.28	193.318
136.706	123.519	150.095	137.731	309.733
122.223	94.018	151.965	121.985	258.564
120.299	123.74	146.09	129.082	296.398
100.057	114.216	120.145	135.661	254.931
98.053	57.9722	122.623	113.906	174.581
108.107	51.969	109.795	107.519	155.703
55.937	109.654	103.68	136.043	181.576
113.587	123	113.435	123.636	238.763
100.139	85.0538	106.791	158.241	225.979
104.198	42.1196	83.9938	121.064	118.799
67.014	14.265	82.2249	108.053	53.636
55.078	73.6855	92.2757	145.003	135.444
72.356	131.679	115.132	147.091	230.771
18.613	72.2264	141.319	68.2019	105.109
60.526	136.931	143.55	152.96	255.895
44.508	66.8097	78.2035	162.839	127.496
103.698	85.2639	88.2779	116.418	177.775
98.914	141.863	49.9042	87.2559	185.108
96.587	54.7715	59.508	147.821	136.921
192.947	168.364	152.408	163.521	405.822
218.178	107.44	156.808	116.772	352.574
70.783	106.109	56.389	127.792	169.446
172.807	68.8324	114.163	127.72	266.145
184.5	98.4924	134.428	144.056	318.404
238.041	109.155	159.921	120.535	387.452
120.76	102.615	169.253	112.802	257.11
180.126	104.802	159.816	122.039	330.991
189.043	95.6619	131.384	137.757	327.804
201.341	93.4836	129.121	105.424	288.762
79.213	103.161	122.758	50.7925	163.541
90.777	130.991	143.231	144.926	271.002
176.207	89.5713	103.367	161.568	288.695
205.724	25.4377	92.0143	111.593	203.069
116.253	39.2523	83.4306	119.255	131.441
144.526	21.9779	45.1841	126.324	108.065
157.195	103.392	124.043	116.615	269.358
246.915	165.45	117.113	131.116	399.599
173.926	159.678	115.124	133.364	341.689
199.437	40.1609	89.5699	124.197	220.521
133.716	37.9782	85.6283	111.218	151.661
168.66	178.701	126.992	125.997	336.91
32.326	95.3761	57.7055	112.775	132.859
235.982	30.255	37.1998	172.369	249.425
270.661	92.3179	44.7046	119.917	266.587
112.352	103.251	113.898	156.309	253.051
210.769	125.113	75.0828	119.197	277.786
201.976	43.4184	21.707	115.015	134.365
291.114	64.4138	38.5122	118.179	238.138
203.628	82.3223	62.8536	114.014	198.235
254.961	105.149	60.969	127.659	298.898
206.856	72.5261	36.3489	119.853	175.086
209.049	77.6203	15.862	105.247	135.16
225.907	123.582	134.516	168.972	397.783
264.353	156.319	142.536	126.623	426.519
128.918	160.638	145.32	162.141	333.194
225.062	121.798	165.984	126.673	395.705
185.219	62.1949	116.125	113.975	246.02
273.368	60.6099	123.181	112.693	329.02
191.142	66.7204	138.462	106.309	263.649
251.307	159.046	153.853	134.333	439.383
205.128	112.172	136.851	127.009	342.9
190.824	47.7713	108.893	97.6448	187.6
51.443	70.225	56.7605	155.919	110.73
237.536	75.7401	158.831	96.4405	307.073
176.806	108.522	122.98	165.191	311.24
77.492	72.5541	119.46	124.915	169.69
88.265	75.8982	61.8342	155.707	149.956
119.604	85.7198	127.535	117.478	204.401
102.817	77.3719	98.465	146.036	175.14
76.093	74.0433	116.559	137.075	174.202
99.985	91.5978	112.019	128.455	217.797
253.569	20.1419	102.282	85.0289	203.405
166.467	38.6808	68.8885	149.79	177.4
128.72	111.205	153.695	122.357	263.799
106.278	141.946	147.685	173.169	304.1
135.553	136.686	124.42	123.657	291.255
78.816	22.0337	81.7598	118.104	77.516
96.909	49.4648	104.723	112.362	132.633
150.377	155.823	152.416	129.93	341.817
155.256	41.4958	57.8163	103.648	102.033
238.947	130.399	114.917	140.404	369.571
294.766	132.979	100.747	129.527	394.908
174.505	120.596	95.7942	125.752	278.902
208.588	2.15928	74.2969	104.297	163.232
217.467	69.4389	95.736	120.059	264.326
256.349	141.708	118.853	115.987	366.823
217.002	119.008	167.098	130.872	378.922
255.947	167.598	163.779	161.283	469.084
184.606	146.434	151.006	175.307	385.121
140.451	41.1524	141.248	79.2466	169.003
138.745	57.2781	150.612	86.1136	201.052
238.188	157.266	163.456	148.524	434.844
114.149	73.2571	111.618	113.104	196.035
142.564	94.0355	171.43	102.269	270.596
168.396	132.521	148.978	160.685	347.382
98.316	65.7687	104.751	140.928	173.528
25.663	76.4345	23.5441	122.214	96.246
135.13	21.1773	118.99	79.1409	124.783
142.552	132.731	150.467	142.667	313.957
162.549	134.629	148.74	136.11	329.869
127.678	15.7539	104.439	86.2089	102.603
94.638	119.59	133.249	139.357	254.246
162.674	154.693	138.004	157.834	352.905
165.582	21.1702	98.6695	99.9047	174.867
138.894	71.1702	125.668	124.043	225.714
193.769	140.751	160.235	122.813	370.72
114.557	142.004	130.686	167.759	301.083
26.995	100.802	75.1628	31.4298	136.239
64.526	47.0119	45.1583	155.668	81.841
172.674	19.536	48.5977	129.679	137.934
144.305	76.6195	83.5925	84.1703	119.806
182.511	70.939	90.8776	149.398	243.389
118.5	132.682	103.036	73.2534	201.245
142.247	148.315	93.7233	117.587	267.513
184.985	64.5895	56.0877	115.005	160.002
228.235	80.2569	65.5866	110.252	216.784
235.183	128.192	74.5375	112.911	283.679
220.104	72.6687	70.1291	174.484	281.897
53.539	121.887	120.413	176.816	220.422
149.169	113.374	130.97	133.25	292.067
117.959	108.504	156.815	85.3592	242.718
157.012	171.741	153.539	148.518	359.354
96.841	31.9872	118.62	81.84	92.86
117.208	87.0522	135.499	122.063	235.721
162.69	55.9776	115.873	119.857	216.687
202.251	152.334	134.425	108.751	350.737
209.675	80.5219	128.29	114.24	296.721
194.091	139.66	132.648	172.5	370.377
133.438	27.7851	85.1569	113.677	131.067
120.328	33.1152	104.562	63.8046	72.45
161.588	52.6054	103.295	129.239	219.67
131.265	141.717	138.975	102.524	282.082
137.772	147.92	122.671	142.166	319.658
164.807	110.672	103.484	126.091	256.224
199.97	41.2532	96.0662	97.6009	200.028
218.289	156.669	107.016	128.321	356.225
197.121	83.3969	101.81	160.595	293.8
104.765	59.2067	140.109	93.2732	168.206
134.456	58.716	134.155	100.294	203.964
143.345	144.388	167.751	142.992	332.428
124.061	154.796	159.77	152.875	330.075
59.322	84.0813	119.322	138.733	171.465
82.239	61.9956	106.711	96.4146	143.704
115.682	142.049	122.672	153.823	286.388
89.647	73.3781	120.005	133.357	175.642
43.441	70.2351	100.321	130.425	114.311
75.208	113.43	133.29	159.617	243.732
44.59	130.159	153.657	141.632	236.926
127.017	131.724	120.543	160.385	290.079
117.352	44.4062	118.652	85.0756	121.304
126.045	152.62	138.275	119.381	301.766
108.79	108.395	128.404	139.967	249.387
95.384	156.236	170.599	151.45	303.349
59.31	99.982	160.014	97.1884	186.2
152.064	118.354	109.744	159.385	291.128
121.522	28.7853	82.789	74.878	36.357
123.331	104.358	90.2524	109.201	212.095
111.413	38.95	88.6056	118.811	126.712
38.784	58.9393	163.214	75.1478	115.639
137.928	77.7886	128.835	127.798	242.752
152.884	140.431	151.254	112.333	323.316
142.795	60.9286	138.611	94.2067	212.885
136.914	134.881	147.763	149.424	327.294
125.534	96.6313	127.74	141.424	247.16
123.65	106.669	116.714	102.203	220.033
116.95	22.5525	96.582	100.474	104.514
108.497	81.4866	109.913	142.806	211.447
74.876	141.651	126.83	140.002	258.652
89.339	75.0611	113.268	127.623	175.022
74.57	87.013	127.763	132.04	185.403
44.646	120.797	123.73	171.321	207.252
21.264	67.4118	122.608	70.3118	100.544
28.357	74.1863	166.36	62.7282	113.686
122.979	107.625	105.374	149.598	242.971
34.086	82.0066	122.732	31.6465	108.347
78.039	93.4653	76.6707	88.7986	112.518
141.625	109.249	80.935	151.535	257.704
133.174	130.212	112.861	162.418	297.441
93.643	148.162	141.776	172.966	289.042
72.113	42.9356	152.682	58.0673	100.249
68.463	41.9152	109.028	93.7752	74.953
26.659	43.7479	92.4824	130.508	60.873
67.367	107.735	126.486	72.1394	174.479
125.167	163.036	143.778	140.146	326.592
104.495	145.922	159.973	157.939	308.98
64.147	84.7533	86.7257	156.873	156.269
85.254	83.9443	74.646	161.477	182.966
77.662	20.9705	83.9969	116.596	72.53
149.363	134.665	170.442	125.239	332.556
122.831	123.641	140.292	117.529	278.245
153.892	106.38	127.238	118.969	263.122
133.78	159.973	136.561	136.95	320.142
98.284	60.2091	103.327	115.725	136.124
95.77	66.3764	134.646	110.923	176.697
111.72	37.3312	83.9994	86.3376	67.999
146.635	66.387	91.2217	66.9915	113.556
131.154	142.405	108.286	130.236	289.255
162.275	35.3945	85.7764	109.991	145.119
170.285	83.5758	94.4993	118.163	239.326
224.505	158.141	113.689	122.707	373.181
203.553	42.0037	93.3811	106.951	206.879
91.982	66.5591	120.597	125.649	170.169
184.667	99.911	105.158	145.398	307.547
103.273	11.1756	97.6067	87.4058	70.685
144.514	100.001	79.4778	96.6334	203.872
111.196	25.6313	87.6957	73.2023	42.027
153.485	152.594	122.973	128.474	324.857
94.017	146.382	141.778	140.131	287.626
204.151	155.917	99.8146	118.147	327.784
221.469	108.25	86.6949	91.1981	242.896
181.56	21.9995	81.0653	84.3482	101.935
239.765	129.61	90.9904	135.431	349.888
229.205	53.8792	86.7428	121.925	241.374
229.181	25.5867	67.5412	88.4299	141.029
252.249	139.352	91.2013	128.819	360.304
114.93	156.574	161.938	142.483	318.348
211.536	42.2294	88.521	133.6	243.317
190.046	104.536	73.6596	127.278	271.673
166.055	36.7887	80.9283	90.8005	124.269
188.198	152.926	107.475	133.341	340.528
140.486	148.169	114.736	146.271	321.131
199.317	147.412	87.4209	119.875	306.874
205.421	106.883	73.0175	63.8682	153.089
166.033	30.5786	66.1657	83.2796	55.473
239.002	120.485	78.9445	138.105	327.516
238.956	44.9067	75.5613	103.957	194.465
258.533	36.7104	60.6085	94.6325	192.518
282.736	131.917	81.7273	128.944	369.115
121.42	166.687	142.722	133.655	317.929
251.866	33.309	80.1858	130.683	257.058
38.765	87.198	81.1758	79.2637	134.709
110.727	53.3473	81.1345	149.457	172.59
130.842	46.7265	86.456	123.614	171.748
110.443	71.6576	124.743	125.524	198.602
123.755	145.68	144.556	128.629	304.807
102.719	107.741	165.404	95.1689	230.232
121.495	73.8767	121.715	130.21	213.059
100.377	141.573	116.978	128.121	259.514
94.465	91.2618	103.267	105.029	180.046
114.641	64.4416	81.4678	142.288	166.948
188.617	78.3682	98.195	154.295	290.499
72.993	92.1052	70.5291	115.005	138.688
90.075	138.069	165.809	150.081	288.109
94.544	131.511	124.45	125.738	262.721
121.498	158.831	133.636	117.345	295.652
144.176	110.321	110.859	115.515	241.857
117.828	20.5691	99.7439	99.2249	105.597
145.765	145.509	119.015	127.168	297.463
129.389	76.7614	111.711	133.892	212.239
133.016	4.48346	75.6025	103.433	76.581
142.11	147.018	115.16	130.225	299.505
153.815	131.956	121.368	153.071	331.892
100.383	64.225	108.914	132.729	166.965
71.429	6.72439	105.305	76.1882	33.263
110.041	23.2431	129.064	73.6876	114.468
160.766	98.9459	140.488	103.223	265.756
152.764	157.329	156.581	134.112	345.169
150.007	44.2495	127.127	97.1203	178.251
146.568	142.477	131.328	153.209	325.143
190.934	141.226	140.675	128.373	363.244
146.186	29.8702	110.497	96.0852	145.845
120.944	37.3509	94.6726	121.936	139.275
121.774	123.354	119.931	174.431	287.483
156.809	29.1116	112.004	92.0318	159.625
196.175	104.631	125.573	93.0973	280.527
171.951	151.212	137.987	114.755	324.972
200.466	47.4153	113.201	113.18	233.606
195.19	147.293	114.812	139.94	348.43
223.553	134.806	123.859	111.514	350.332
206.002	32.9352	98.926	108.577	208.087
66.121	40.5359	86.5724	133.303	87.37
172.605	121.25	102.988	159.407	312.263
57.311	88.6497	140.344	98.5425	169.805
75.698	177.916	167.971	166.42	295.127
51.161	26.9365	103.531	103.348	47.295
63.808	119.397	115.067	112.094	204.297
138.945	162.899	133.164	143.612	329.14
107.076	16.7656	85.8256	109.718	95.834
190.915	45.9006	88.1384	136.373	223.847
104.663	114.265	99.1561	116.964	214.198
46.666	92.8239	83.2145	128.149	144.142
48.705	101.127	136.22	143.394	199.252
60.478	72.5656	161.887	60.956	135.776
119.955	105.856	155.539	130.246	266.301
126.2	102.659	153.486	126.536	277.581
228.044	67.9273	77.4097	145.268	273.44
126.027	121.924	151.623	93.5627	258.918
86.052	151.063	134.075	160.627	285.834
85.57	59.773	121.342	78.353	119.797
118.603	16.7322	78.0507	112.325	97.902
147.137	161.191	122.073	138.869	319.135
203.163	136.109	115.026	154.957	353.701
132.053	63.6859	114.489	101.002	163.039
28.627	100.332	116.82	73.8112	152.243
111.484	149.286	126.23	154.086	300.843
83.338	14.4939	71.7669	114.512	48.227
240.019	72.8271	112.353	139.394	315.365
95.825	87.4816	96.836	88.3501	154.928
84.836	74.5663	82.1814	158.178	160.814
66.982	114.66	129.92	132.6	221.392
240.807	137.356	130.649	143.703	408.067
72.851	49.4694	146.848	80.1255	107.963
103.063	151.484	159.209	165.006	301.678
277.667	131.285	112.094	156.511	429.631
88.307	65.9258	140.179	46.5611	118.872
260.289	61.2096	106.248	134.885	325.916
45.162	98.6304	131.631	64.1391	151.382
231.231	159.8	139.643	159.343	421.674
523.317	131.892	95.3924	135.646	593.764
211.837	29.4699	122.122	79.7475	197.611
192.174	156.873	117.406	104.68	307.701
99.542	132.57	136.34	133.468	269.034
134.319	160.964	137.637	139.323	325.277
82.016	114.432	170.548	108.267	230.465
35.098	95.4447	136.975	87.9837	145.658
21.33	11.476	127.595	42.2708	9.78
115.909	24.6466	89.8901	112.411	97.227
132.657	38.6783	94.592	115.727	139.03
95.284	16.7463	97.084	96.4289	63.657
375.925	101.363	97.7166	73.3428	340.322
322.842	15.9475	87.7893	106.379	298.172
269.178	152.218	88.129	63.0002	245.976
363.373	173.552	116.406	122.587	471.406
363.963	39.9227	110.348	75.7261	338.178
422.092	153.834	107.049	133.131	521.075
440.013	159.61	107.825	93.2521	473.607
433.49	18.7322	95.0906	95.4352	396.446
437.529	78.8602	100.005	104.425	447.879
497.838	148.738	106.146	114.027	567.394
521.402	29.4426	94.5749	109.223	511.262
528.422	93.955	94.5425	96.9568	524.963
382.288	102.87	126.866	51.0162	385.228
371.92	43.6161	129.308	93.9752	391.288
479.559	61.8852	125.478	115.335	554.399
436.582	41.1099	123.768	96.5463	475.091
511.146	102.604	127.368	155.181	650.898
501.182	94.8642	132.602	130.666	615.283
505.751	135.692	134.718	103.135	594.661
428.909	125.055	140.414	85.4913	507.212
390.782	108.284	135.537	64.1809	424.034
433.505	116.506	133.274	86.0083	497.529
148.684	76.1157	129.294	111.943	238.925
208.254	115.968	147.322	92.3214	316.736
259.954	75.8907	139.408	100.674	337.559
234.016	42.1377	108.141	112.303	271.397
230.339	146.912	118.459	98.1221	347.773
170.029	33.6116	111.889	98.0931	189.91
136.662	55.0683	98.4505	134.637	187.187
119.685	130.446	142.445	98.8828	259.024
111.16	111.149	124.121	106.277	228.845
103.652	32.6011	66.481	144.674	106.933
17.665	114.232	91.4301	95.3752	168.28
13.27	103.914	109.962	135.586	156.591
34.118	139.987	41.7694	67.6503	174.944
184.597	130.533	88.9232	123.73	301.062
131.388	140.54	91.8418	100.157	240.837
177.273	137.924	98.5902	140.398	315.601
190.248	106.02	81.9088	145.095	296.782
191.45	37.2989	79.8608	132.78	198.061
129.519	31.3727	53.9507	127.578	105.237
141.196	29.5573	49.6604	103.854	82.931
169.061	18.8944	64.048	132.156	169.507
246.027	101.437	46.2092	91.1318	183.034
223.4	13.86	27.0665	139.999	188.195
199.072	174.173	28.7204	26.4832	70.401
178.583	144.153	76.4745	112.316	268.138
172.787	59.7475	66.8143	78.5539	98.484
239.679	126.821	64.325	117.504	287.177
271.307	152.206	65.2406	85.4082	261.495
281.373	32.2286	46.1723	110.979	221.124
277.369	83.6144	53.3698	93.6035	213.069
344.789	127.249	64.8898	111.93	362.392
386.25	24.1757	49.9312	118.068	338.328
386.897	98.8276	50.0917	82.7733	304.474
164.085	26.6362	77.347	129.217	162.871
112.668	5.02436	65.1693	109.816	56.379
164.219	59.4045	80.0696	150.487	226.746
169.737	65.6139	97.1633	146.404	244.925
171.55	147.936	103.061	127.229	301.808
106.142	168.622	136.168	127.592	296.683
108.238	151.683	113.3	101.972	255.004
139.416	142.815	102.645	127.228	280.292
230.443	56.2504	93.9062	87.0727	211.069
201.273	148.192	112.924	135.913	346.232
170.793	41.8431	110.819	28.139	102.667
180.908	23.8454	68.2813	120.294	150.169
176.865	160.177	84.9104	77.7252	233.808
240.585	40.6324	86.4662	123.975	248.561
267.739	12.6969	79.9852	88.9418	182.726
273.282	172.214	102.588	108.024	363.777
270.916	124.215	93.8333	97.5445	321.423
337.87	13.0235	78.1012	113.956	304.859
374.496	157.682	94.0576	116.371	439.018
376.757	109.171	95.5555	86.4364	372.74
59.249	31.6568	105.285	105.998	78.225
56.407	43.8849	102.373	114.34	87.044
65.721	39.0279	139.094	72.9629	89.491
85.781	122.127	141.7	130.419	248.121
143.98	156.772	167.538	144.37	344.261
116.85	158.819	150.207	159.78	322.538
78.884	123.278	154.044	139.404	250.432
331.496	31.7168	117.211	62.1016	301.088
297	130.961	129.673	118.802	434.214
239.905	54.0812	128.449	49.4352	228.439
308.139	49.8098	108.267	112.599	346.606
323.978	151.137	118.347	90.9032	408.833
379.207	67.2139	116.619	123.885	457.729
386.657	27.9715	109.939	83.1195	372.16
401.971	151.287	124.683	107.152	513.205
397.078	145.453	118.928	114.672	515.823
438.128	30.7523	104.695	104.36	460.184
477.022	154.543	114.704	118.868	586.41
486.705	129.853	116.647	102.621	570.63
80.309	62.7785	106.413	135.119	150.451
100.184	70.6169	137.082	106.686	195.36
114.684	152.732	142.098	143.989	310.094
129.255	165.671	158.862	159.695	342.328
100.57	148.191	152.147	167.08	307.54
87.801	145.821	156.324	167.714	290.748
289.171	61.094	99.5609	65.8651	256.673
261.901	150.297	115.773	128.224	411.639
210.365	40.541	118.683	36.4841	164.141
252.232	19.0553	81.258	110.175	224.199
268.632	158.297	92.2249	93.0219	318.209
325.693	35.648	91.4983	120.442	338.74
335.67	13.971	86.4102	80.7235	263.526
355.863	171.549	103.704	111.385	450.277
348.742	119.734	97.0748	112.686	419.081
391.49	13.601	83.5867	103.921	374.113
435.526	155.223	96.8291	121.593	527.317
443.672	104.914	97.7376	99.0995	470.214
56.251	38.8421	122.575	81.8279	70.052
69.056	103.762	121.118	158.558	211.06
137.78	131.546	157.258	148.822	315.7
140.187	148.912	166.957	147.337	331.831
107.17	119.357	150.667	142.002	269.424
362.843	53.944	155.876	69.4492	401.126
325.759	126.173	166.895	120.471	491.706
272.852	47.4842	163.057	46.5753	292.735
326.161	71.561	141.005	110.456	419.69
336.342	108.598	147.578	86.4181	423.418
397.011	91.7266	149.352	122.331	523.913
412.145	49.6401	146.653	82.9585	455.958
424.579	125.213	160.923	106.213	563.555
421.176	116.91	155.441	108.042	555.074
470.421	70.0649	144.233	105.791	560.901
510.176	141.574	154.915	118.04	663.155
517.544	106.801	156.377	97.2378	631.815
20.571	84.256	121.303	122.744	127.387
109.94	119.964	168.959	127.502	264.481
112.906	132.463	134.129	129.338	276.716
72.805	91.1557	117.091	113.382	179.249
352.863	20.711	129.981	70.5701	344.244
305.196	99.3289	134.624	110.959	426.394
250.293	79.7938	128.566	57.6975	266.451
336.134	88.0431	132.32	119.937	439.398
340.855	116.33	142.34	80.0209	432.964
398.705	106.235	139.693	130.396	532.664
414.066	64.1653	131.377	90.3103	451.648
414.083	113.452	140.964	99.2056	516.438
415.383	149.758	137.344	107.143	541.997
470.8	68.3859	124.663	111.38	541.258
499.242	123.519	129.006	112.245	606.368
506.883	144.546	131.848	98.2199	609.242
101.016	35.7082	93.9335	120.292	103.358
115.894	50.1481	97.4399	120.066	143.201
80.254	19.9769	94.6706	105.263	64.963
358.01	91.6857	104.873	73.4977	339.588
307.007	23.55	94.5668	108.973	303.762
253.746	145.957	93.563	59.7921	243.438
342.494	171.78	125.618	121.899	468.016
343.715	45.37	119.982	76.6819	340.431
402.19	164.055	116.309	132.067	519.955
420.16	148.314	116.234	92.3721	471.31
415.671	29.3241	103.634	96.9357	401.29
418.793	87.3413	108.502	104.584	450.693
478.633	143.214	113.643	113.5	565.863
504.122	40.9031	102.061	110.35	515.663
510.971	101.694	102.408	96.5304	528.237
73.267	17.5054	109.381	78.3064	47.516
90.005	33.9346	118.958	94.9195	113.891
285.773	125.085	90.9322	86.096	302.649
228.77	26.7696	78.1669	108.614	201.625
187.034	145.557	83.7785	59.6391	199.815
275.368	151.869	110.945	132.416	407.258
263.446	29.2373	100.663	65.0705	207.883
321.183	132.339	96.1519	138.182	425.351
347.701	175.196	99.737	100.512	406.95
329.088	6.94344	82.0108	91.7669	273.431
337.106	56.7786	89.0055	95.848	315.945
412.531	156.063	99.4634	121.945	503.841
429.141	10.9585	85.3493	105.483	404.001
432.509	72.4103	84.0302	89.304	399.327
48.559	41.4321	129.816	87.0119	73.664
243.602	130.956	68.0734	73.2583	212.725
192.304	33.2359	51.0303	110.637	138.201
138.356	145.175	54.9844	56.5084	142.995
248.231	136.384	90.388	133.341	352.424
248.627	42.3319	79.398	76.6726	172.795
299.458	116.095	74.8881	138.326	367.686
313.243	160.463	78.8294	97.9844	335.68
304.651	24.1634	59.2579	96.5801	217.753
308.082	54.2374	66.9044	107.628	270.584
368.891	140.528	79.4414	117.801	421.07
388.747	9.26719	64.1271	109.251	334.575
396.008	69.2907	62.601	97.958	341.551
285.903	91.6792	88.9224	68.0869	241.039
237.007	8.19637	77.0734	108.846	214.504
179.685	165.479	74.6497	60.2096	193.204
286.688	158.34	115.316	127.264	420.145
291.972	55.8058	109.898	80.4891	292.452
343.812	144.781	103.898	135.084	460.204
354.687	150.856	102.291	94.2923	402.167
351.442	30.5731	88.7579	97.9563	321.28
353.279	90.7131	93.873	110.544	388.026
407.421	132.657	97.8738	113.917	478.799
430.652	32.9622	84.5502	110.806	419.246
439.308	106.339	85.308	100.879	449.659
82.372	99.5373	98.5462	123.919	192.951
120.506	83.8631	73.2123	84.0268	124.101
134.23	80.0958	95.3768	140.768	213.026
136.445	132.062	118.772	95.6589	255.568
119.645	94.472	130.504	136.258	241.03
101.566	59.6792	107.068	125.986	168.879
95.406	120.027	165.121	115.665	255.459
85.532	170.229	143.615	137.02	294.171
138.758	54.6005	88.4847	137.269	192.442
147.602	124.015	106.494	116.23	263.345
155.278	159.194	115.827	101.291	295.193
62.31	168.101	102.466	107.41	243.506
178.108	157.821	164.81	165.374	386.057
163.491	51.3014	150.585	70.7072	196.117
170.973	140.513	135.328	161.246	348.383
176.205	157.91	132.706	129.533	343.768
130.086	24.5084	103.403	82.5574	93.228
143.781	83.3437	116.323	106.798	217.683
220.058	136.717	117.545	141.375	377.045
206.18	24.8234	89.9104	97.2463	168.104
211.378	99.0042	90.2902	95.9563	231.148
191.261	33.8758	41.1735	155.671	187.184
188.11	118.344	49.8091	77.4466	170.713
210.856	49.6322	65.1248	151.497	233.827
212.547	30.3652	69.0918	114.571	178.979
187.943	145.87	90.8245	90.8507	264.564
194.634	91.5044	82.3674	114.611	247.082
255.817	54.1028	80.488	129.108	287.523
256.19	151.375	103.028	103.474	346.05
264.838	76.1147	101.956	102.545	303.07
59.79	142.095	125.73	159.216	254.074
89.626	20.4125	109.58	90.8207	80.338
102.284	24.4699	98.8308	66.3168	51.043
162.785	158.504	133.035	147.325	351.045
136.145	100.787	122.591	106.544	235.453
175.808	29.2152	91.4851	103.839	166.867
240.301	145.463	113.623	134.199	394.351
240.658	86.2589	113.405	83.4352	267.604
68.367	132.851	103.606	111.003	216.839
114.938	147.951	124.061	92.8829	266.388
134.742	27.5867	74.6548	131.366	154.034
120.54	43.8469	92.1578	82.6376	97.762
196.87	171.284	124.733	118.918	357.645
238.852	39.5299	98.7507	120.62	278.814
233.923	56.7989	95.3838	71.7075	204.272
63.655	44.5084	78.5669	108.696	68.5
91.932	139.251	134.967	151.647	275.488
66.205	89.0091	119.658	76.1159	142.086
142.481	39.8853	76.1772	125.088	135.386
180.803	125.089	100.63	121.678	301.303
173.182	76.9138	98.9479	66.8289	153.757
106.218	174.48	167.597	171.748	328.931
65.037	118.429	170.605	126.217	228.24
82.231	25.7205	86.2996	119.245	82.362
144.39	168.784	133.053	140.061	332.939
144.064	102.805	137.783	84.6057	234.956
41.636	60.7958	166.991	54.3232	99.775
151.249	159.351	140.927	161.398	347.103
128.318	16.4864	97.2241	95.194	97.301
118.585	76.2298	93.8734	64.187	112.489
115.333	128.468	136.863	152.263	281.918
120.432	59.9327	112.092	113.752	183.735
113.866	15.6606	99.9164	71.2447	57.264
106.515	145.172	141.506	171.292	297.536
115.251	114.904	145.281	108.625	242.886
26.373	75.4377	68.5566	169.31	131.098
228.588	94.3197	109.282	96.7385	270.267
321.804	106.416	99.0489	91.2021	324.817
346.488	107.746	81.9895	148.374	418.801
211.939	56.4481	88.2378	143.465	261.319
87.536	136.184	150.012	122.264	265.117
106.746	46.0631	49.5958	155.008	128.008
236.304	106.835	64.5391	70.3039	182.978
92.014	89.4757	64.3498	127.648	144.036
363.545	116.801	103.833	165.32	485.224
54.014	73.1021	58.4198	104.503	107.089
227.691	83.3056	109.713	88.8432	259.431
232.345	138.662	109.348	99.9517	323.511
351.031	155.253	103.843	84.3268	386.084
276.4	75.0426	103.994	120.276	325.949
345.917	74.0324	93.595	152.015	413.682
71.145	120.045	82.396	68.2689	167.931
80.491	106.168	85.6811	157.765	206.209
98.49	117.436	132.703	78.2193	207.349
119.047	113.468	125.743	112.715	231.607
107.075	12.3406	99.183	75.9774	56.728
182.049	57.6162	73.1332	119.257	184.387
99.009	60.6789	61.8538	129.611	111.328
181.353	43.4729	103.423	71.7908	142.779
197.985	62.84	94.6026	98.4792	201.209
179.789	153.049	104.283	82.8593	269.876
248.333	145.911	116.333	141.477	393.365
139.178	80.1929	94.6766	154.244	243.781
281.489	27.0959	97.5589	105.736	271.996
82.602	164.56	171.738	168.281	298.675
28.391	126.466	168.458	131.898	215.103
134.052	99.6838	110.351	79.6101	200.888
67.079	145.776	127.701	159.497	257.701
143.892	111.744	102.922	169.449	280.964
293.303	27.7967	102.741	80.9346	249.215
298.822	115.41	104.572	145.104	408.01
161.222	96.125	110.378	147.676	274.226
171.99	137.282	121.523	144.622	331.68
126.591	56.9488	68.8041	99.9161	95.33
148.89	70.8682	68.6223	86.7251	119.159
281.816	32.6058	91.4424	80.7948	229.088
266.727	74.237	93.0318	82.972	229.921
185.367	141.647	106.885	89.8594	274.663
323.215	140.767	107.285	137.652	441.095
50.622	77.1898	76.6539	160.717	148.396
371.78	36.2762	93.1792	107.53	357.843
133.211	160.042	112.956	132.744	299.811
102.882	114.153	90.3668	111.712	210.16
51.325	87.4997	115.735	126.208	165.836
58.515	150.56	107.399	79.9218	211.34
41.906	116.819	121.229	152.127	194.214
384.79	15.7644	96.3598	89.469	343.673
389.975	108.573	97.6366	148.49	481.878
257.786	88.2331	95.2389	156.162	352.452
261.189	126.97	102.294	136.764	379.567
141.027	51.7405	135.036	35.966	130.693
336.19	45.9349	138.551	85.1574	371.841
262.763	62.7265	158.176	55.5925	288.494
160.902	127.273	174.715	129.997	323.357
353.541	151.25	160.258	151.515	542.865
155.708	23.8064	82.9936	116.098	129.15
389.539	80.9879	152.06	92.4269	465.704
229.553	137.6	126.999	133.201	369.271
191.755	100.81	121.22	149.061	312.206
171.995	96.9884	93.4808	146.685	271.396
167.585	94.1506	114.729	96.5521	215.87
115.087	63.0288	97.6334	101.824	127.632
412.649	62.9293	152.211	87.5804	472.235
420.435	145.779	152.558	165.906	611.161
315.579	129.412	139.886	165.512	492.419
327.192	132.561	141.051	155.083	496.983
203.648	86.366	167.513	81.366	288.476
146.28	11.1904	119.656	71.4772	118.487
127.805	145.725	82.2929	110.821	245.658
238.729	142.621	138.412	163.117	424.595
191.979	67.1166	86.2481	151.971	242.877
258.154	62.081	136.739	89.8707	315.777
158.894	127.893	135.58	137.867	314.357
118.184	145.832	130.057	163.816	298.081
195.642	148.141	93.7842	107.016	288.437
137.479	87.1962	109.592	132.683	226.37
170.097	57.4007	78.0701	153.408	209.154
281.33	86.0653	142.538	79.1564	348.978
289.765	159.661	143.77	163.639	491.291
187.997	153.078	169.374	152.828	399.007
207.708	162.033	166.069	171.353	419.591
155.305	94.3094	117.993	154.868	284.13
249.277	116.905	111.732	63.7627	279.606
131.389	130.947	164.357	117.581	298.374
316.152	55.9571	75.5323	155.002	369.932
134.176	68.8497	126.55	119.26	237.881
171.845	140.478	89.7073	88.0498	235.27
181.324	85.0651	77.3855	81.5501	150.995
301.625	63.904	80.2476	71.577	231.732
229.327	130.263	82.0558	122.04	314.25
311.861	106.866	86.3375	155.869	419.555
131.059	25.0314	132.341	72.2251	135.158
134.055	103.875	134.42	124.751	266.331
30.016	84.5159	112.418	35.5488	105.34
56.389	108.071	124.2	109.627	189.749
139.801	144.056	56.5857	80.6924	177.801
117.53	134.472	148.474	164.86	301.353
314.767	78.1617	85.109	170.445	384.554
133.703	58.2816	141.251	90.4113	196.202
207.595	122.767	111.671	96.5724	283.974
203.33	154.855	102.003	122.987	323.321
304.875	157.89	89.1908	101.244	355.123
234.624	88.0621	94.1617	113.251	275.297
281.588	62.17	77.6907	141.643	312.949
160.931	89.9497	150.203	92.8051	262.454
169.806	148.685	151.857	173.206	375.106
145.988	146.855	151.521	125.059	327.226
162.967	157.421	153.116	140.657	352.16
214.946	24.1393	50.6136	140.542	197.742
235.426	103.89	90.3814	153.59	328.254
268.621	147.546	70.0917	101.353	304.037
185.684	23.5807	57.2469	99.3046	102.305
178.689	32.5093	74.681	137.357	195.795
225.291	54.8104	81.4726	124.838	245.161
177.233	58.6579	76.2129	87.6659	118.326
180.666	90.4314	91.1709	117.445	232.497
289.431	125.891	63.8196	103.71	299.859
295.873	43.1242	61.8094	160.559	320.335
226.484	59.5306	60.1226	159.409	260.059
231.839	16.7279	51.7297	143.385	213.91
367.512	127.57	135.32	171.256	543.07
98.052	126.858	104.139	145.89	249.167
220.236	19.5403	123.343	68.3582	206.567
242.557	53.7683	135.671	94.6021	303.386
347.478	67.6039	130.32	88.2128	388.148
276.618	67.6522	133.399	101.138	340.812
339.256	101.881	135.788	137.116	472.92
95.596	128.026	85.0748	133.106	233.617
96.231	32.3274	78.2528	133.279	120.789
124.195	52.9666	120.882	91.8992	158.438
120.195	24.0008	108.416	94.766	115.162
414.866	104.686	167.797	108.21	542.34
163.39	114.527	151.875	130.799	316.261
135.062	80.772	157.334	96.9345	223.338
37.613	85.8212	117.987	105.698	149.976
92.15	76.2462	163.231	79.4014	166.514
67.6	51.862	124.622	104.242	120.121
426.365	78.794	166.071	87.5231	520.97
431.204	133.153	165.619	145.068	611.514
293.161	125.761	157.134	148.62	480.449
295.639	111.668	155.779	131.482	452.313
277.017	140.23	122.593	84.2936	363.96
284.599	141.911	111.354	100.433	382.398
401.564	112.597	113.058	86.2084	447.154
327.134	144.445	112.592	117.167	430.062
393.648	119.479	108.226	148.432	512.501
37.669	47.2877	138.172	70.0076	81.662
49.501	104.825	139.542	144.55	200.832
146.988	91.0173	124.057	70.9778	201.117
161.507	132.531	135.678	100.065	294.904
55.752	55.6543	173.372	49.0571	98.799
138.9	77.7628	119.938	69.7729	163.675
75.306	48.1413	136.86	91.189	125.032
159.5	82.3571	120.87	139.493	267.881
280.043	145.889	78.2345	94.3611	315.029
282.546	51.5054	76.0321	135.025	305.799
144.652	71.812	84.8073	143.268	207.458
137.81	34.8887	71.2701	121.562	121.981
122.457	29.3623	87.3092	75.5001	38.522
50.985	73.643	94.8879	138.557	140.779
137.638	93.8902	113.139	158.556	258.116
293.642	99.2997	93.2925	85.6179	303.099
298.193	53.9028	91.319	142.245	358.059
158.227	58.2078	80.5177	148.863	220.799
163.301	31.7522	72.1964	137.486	183.479
74.651	102.945	84.0568	58.2472	129.541
65.402	118.379	164.322	103.426	217.226
410.617	71.8884	82.2123	91.495	386.6
414.611	49.2809	81.2924	142.153	442.39
276.829	41.0415	72.8598	148.174	308.981
275.372	44.1756	70.7847	126.414	269.979
90.668	34.2317	61.9461	148.898	97.614
336.617	154.836	114.259	90.2265	414.295
340.927	98.8142	112.92	143.476	453.156
204.409	117.765	117.742	152.144	356.143
205.397	75.3508	108.717	132.662	292.102
407.354	125.83	147.46	93.73	514.676
412.447	132.626	146.645	150.206	586.883
286.416	149.461	152.816	161.308	486.31
287.806	106.925	146.354	135.613	433.275
12.127	95.8583	123.753	141.96	146.389
145.173	75.1173	82.1292	59.5784	98.924
153.598	111.575	93.1504	86.6453	208.763
147.868	20.7598	129.636	57.0347	120.799
153.845	27.9071	122.189	82.223	145.701
34.487	42.8454	86.3528	136.439	68.133
198.302	112.669	98.4007	84.833	238.131
216.772	8.37975	99.1434	73.0528	155.943
173.586	144.942	111.095	76.042	263.723
225.218	133.085	112.429	78.0442	298.279
80.15	140.676	123.516	86.0763	235.673
95.115	120.605	124.861	95.0713	231.18
124.279	46.8758	72.9773	118.072	126.762
132.336	27.2062	81.6784	118.099	137.717
132.336	27.2062	81.6784	118.099	137.717
140.846	141.657	106.629	87.4082	250.573
204.398	46.8758	97.1634	111.982	218.911
238.105	21.7477	93.8964	82.8001	189.622
246.554	143.391	113.998	81.1577	318.264
119.026	151.763	134.319	135.583	309.297
316.031	44.6423	96.8672	125.592	348.881
268.258	74.5529	108.043	97.093	304.308
357.812	74.5529	111.717	94.4499	391.519
349.242	134.384	117.632	88.4099	412.384
387.816	64.678	104.486	139.746	460.253
353.648	135.899	115.281	148.444	494.09
328.388	139.272	122.557	86.7912	402.498
371.113	56.693	116.688	107.327	398.912
331.48	145.771	114.54	104.952	417.161
23.822	114.726	55.1131	68.6961	143.46
113.811	48.0206	121.687	104.95	154.254
74.973	26.9324	107.872	94.6917	79.349
136.134	66.6928	70.0953	135.093	170.195
269.324	7.98318	86.3847	95.0184	221
126.011	156.123	120.084	137.128	300.233
313.39	137.664	98.8854	109.548	399.74
313.39	137.664	98.8854	109.548	399.74
62.755	31.2097	83.1344	109.363	51.414
152.927	156.123	144.304	136.199	337.815
112.686	126.3	163.716	111.55	264.728
130.394	66.0964	123.556	115.347	206.746
247.075	63.5663	94.0555	127.962	289.57
132.847	133.993	128.404	130.694	283.467
84.668	47.7231	101.139	73.4167	63.085
175.446	47.7231	98.472	80.311	136.443
179.44	24.9671	93.7278	98.8433	166.83
208.977	117.352	118.924	130.088	321.203
184.357	103.774	102.866	171.775	309.45
198.647	31.7971	108.178	97.5803	227.86
223.176	164.849	114.193	107.308	332.6
174.027	94.807	112.402	132.083	296.714
134.351	139.924	94.6226	102.232	243.879
82.705	131.763	123.404	89.3476	228.474
151.127	133	86.3177	133.002	276.233
288.277	122.42	85.8683	92.0513	300.961
148.593	43.0476	53.2482	136.932	148.201
334.888	23.2198	72.498	110.658	299.627
334.888	23.2198	72.498	110.658	299.627
81.885	141.031	85.8404	98.5449	212.841
173.931	43.0476	80.7473	136.699	204.38
127.914	14.7788	78.0979	115.426	111.116
141.892	135.728	112.906	115.733	286.582
267.089	144.278	92.1494	125.395	362.758
129.447	49.6689	94.2328	131.483	162.458
78.437	80.5802	130.014	57.2619	147.584
164.94	80.5802	130.895	73.1608	226.146
170.681	133.927	141.788	96.3093	309.262
203.491	71.4915	111.007	127.678	271.132
178.04	138.276	133.374	175.008	355.143
200.939	137.694	132.919	95.5136	336.958
222.873	56.5552	126.457	109.972	273.09
172.934	138.653	126.89	136.044	340.539
82.777	21.0904	90.5162	101.903	58.728
134.819	19.7464	66.0493	103.717	80.283
211.704	41.1859	58.9624	110.229	172.577
108.594	138.553	121.038	114.85	269.622
251.199	145.648	78.3544	110.771	315.615
251.199	145.648	78.3544	110.771	315.615
86.158	19.9215	84.9369	110.178	80.417
65.748	138.553	140.9	165.526	263.591
90.833	137.885	152.927	110.812	269.077
75.348	18.5115	93.9389	84.7231	42.168
167.943	15.9454	53.1446	125.304	131.026
171.72	170.375	124.877	131.904	337.642
133.444	95.6463	99.6594	130.334	225.953
209.667	95.6463	96.69	112.728	267.049
200.96	23.6327	86.8938	102.84	183.017
227.038	146.556	112.548	145.526	378.087
196.717	78.6926	92.5536	137.759	262.078
164.33	16.8799	80.0002	100.532	117.706
201.904	146.952	93.0169	99.6245	275.256
166.657	48.5603	95.0572	99.6494	160.072
162.163	40.0523	65.2183	110.412	123.487
274.245	20.3516	71.4304	97.6422	210.227
156.945	153.871	109.539	128.002	312.025
324.39	149.172	86.4061	114.466	396.973
324.39	149.172	86.4061	114.466	396.973
91.716	9.54548	77.273	93.182	34.908
127.285	153.871	128.54	154.258	321.726
94.131	137.374	162.832	150.01	292.421
62.736	39.2688	114.969	103.146	98.695
236.057	36.7728	73.9373	116.868	217.658
116.089	159.643	139.623	155.648	311.594
53.377	74.6076	100.941	127.734	135.826
134.357	74.6076	96.9863	101.725	173.703
127.762	4.66559	84.586	99.5056	81.554
168.9	137.137	122.585	148.925	329.428
129.239	89.9579	96.2836	152.852	228.927
125.651	6.21681	90.6406	95.5377	98.403
157.216	167.97	104.627	111.707	282.595
110.916	68.798	105.625	115.499	178.83
144.957	60.4011	50.8535	80.5399	47.17
120.56	119.103	137.658	155.575	285.549
205.499	129.471	74.3694	124.8	296.887
205.499	129.471	74.3694	124.8	296.887
77.8	39.6246	128.831	60.7831	71.109
185.647	119.103	110.899	133.502	305.559
200.893	125.208	125.1	99.2069	306.326
196.34	2.72778	102.425	79.3901	162.281
144.202	11.3477	51.6502	121.224	90.849
261.193	158.882	127.329	135.386	415.993
201.66	114.349	116.747	90.9928	274.157
289.407	114.349	110.319	89.6301	332.373
279.387	43.1427	102.984	82.3795	250.065
329.283	153.252	116.467	143.102	473.282
287.614	76.3106	105.01	150.038	385.696
270.117	36.5376	93.3379	80.7771	220.406
313.36	128.459	100.308	115.175	385.747
270.839	35.3688	104.46	106.664	291.516
197.497	162.247	117.37	109.226	327.626
92.816	145.107	140.29	163.269	294.26
92.816	145.107	140.29	163.269	294.26
206.907	23.4532	93.8701	76.9396	144.551
240.604	162.247	125.234	110.195	375.384
292.197	133.409	115.608	88.9343	362.703
280.47	59.5602	106.544	64.0433	251.288
64.808	56.3757	115.865	95.0326	98.704
376.505	139.649	105.495	131.938	478.734
324.015	54.5061	95.5722	108.461	329.514
406.019	54.5061	94.8004	103.857	400.909
390.208	17.6611	92.3478	83.3556	336.071
436.727	120.324	104.549	149.056	544.004
394.14	96.9293	96.5611	135.278	476.184
351.633	24.5405	99.7767	79.5907	306.947
400.458	170.059	102.901	109.588	470.974
368.696	87.0886	100.968	90.5967	379.177
209.306	19.8965	84.2327	93.6942	170.173
209.306	19.8965	84.2327	93.6942	170.173
96.465	158.263	160.543	146.851	308.289
113.51	0	80.8631	99.1369	61.88
129.846	30.1832	91.7191	64.1358	41.897
173.206	120.8	110.924	108.196	285.429
182.486	126.658	107.743	157.474	334.993
214.011	44.9623	103.608	110.412	226.673
192.304	119.942	125.059	102.014	304.297
280.565	119.942	118.938	97.0976	366.141
282.17	158.509	123.016	107.167	398.547
291.99	68.9433	103.472	127.482	341.977
279.016	100.087	117.108	152.657	404.514
265.353	153.97	114.117	106.683	374.974
294.295	23.3218	107.983	92.8356	272.517
253.758	101.011	112.42	117.546	343.758
255.932	158.424	114.655	96.4076	358.445
257.596	19.8965	97.318	89.3309	234.678
315.998	12.2399	98.1437	72.5611	262.044
323.771	131.813	111.624	75.1381	358.146
124.606	139.545	141.905	117.07	288.31
410.844	41.8547	102.29	119.516	447.362
373.454	101.418	112.624	111.297	454.315
458.052	101.418	113.878	106.524	529.343
447.164	152.838	117.92	93.4102	521.936
476.068	67.3363	105.625	139.89	559.19
446.415	117.645	114.909	137.108	569.644
404.048	153.55	117.393	90.9428	473.731
447.283	35.7573	112.68	98.768	464.584
416.734	119.499	112.86	94.5302	466.707
255.932	158.424	114.655	96.4076	358.445
257.596	19.8965	97.318	89.3309	234.678
315.998	12.2399	98.1437	72.5611	262.044
323.771	131.813	111.624	75.1381	358.146
124.606	139.545	141.905	117.07	288.31
410.844	41.8547	102.29	119.516	447.362
373.454	101.418	112.624	111.297	454.315
458.052	101.418	113.878	106.524	529.343
447.164	152.838	117.92	93.4102	521.936
476.068	67.3363	105.625	139.89	559.19
446.415	117.645	114.909	137.108	569.644
404.048	153.55	117.393	90.9428	473.731
447.283	35.7573	112.68	98.768	464.584
416.734	119.499	112.86	94.5302	466.707
138.001	158.263	131.409	142.158	330.14
131.03	146.843	137.896	106.008	294.921
134.172	38.1894	101.552	94.3511	133.301
186.469	33.5738	79.2277	127.423	188.374
183.431	156.467	117.543	134.778	335.901
128.276	77.3518	94.7971	92.28	160.741
219	77.3518	90.5259	89.9321	212.831
214.063	7.27238	82.8294	91.5821	143.408
253.852	131.482	106.665	139.359	369.261
219.356	80.6684	89.5564	156.954	298.11
211.818	5.11699	86.5593	90.1179	158.885
247.947	161.544	94.489	110.375	323.801
202.533	63.6384	94.7706	115.393	240.251
74.658	30.1832	107.074	77.6935	51.084
98.239	120.8	144.405	106.748	253.254
195.064	126.658	112.179	134.117	325.29
174.59	44.9623	113.056	111.398	203.751
166.963	119.942	140.315	137.082	321.867
233.117	119.942	131.274	120.1	369.121
230.817	158.509	138.09	117.904	389.959
228.172	68.9433	112.156	132.493	295.321
218.666	100.087	131.594	130.474	343.115
185.386	153.97	133.006	119.358	345.876
210.674	23.3218	121.12	81.5609	196.614
183.091	101.011	128.832	100.941	282.424
85.107	127.829	152.881	152.141	270.377
252.658	136.33	93.8674	133.567	359.992
102.607	50.8098	120.09	106.299	138.129
112.499	95.3522	147.838	127.458	240.231
176.691	95.3522	149.659	110.909	300.446
184.047	140.786	161.415	127.872	362.218
168.612	75.5324	129.745	125.091	255.486
171.127	129.63	157.001	139.936	341.785
165.441	142.271	159.119	128.286	352.364
177.895	47.9899	148.098	79.8808	204.078
141.771	124.152	157.689	122.86	314.131
231.159	8.63494	57.9118	113.957	170.75
128.242	158.848	152.56	139.228	321.407
97.238	113.819	118.627	163.76	249.771
147.49	113.819	110.705	126.628	264.549
137.218	42.1136	96.042	110.969	159.738
160.999	150.819	127.767	154.012	339.48
127.721	74.0826	101.931	127.636	194.982
93.013	35.3911	70.7833	110.982	76.894
126.574	129.034	93.7089	99.2714	223.473
93.645	34.2089	103.001	92.879	81.837
338.82	157.605	125.797	133.511	475.576
288.571	110.809	117.308	118.416	385.813
364.536	110.809	110.098	111.223	436.445
346.86	38.7229	104.729	85.7748	335.876
391.224	143.279	116.207	151.952	530.997
348.278	67.7991	106.896	128.987	410.819
298.278	31.8432	99.8937	80.7385	255.145
347.315	131.201	104.175	107.48	414.316
320.017	32.6955	108.428	84.5057	295.319
81.894	86.5969	165.831	98.3406	182.908
101.122	86.5969	127.969	93.695	191.941
126.76	155.662	139.973	144.465	324.542
87.966	25.5515	87.7196	109.137	81.89
113.403	91.962	132.45	138.501	234.314
156.425	161.067	137.823	129.25	334.962
144.467	30.945	119.323	81.4222	145.828
105.925	125.424	134.163	164.849	282.502
92.109	0	93.3376	86.6624	37.635
96.538	72.1593	102.979	106.26	162.222
133.737	75.8212	108.789	139.448	218.535
100.165	117.626	114.418	175.326	243.099
130.278	79.0319	146.292	99.7762	221.298
145.999	117.144	136.913	111.752	271.846
95.959	138.977	137.642	139.033	268.596
37.736	72.1593	115.623	135.835	145.702
77.879	75.8212	118.962	132.346	167.071
38.064	117.626	161.251	117.357	187.907
116.135	79.0319	152.499	100.392	214.544
101.637	117.144	175.085	115.212	255.393
71.068	138.977	157.264	127.827	252.151
104.236	132.535	166.596	145.327	294.042
29.393	87.6973	154.775	104.988	155.617
91.808	6.88057	102.02	84.38	46.47
90.763	168.72	126.575	136.76	279.62
62.745	69.9422	136.102	101.203	131.75
80.331	77.1297	153.422	88.4248	159.713
135.728	136.444	162.679	133.114	316.421
95.141	49.7855	143.312	69.0588	125.036
85.909	120.981	174.787	125.973	250.039
79.903	83.9849	83.6428	101.503	141.994
66.364	82.2333	56.257	124.652	122.032
40.345	46.4217	104.943	103.695	80.043
55.88	162.442	130.157	130.923	253.296
54.815	63.2526	125.181	23.2322	77.903
50.063	99.2551	111.225	41.7887	131.582
99.44	148.373	79.8514	111.081	236.796
114.195	149.126	122.955	105.144	261.22
149.92	91.9555	108.943	146.836	267.441
135.745	159.221	89.0316	90.913	231.902
127.74	46.2266	103.86	119.064	148.543
146.867	30.0924	101.046	77.7407	110.748
70.019	100.323	103.741	112.17	166.19
19.715	99.7882	28.322	55.5264	123.209
104.105	91.1455	63.7613	106.295	138.787
140.126	61.3776	80.1349	132.174	170.643
194.555	110.363	94.7048	161.84	305.785
193.991	51.1687	112.133	105.547	219.228
150.761	116.024	92.952	94.5606	225.593
220.83	122.165	107.04	66.2645	238.907
46.769	71.0995	72.512	69.523	76.68
90.123	110.842	121.335	167.149	234.85
29.45	82.1061	152.917	74.938	112.555
69.267	75.5912	84.0442	165.051	152.922
105.655	10.239	101.321	69.1334	40.525
43.883	148.362	129.299	150.944	237.137
119.24	170.697	78.3271	83.9838	210.578
117.653	99.8508	114.317	49.0705	160.103
119.273	49.5661	114.371	96.7656	144.327
159.496	105.615	136.451	64.9991	239.828
60.027	80.7387	85.5306	52.4822	88.731
49.854	76.6796	145.467	110.715	134.692
71.053	95.2043	74.0983	77.1517	132.785
176.105	65.4572	169.069	57.464	209.39
153.143	58.5283	145.916	80.383	193.827
207.379	59.2526	154.778	62.9473	232.624
78.637	146.859	84.9682	91.2661	210.36
47.59	168.898	29.4691	22.2552	180.548
179.634	94.3118	92.7863	70.3427	165.852
134.994	59.805	99.1928	69.9408	105.826
198.64	101.498	112.651	69.4012	228.619
106.723	23.1685	113.297	64.9033	75.498
139.179	54.2176	112.471	46.7795	112.271
127.206	123.608	110.206	97.9272	223.668
164.432	45.8233	89.1556	55.6051	85.703
197.452	74.6297	77.21	77.9592	145.393
151.906	126.608	70.4282	55.0444	133.356
227.789	67.721	61.1014	77.7355	118.894
69.991	120.577	107.886	137.069	210.331
67.879	11.0162	86.5393	100.178	34.89
90.629	116.996	165.131	104	228.358
86.499	110.539	50.5	118.282	172.063
113.094	7.67544	90.6343	89.4182	56.653
65.1	135.107	102.417	103.319	220.987
63.893	120.981	79.4214	135.503	193.198
46.478	75.3061	91.886	141.596	139.047
139.828	118.046	116.608	70.4551	201.363
101.167	24.5797	107.412	94.7315	105.455
136.482	128.364	137.306	162.173	317.83
102.824	57.9006	109.438	85.6628	139.38
57.348	142.625	105.418	120.97	226.255
137.507	113.377	81.1859	102.898	200.957
159.467	79.409	89.9979	144.805	238.984
110.08	103.872	126.293	115.313	224.602
109.959	73.7447	95.079	137.036	193.755
71.226	131.268	132.381	143.501	244.325
32.879	149.284	116.022	146.003	224.134
100.438	94.7696	57.6621	62.7274	91.831
107.348	119.981	112.973	100.26	224.197
165.073	72.7681	138.236	114.443	263.256
151.831	28.9678	118.763	73.2969	146.273
164.673	118.782	131.581	139.606	322.792
110.859	154.853	121.371	97.2758	257.273
127.581	33.6267	109.933	97.0075	118.107
174.11	71.407	125.117	126.139	283.249
128.1	58.6207	149.169	54.0354	170.117
111.135	31.8209	94.1743	83.0651	81.759
160.188	115.797	67.4844	119.247	226.815
168.604	157.411	98.8172	83.3714	259.078
170.874	91.9094	82.4976	147.516	272.196
129.995	23.4577	98.2668	86.194	102.138
151.784	148.648	107.908	104.477	263.975
186.219	131.356	90.7189	132.725	306.29
113.543	26.8446	55.5985	144.489	118.411
190.228	85.3891	66.5881	85.9678	150.194
136.285	122.093	101.354	43.6193	177.074
168.958	138.4	83.3423	122.327	276.553
147.107	62.117	107.115	117.219	204.451
138.635	122.245	119.951	78.9894	222.863
164.294	115.145	95.2016	91.8712	221.595
82.038	101.394	58.3408	80.4501	121.411
99.362	143.88	131.577	98.4194	255.751
86.502	119.331	98.1477	157.431	231.688
151.636	40.0926	117.478	72.6224	138.168
158.702	140.34	129.552	123.05	305.156
105.768	128.819	116.174	111.011	242.499
110.585	86.1444	88.3168	143.909	183.029
57.569	82.3427	82.5231	134.725	144.006
174.252	94.301	125.577	45.4033	196.736
186.281	94.9659	116.027	148.906	293.719
93.198	29.7611	82.1588	127.461	86.193
57.702	96.5832	157.718	77.1325	175.645
115.361	175.788	70.9974	70.7683	202.843
106.646	8.84435	56.6986	132.111	76.522
33.61	70.5456	156.399	94.0713	119.289
146.822	79.3385	99.9504	52.345	141.078
149.663	98.3848	92.0655	146.812	256.087
35.634	60.8096	45.9379	128.023	64.44
34.349	170.073	124.81	121.049	242.433
139.634	107.983	60.3276	129.48	225.083
134.744	78.7819	140.381	115.489	232.955
138.757	107.215	151.391	133.885	286.189
135.03	132.228	154.501	106.96	288.15
61.069	59.7153	146.673	90.9428	131.149
35.766	74.0425	64.6709	165.216	121.09
79.519	70.3283	131.465	70.4933	142.909
33.805	85.4798	140.953	117.739	143.847
24.964	120.322	100.804	102.67	183.014
83.304	61.0915	127.299	112.966	138.455
142.411	34.2765	119.393	92.068	146.271
76.145	148.003	123.456	133.79	255.693
129.46	167.208	144.795	132.509	320.184
75.768	141.807	111.661	107.062	223.896
139.584	153.602	121.678	95.5135	279.882
85.506	71.7946	115.664	136.13	177.885
122.533	47.2222	93.5239	132.807	164.221
66.807	46.611	64.1082	107.078	63.327
54.397	129.685	117.391	112.627	219.52
56.008	129.476	111.072	158.093	233.191
82.318	125.142	92.9431	86.2431	198.543
65.992	157.099	156.892	135.092	269.888
84.514	34.7212	71.9662	134.235	108.584
111.584	81.463	154.732	72.5845	186.734
111.498	139.827	149.156	167.737	307.36
49.711	72.5979	123.982	128.059	143.059
150.692	143.023	143.972	163.939	337.512
108.807	53.5075	128.1	105.354	164.327
163.279	166.281	166.953	162.858	372.381
29.935	134.776	152.555	109.647	216.374
79.602	63.105	58.4631	112.753	88.783
121.915	130.609	107.508	122.744	268.414
123.152	108.786	101.269	154.636	242.77
75.137	87.1528	62.0961	153.942	165.643
90.012	105.417	162.077	123.338	246.895
108.335	29.9124	90.9389	118.955	115.958
108.321	111.957	115.24	145.873	246.433
96.103	53.6505	87.8022	142.832	156.306
159.147	133.786	160.68	151.52	355.55
131.715	125.859	176.973	126.08	304.447
132.558	108.935	109.782	173.969	281.826
54.92	93.8365	147.45	123.53	169.08
130.664	45.0595	107.208	107.098	159.398
152.83	124.556	175.125	126.431	315.454
124.562	18.3597	86.6606	111.697	115.461
157.7	55.6715	94.9021	137.324	231.056
195.482	18.5857	108.294	87.3006	179.723
198.309	132.082	124.619	76.8347	286.373
61.917	132.2	148.91	101.165	232.585
102.245	58.264	82.108	89.4172	94.258
86.096	118.994	125.521	108.805	235.058
46.683	37.4614	102.796	102.311	80.825
130.622	0.734548	115.974	64.7566	83.396
142.059	148.445	139.077	108.672	299.461
110.359	150.393	141.453	168.818	305.743
51.112	68.0672	93.6207	154.382	140.451
125.109	134.039	131.632	176.513	311.515
92.284	37.3618	114.229	60.2036	71.559
108.817	156.226	128.258	123.641	279.158
132.353	172.128	154.543	149.251	341.856
96.287	87.8564	106.686	160.898	205.825
156.904	147.618	135.233	163.457	349.325
62.233	149.001	144.258	139.644	259.901
162.1	150.479	100.987	116.295	287.534
175.717	68.7617	72.832	170.939	242.414
207.854	134.649	97.8637	140.224	336.639
148.832	21.2544	66.5782	104.332	93.271
177.747	82.2928	95.6671	165.972	268.313
187.536	14.9642	66.9139	128.029	165.066
98.45	96.9504	161.811	113.097	240.334
60.57	33.0925	97.3848	114.69	77.716
91.193	67.3324	85.0034	162.309	172.408
128.786	19.7079	64.2383	128.726	126.353
72.844	119.16	112.08	53.8208	181.517
195.672	77.3106	69.2482	117.881	204.032
233.324	80.7188	81.8909	170.433	308.611
214.435	170.753	105.642	112.174	337.108
106.404	128.281	160.133	141.449	292.179
69.731	86.0436	69.5918	125.915	145.276
120.703	72.7223	92.082	159.704	189.609
145.606	151.056	127.137	147.014	319.629
157.521	124.073	161.556	107.606	311.446
179.295	158.995	166.83	160.357	390.25
152.266	66.5862	134.488	109.288	225.156
62.362	49.7421	63.7194	134.537	83
129.607	105.891	101.805	175.272	269.507
97.776	94.6782	116.875	157.149	229.291
128.786	19.7079	64.2383	128.726	126.353
72.844	119.16	112.08	53.8208	181.517
195.672	77.3106	69.2482	117.881	204.032
233.324	80.7188	81.8909	170.433	308.611
214.435	170.753	105.642	112.174	337.108
106.404	128.281	160.133	141.449	292.179
69.731	86.0436	69.5918	125.915	145.276
120.703	72.7223	92.082	159.704	189.609
145.606	151.056	127.137	147.014	319.629
157.521	124.073	161.556	107.606	311.446
179.295	158.995	166.83	160.357	390.25
152.266	66.5862	134.488	109.288	225.156
62.362	49.7421	63.7194	134.537	83
129.607	105.891	101.805	175.272	269.507
97.776	94.6782	116.875	157.149	229.291
300.036	43.2977	97.8917	70.2748	235.767
270.148	80.0387	115.014	17.0819	207.445
174.891	155.93	125.727	144.903	353.842
337.516	143.692	128.836	134.465	480.594
249.541	138.841	129.432	118.144	382.528
359.369	143.692	114.526	127.79	476.173
293.629	43.8862	111.581	78.347	261.167
448.6	48.038	109.41	109.539	463.224
429.426	158.558	122.086	104.166	511.12
400.655	47.7733	110.991	99.9572	399.602
303.911	37.9205	107.851	93.6124	308.662
299.14	87.3929	96.896	140.365	378.253
310.145	155.516	123.313	105.753	410.12
367.313	140.789	112.003	131.433	478.607
410.301	124.701	117.837	172.935	561.921
253.481	9.621	99.0168	90.5582	243.272
156.395	1.41332	96.185	85.2013	123.034
243.972	88.9805	109.256	124.588	341.751
216.716	92.972	116.592	156.331	355.534
97.567	9.69539	110.199	67.0093	60.995
201.563	67.4217	96.9439	64.9937	155.379
145.936	80.5787	115.36	18.5997	130.598
122.845	75.1633	85.1053	107.878	164.221
258.699	158.37	105.311	113.113	369.865
176.276	170.319	123.772	129.721	342.457
184.374	150.456	124.9	154.401	364.932
112.007	170.319	140.292	149.426	318.364
186.588	6.34359	67.8191	112.786	140.191
261.04	28.6656	77.6423	113.432	240.612
258.125	148.684	96.0991	115.731	348.169
251.377	14.4792	73.0019	113.749	212.109
127.288	19.5261	70.9575	101.017	68.96
30.433	121.048	39.5066	55.1462	148.982
188.844	153.854	90.1901	113.649	293.305
130.816	158.2	101.277	117.614	277.794
234.49	110.146	89.7305	135.48	330.443
68.517	48.0468	103.534	84.6348	78.265
253.554	44.6048	93.51	95.2248	233.93
103.951	132.254	118.382	104.992	241.372
243.212	134.3	113.384	95.4194	311.354
243.506	37.4359	85.5345	85.0599	181.193
98.614	24.4025	67.7733	118.258	97.501
241.933	43.8051	97.2978	110.479	261.056
250.474	96.0551	42.1338	105.355	211.481
112.21	110.748	109.181	173.436	247.251
167.229	76.9196	64.8957	146.372	215.425
125.644	110.748	132.689	139.304	269.663
83.368	68.8204	91.6342	133.755	157.543
200.559	103.759	138.076	125.316	324.676
174.746	87.6854	132.729	109.818	269.55
169.158	89.3336	122.29	123.681	265.956
54.294	92.8788	130.136	141.031	196.837
109.875	136.205	111.299	137.064	260.575
72.016	89.8818	100.946	117.502	161.788
100.555	124.443	173.679	130.245	266.16
153.619	150.176	135.889	159.39	350.596
142.501	89.3706	82.1473	122.875	198.516
274.143	80.8259	44.1579	111.065	225.402
140.049	102.473	74.2584	150.55	241.114
257.227	116.492	53.7928	117.177	274.084
235.367	85.9892	30.9857	101.002	166.476
119.975	71.8238	60.4601	83.7017	86.315
241.608	51.0537	39.5452	89.9713	121.807
260.718	18.7822	80.6168	105.594	229.416
123.549	21.7272	73.5387	84.9742	40.775
281.598	18.7822	90.4644	101.029	258.535
313.933	155.257	109.691	111.019	414.11
450.134	153.245	102.354	129.019	549.999
402.913	10.494	90.3824	87.4171	349.616
414.531	156.293	104.207	123.321	508.447
300.28	165.185	109.494	123.45	435.34
273.678	79.0488	115.678	112.846	335.505
292.891	6.36831	96.566	80.2592	241.756
326.594	29.7288	98.1759	104.185	329.091
393.21	68.0261	95.3904	149.611	471.28
195.666	153.155	115.731	116.982	323.196
86.347	154.852	147.469	172.287	290.018
159.199	68.5266	105.322	90.2208	181.582
53.949	67.3283	79.4767	163.175	117.888
87.796	163.658	164.081	147.889	295.076
190.837	134.169	128.698	116.116	327.234
42.583	115.51	173.093	108.691	212.23
143.693	33.8695	96.4221	108.149	151.791
94.698	0	99.8589	80.1411	43.721
170.944	172.373	160.813	166.844	388.748
232.324	144.986	122.629	153.296	409.796
160.717	29.2762	106.427	74.4859	132.716
216.173	157.193	132.96	154.497	409.316
145.839	156.373	159.939	176.198	353.032
179.01	60.4069	137.804	101.303	231.91
106.5	24.7609	147.814	47.5426	101.498
115.054	13.8741	125.21	68.0286	92.446
162.323	60.8242	118.194	121.905	238.931
187.383	137.44	124.525	153.699	351.578
309.03	142.31	115.038	129.026	428.829
162.586	55.1958	116.75	114.973	211.44
258.387	50.8717	99.8502	102.755	256.202
282.535	147.757	123.599	121.072	410.27
198.619	148.56	142.323	112.308	362.068
269.348	133.779	113.746	104.715	347.553
168.072	33.8695	123.403	89.9516	183.672
243.527	144.396	141.601	131.545	411.362
354.65	172.43	132.394	138.457	518.563
297.821	19.7195	117.478	82.1373	287.802
328.171	161.305	133.708	135.665	486.603
218.509	169.695	148.535	142.858	418.381
200.748	86.223	159.289	103.74	293.222
203.541	17.5425	127.24	68.8571	196.644
221.305	47.5293	133.323	90.4593	260.306
292.199	89.7397	124.516	137.943	410.07
140.746	141.113	153.767	155.601	328.708
179.45	138.275	105.39	141.795	314.717
91.552	63.7766	151.334	92.4386	154.32
115.77	68.2781	81.7993	102.596	128.683
169.328	148.508	114.157	132.997	316.829
157.306	133.432	169.319	133.621	335.045
139.364	109.207	102.072	118.822	244.251
193.821	172.373	138.531	146.009	386.844
232.992	144.986	117.908	136.536	392.989
194.463	29.2762	98.6465	94.6783	188.01
232.521	157.193	124.322	138.724	402.197
139.626	156.373	149.882	140.15	336.052
121.474	60.4069	163.39	71.8492	163.066
156.528	24.7609	118.18	82.6993	150.689
83.443	13.8741	126.919	62.6325	62.67
184.94	60.8242	109.087	117.121	239.125
143.288	137.44	128.904	131.579	297.423
307.745	142.31	111.858	115.096	400.12
138.731	55.1958	114.243	97.0086	162.857
264.804	50.8717	96.0673	89.8825	235.497
295.467	147.757	118.312	106.36	394.261
178.008	148.56	142.375	124.312	353.027
281.503	133.779	109.129	116.231	370.366
156.139	35.0006	101.365	111.186	161.979
154.344	144.96	134.181	126.093	321.689
108.067	20.7092	93.7288	105.227	87.529
64.812	25.4226	119.283	79.4015	72.674
163.578	125.518	107.738	144.53	308.268
73.053	149.892	162.894	166.98	274.226
134.886	163.745	140.359	141.869	334.117
126.598	115.506	128.691	166.742	295.727
215.698	49.8373	112.122	110.08	246.785
334.732	45.2616	100.42	106.303	335.654
219.751	132.414	120.421	156.832	371.493
329.254	136.53	115.885	125.364	429.631
285.102	39.3777	95.3529	95.4953	263.999
177.495	23.8314	98.1586	60.0829	85.227
302.136	39.7512	104.63	77.8801	261.844
102.433	153.263	166.713	161.332	306.994
59.672	15.2608	101.367	93.6668	34.309
157.882	12.523	115.33	76.8172	121.495
237.916	98.0522	109.581	105.58	312.746
168.24	156.216	136.842	116.886	333.891
151.154	131.116	132.752	103.459	298.279
77.504	86.1502	163.609	71.9857	176.008
316.38	46.319	117.791	107.217	363.871
472.583	48.7003	119.605	106.488	514.58
327.048	122.894	125.733	132.406	456.327
454.981	117.258	130.212	112.044	547.326
432.005	38.4683	118.097	96.1823	448.863
302.337	41.7346	112.304	74.185	268.631
441.987	66.6791	123.716	88.7665	451.954
102.249	150.381	155.187	160.283	297.769
158.202	161.836	127.491	113.24	310.054
242.939	89.4716	121.422	106.561	324.366
119.795	5.25261	100.325	79.8505	69.292
131.762	39.6742	114.484	77.8128	139.559
36.655	73.0059	159.538	53.7136	115.26
300.245	159.782	107.537	126.103	421.354
442.326	157.986	97.5426	118.753	515.772
295.352	76.5066	98.5718	129.037	354.027
408.51	76.7855	87.4065	110.709	414.982
402.429	168.225	98.7595	109.651	466.626
292.769	125.156	112.879	85.8158	349.11
404.043	105.236	93.4539	91.7819	387.772
130.993	11.8403	113.733	74.8232	104.988
226.827	112.446	109.446	119.875	332.477
130.443	155.286	138.792	125.049	309.55
151.997	143.915	134.169	117.072	319.241
72.709	96.3806	164.559	108.335	212.208
298.276	49.4785	116.553	109.191	338.158
438.503	48.8306	114.169	107.184	465.706
305.642	132.748	124.081	142.336	443.142
425.449	130.04	126.03	118.785	522.007
391.964	39.515	111.239	96.7242	396.364
273.378	27.982	108.447	66.9903	212.5
405.75	52.1387	117.917	82.5018	389.403
104.221	102.442	91.1756	133.115	207.924
85.954	166.323	133.735	145.256	290.487
83.513	142.617	124.724	159.55	266.063
128.655	98.6676	104.645	155.588	242.793
167.855	38.328	109.35	107.868	193.373
315.433	38.8096	109.468	104.237	347.301
178.598	120.909	123.623	143.265	317.676
305.184	118.672	125.799	114.996	402.068
277.261	28.9261	106.832	93.3062	285.687
145.368	39.1596	97.2382	74.4027	112.72
287.664	62.153	115.695	89.2523	310.091
174.729	84.5902	129.076	121.94	265.715
119.471	53.5054	91.5445	130.081	168.481
216.457	67.6526	109.075	137.687	315.43
90.344	78.9079	90.4594	83.0713	106.185
268.544	86.0224	109.758	93.9248	301.067
124.507	35.0345	96.7699	116.291	129.774
263.187	22.1906	101.565	100.62	245.084
251.606	88.2385	124.648	83.0406	293.27
99.866	139.729	130.541	100.939	258.009
255.34	164.561	115.338	104.188	362.404
112.756	36.0946	102.413	110.896	147.374
106.308	72.9314	96.8925	156.019	200.397
211.695	155.21	104.696	129.223	345.655
330.017	154.715	94.12	118.11	415.114
201.787	71.3572	92.3764	145.295	263.687
305.205	71.5416	79.6814	120.09	319.229
285.005	164.732	96.6398	109.214	368.314
189.627	130.408	115.849	80.7157	276.675
290.75	110.256	88.6145	85.3912	270.559
112.093	48.2405	91.2739	120.449	141.501
181.597	132.394	112.79	117.644	300.271
349.393	139.397	113.348	110.156	436.261
187.723	58.1374	103.966	119.265	225.053
320.514	50.0356	98.99	101.674	310.009
323.049	141.265	119.67	100.57	406.958
190.048	144.279	130.688	98.5478	320.563
321.204	138.364	110.869	102.618	384.418
279.914	116.445	142.685	120.328	431.222
426.358	124.312	155.527	114.433	571.249
279.933	95.004	142.62	132.261	407.49
398.906	81.6103	144.568	112.008	493.21
385.92	116.55	162.161	104.896	517.468
269.016	100.633	156.391	81.856	364.019
390.623	111.687	154.677	90.5027	476.308
186.79	8.62275	91.0857	96.6589	159.155
49.463	84.6294	152.637	94.499	163.651
177.725	86.7031	115.447	95.1017	223.603
184.375	10.6122	97.5564	86.3957	157.152
68.582	72.4429	84.324	159.898	149.256
177.656	88.2349	106.1	115.936	258.776
169.766	87.6602	111.608	85.1143	206.359
90.363	91.5703	151.142	118.193	216.96
70.385	10.2406	105.101	83.1937	36.243
179.264	68.7659	92.5433	110.851	206.897
53.238	81.9879	150.131	103.195	159.572
141.516	14.1032	70.6728	96.3649	72.757
166.056	95.181	108.903	101.335	245.927
87.328	156.244	138.934	161.965	292.437
149.944	152.724	94.7352	120.812	286.223
121.103	97.2158	151.211	125.987	265.007
191.553	157.808	115.586	131.478	337.124
70.884	166.644	153.811	158.01	290.544
153.767	61.8308	78.6381	92.951	136.784
50.901	78.2868	130.051	33.0013	96.968
165.48	25.2499	110.413	93.2574	157.927
84.913	34.0213	121.122	92.3102	98.498
123.609	157.526	175.156	156.182	326.77
114.842	128.372	155.862	147.938	291.921
75.722	83.68	168.312	73.6922	184.889
69.493	71.7622	108.3	143.385	145.278
71.735	63.8761	96.3962	147.435	139.478
101.744	149.939	169.157	152.509	308.954
131.398	132.749	147.355	140.818	305.455
92.197	59.3079	142.686	49.4449	115.732
119.063	83.2737	104.531	148.304	225.635
144.957	92.496	106.742	164.288	266.904
56.518	29.3316	89.7141	112.417	55.892
55.36	90.812	140.638	71.9086	150.331
120.975	86.2369	124.499	141.016	233.714
138.996	95.7461	125.633	149.986	266.831
49.445	79.2544	171.153	87.8444	146.207
92.413	56.9343	110.707	124.357	160.639
99.836	71.2817	116.334	130.261	187.061
85.02	63.7931	54.2863	155.981	126.06
90.67	99.0468	86.1017	157.096	200.496
48.722	36.7131	95.0602	121.652	79.152
72.669	113.173	109.59	137.416	214.367
29.632	121.443	130.43	141.395	207.922
81.473	82.0573	77.2415	165.572	161.944
108.447	105.739	87.7075	149.044	217.781
65.474	149.37	79.0646	58.734	192.153
109.153	144.335	126.678	162.008	287.808
128.289	111.254	107.318	174.127	258.975
84.913	34.0213	121.122	92.3102	98.498
123.609	157.526	175.156	156.182	326.77
114.842	128.372	155.862	147.938	291.921
75.722	83.68	168.312	73.6922	184.889
69.493	71.7622	108.3	143.385	145.278
71.735	63.8761	96.3962	147.435	139.478
101.744	149.939	169.157	152.509	308.954
131.398	132.749	147.355	140.818	305.455
92.197	59.3079	142.686	49.4449	115.732
119.063	83.2737	104.531	148.304	225.635
144.957	92.496	106.742	164.288	266.904
56.518	29.3316	89.7141	112.417	55.892
55.36	90.812	140.638	71.9086	150.331
120.975	86.2369	124.499	141.016	233.714
138.996	95.7461	125.633	149.986	266.831
49.445	79.2544	171.153	87.8444	146.207
92.413	56.9343	110.707	124.357	160.639
99.836	71.2817	116.334	130.261	187.061
85.02	63.7931	54.2863	155.981	126.06
90.67	99.0468	86.1017	157.096	200.496
48.722	36.7131	95.0602	121.652	79.152
72.669	113.173	109.59	137.416	214.367
29.632	121.443	130.43	141.395	207.922
81.473	82.0573	77.2415	165.572	161.944
108.447	105.739	87.7075	149.044	217.781
65.474	149.37	79.0646	58.734	192.153
109.153	144.335	126.678	162.008	287.808
128.289	111.254	107.318	174.127	258.975
84.913	34.0213	121.122	92.3102	98.498
123.609	157.526	175.156	156.182	326.77
114.842	128.372	155.862	147.938	291.921
75.722	83.68	168.312	73.6922	184.889
69.493	71.7622	108.3	143.385	145.278
71.735	63.8761	96.3962	147.435	139.478
101.744	149.939	169.157	152.509	308.954
131.398	132.749	147.355	140.818	305.455
92.197	59.3079	142.686	49.4449	115.732
119.063	83.2737	104.531	148.304	225.635
144.957	92.496	106.742	164.288	266.904
56.518	29.3316	89.7141	112.417	55.892
55.36	90.812	140.638	71.9086	150.331
120.975	86.2369	124.499	141.016	233.714
138.996	95.7461	125.633	149.986	266.831
49.445	79.2544	171.153	87.8444	146.207
92.413	56.9343	110.707	124.357	160.639
99.836	71.2817	116.334	130.261	187.061
85.02	63.7931	54.2863	155.981	126.06
90.67	99.0468	86.1017	157.096	200.496
48.722	36.7131	95.0602	121.652	79.152
31.541	173.557	110.42	107.756	233.47
36.882	152.901	59.2376	84.8046	205.04
99.156	106.14	74.4528	123.83	198.528
126.254	54.6791	127.346	106.792	200.001
68.146	27.5206	113.277	89.5348	59.997
110.19	75.3181	114.237	133.062	201.441
110.003	131.763	59.7883	107.794	198.655
97.211	47.8803	89.8231	111.619	111.391
153.639	121.682	65.9372	103.408	208.554
122.644	89.0296	103.186	67.7416	134.765
117.305	47.0675	87.9923	107.836	133.634
142.946	148.528	107.231	98.4297	255.695
117.79	142.446	164.34	130.728	313.816
38.917	71.2343	155.87	62.5528	126.039
132.156	32.2089	98.2267	108.895	130.891
141.604	141.443	109.561	143.267	290.647
130.081	153.603	122.182	148.042	308.498
124.142	91.921	115.155	113.126	225.803
121.287	26.2602	94.6052	91.0714	94.189
50.865	104.789	128.627	131.781	182.982
154.673	133.176	143.532	168.204	331.063
115.388	99.8402	124.872	140.864	257.884
27.634	60.7829	127.805	65.6761	88.964
75.313	136.375	160.102	153.355	254.861
124.426	144.547	171.276	135.847	314.307
109.559	138.985	167.907	150.469	308.016
104.945	72.4587	144.629	107.674	190.858
137.476	41.7403	63.4938	156.948	163.425
126.945	107.3	89.0875	161.782	255.119
24.128	156.511	142.627	135.292	224.917
49.113	66.6659	112.192	113.043	133.644
108.335	56.9621	96.487	111.926	135.181
97.735	114.387	104.893	163.791	244.989
111.292	156.506	127.443	133.189	293.686
79.506	72.4577	133.829	113.903	169.636
146.653	161.178	164.886	146.609	356.666
125.013	69.8191	157.509	92.304	204.357
89.889	55.5546	137.614	86.7214	141.497
100.912	76.7079	146.444	107.28	193.318
136.706	123.519	150.095	137.731	309.733
122.223	94.018	151.965	121.985	258.564
120.299	123.74	146.09	129.082	296.398
100.057	114.216	120.145	135.661	254.931
98.053	57.9722	122.623	113.906	174.581
108.107	51.969	109.795	107.519	155.703
55.937	109.654	103.68	136.043	181.576
113.587	123	113.435	123.636	238.763
100.139	85.0538	106.791	158.241	225.979
104.198	42.1196	83.9938	121.064	118.799
67.014	14.265	82.2249	108.053	53.636
55.078	73.6855	92.2757	145.003	135.444
72.356	131.679	115.132	147.091	230.771
18.613	72.2264	141.319	68.2019	105.109
60.526	136.931	143.55	152.96	255.895
44.508	66.8097	78.2035	162.839	127.496
117.305	47.0675	87.9923	107.836	133.634
142.946	148.528	107.231	98.4297	255.695
117.79	142.446	164.34	130.728	313.816
38.917	71.2343	155.87	62.5528	126.039
132.156	32.2089	98.2267	108.895	130.891
141.604	141.443	109.561	143.267	290.647
130.081	153.603	122.182	148.042	308.498
124.142	91.921	115.155	113.126	225.803
121.287	26.2602	94.6052	91.0714	94.189
50.865	104.789	128.627	131.781	182.982
154.673	133.176	143.532	168.204	331.063
115.388	99.8402	124.872	140.864	257.884
27.634	60.7829	127.805	65.6761	88.964
75.313	136.375	160.102	153.355	254.861
124.426	144.547	171.276	135.847	314.307
109.559	138.985	167.907	150.469	308.016
104.945	72.4587	144.629	107.674	190.858
137.476	41.7403	63.4938	156.948	163.425
126.945	107.3	89.0875	161.782	255.119
24.128	156.511	142.627	135.292	224.917
49.113	66.6659	112.192	113.043	133.644
108.335	56.9621	96.487	111.926	135.181
97.735	114.387	104.893	163.791	244.989
111.292	156.506	127.443	133.189	293.686
79.506	72.4577	133.829	113.903	169.636
146.653	161.178	164.886	146.609	356.666
125.013	69.8191	157.509	92.304	204.357
89.889	55.5546	137.614	86.7214	141.497
100.912	76.7079	146.444	107.28	193.318
136.706	123.519	150.095	137.731	309.733
122.223	94.018	151.965	121.985	258.564
120.299	123.74	146.09	129.082	296.398
100.057	114.216	120.145	135.661	254.931
98.053	57.9722	122.623	113.906	174.581
108.107	51.969	109.795	107.519	155.703
55.937	109.654	103.68	136.043	181.576
113.587	123	113.435	123.636	238.763
100.139	85.0538	106.791	158.241	225.979
104.198	42.1196	83.9938	121.064	118.799
67.014	14.265	82.2249	108.053	53.636
55.078	73.6855	92.2757	145.003	135.444
72.356	131.679	115.132	147.091	230.771
18.613	72.2264	141.319	68.2019	105.109
60.526	136.931	143.55	152.96	255.895
44.508	66.8097	78.2035	162.839	127.496
103.698	85.2639	88.2779	116.418	177.775
98.914	141.863	49.9042	87.2559	185.108
96.587	54.7715	59.508	147.821	136.921
192.947	168.364	152.408	163.521	405.822
218.178	107.44	156.808	116.772	352.574
70.783	106.109	56.389	127.792	169.446
172.807	68.8324	114.163	127.72	266.145
184.5	98.4924	134.428	144.056	318.404
238.041	109.155	159.921	120.535	387.452
120.76	102.615	169.253	112.802	257.11
180.126	104.802	159.816	122.039	330.991
189.043	95.6619	131.384	137.757	327.804
201.341	93.4836	129.121	105.424	288.762
79.213	103.161	122.758	50.7925	163.541
90.777	130.991	143.231	144.926	271.002
176.207	89.5713	103.367	161.568	288.695
205.724	25.4377	92.0143	111.593	203.069
116.253	39.2523	83.4306	119.255	131.441
144.526	21.9779	45.1841	126.324	108.065
157.195	103.392	124.043	116.615	269.358
246.915	165.45	117.113	131.116	399.599
173.926	159.678	115.124	133.364	341.689
199.437	40.1609	89.5699	124.197	220.521
133.716	37.9782	85.6283	111.218	151.661
168.66	178.701	126.992	125.997	336.91
32.326	95.3761	57.7055	112.775	132.859
235.982	30.255	37.1998	172.369	249.425
270.661	92.3179	44.7046	119.917	266.587
112.352	103.251	113.898	156.309	253.051
210.769	125.113	75.0828	119.197	277.786
201.976	43.4184	21.707	115.015	134.365
291.114	64.4138	38.5122	118.179	238.138
203.628	82.3223	62.8536	114.014	198.235
254.961	105.149	60.969	127.659	298.898
206.856	72.5261	36.3489	119.853	175.086
209.049	77.6203	15.862	105.247	135.16
225.907	123.582	134.516	168.972	397.783
264.353	156.319	142.536	126.623	426.519
128.918	160.638	145.32	162.141	333.194
225.062	121.798	165.984	126.673	395.705
185.219	62.1949	116.125	113.975	246.02
273.368	60.6099	123.181	112.693	329.02
191.142	66.7204	138.462	106.309	263.649
251.307	159.046	153.853	134.333	439.383
205.128	112.172	136.851	127.009	342.9
190.824	47.7713	108.893	97.6448	187.6
51.443	70.225	56.7605	155.919	110.73
237.536	75.7401	158.831	96.4405	307.073
176.806	108.522	122.98	165.191	311.24
77.492	72.5541	119.46	124.915	169.69
88.265	75.8982	61.8342	155.707	149.956
119.604	85.7198	127.535	117.478	204.401
102.817	77.3719	98.465	146.036	175.14
76.093	74.0433	116.559	137.075	174.202
99.985	91.5978	112.019	128.455	217.797
253.569	20.1419	102.282	85.0289	203.405
166.467	38.6808	68.8885	149.79	177.4
128.72	111.205	153.695	122.357	263.799
106.278	141.946	147.685	173.169	304.1
135.553	136.686	124.42	123.657	291.255
78.816	22.0337	81.7598	118.104	77.516
96.909	49.4648	104.723	112.362	132.633
150.377	155.823	152.416	129.93	341.817
155.256	41.4958	57.8163	103.648	102.033
238.947	130.399	114.917	140.404	369.571
294.766	132.979	100.747	129.527	394.908
174.505	120.596	95.7942	125.752	278.902
208.588	2.15928	74.2969	104.297	163.232
217.467	69.4389	95.736	120.059	264.326
256.349	141.708	118.853	115.987	366.823
217.002	119.008	167.098	130.872	378.922
255.947	167.598	163.779	161.283	469.084
184.606	146.434	151.006	175.307	385.121
140.451	41.1524	141.248	79.2466	169.003
138.745	57.2781	150.612	86.1136	201.052
238.188	157.266	163.456	148.524	434.844
114.149	73.2571	111.618	113.104	196.035
142.564	94.0355	171.43	102.269	270.596
168.396	132.521	148.978	160.685	347.382
98.316	65.7687	104.751	140.928	173.528
25.663	76.4345	23.5441	122.214	96.246
135.13	21.1773	118.99	79.1409	124.783
142.552	132.731	150.467	142.667	313.957
162.549	134.629	148.74	136.11	329.869
127.678	15.7539	104.439	86.2089	102.603
94.638	119.59	133.249	139.357	254.246
162.674	154.693	138.004	157.834	352.905
165.582	21.1702	98.6695	99.9047	174.867
138.894	71.1702	125.668	124.043	225.714
193.769	140.751	160.235	122.813	370.72
114.557	142.004	130.686	167.759	301.083
26.995	100.802	75.1628	31.4298	136.239
64.526	47.0119	45.1583	155.668	81.841
172.674	19.536	48.5977	129.679	137.934
144.305	76.6195	83.5925	84.1703	119.806
182.511	70.939	90.8776	149.398	243.389
118.5	132.682	103.036	73.2534	201.245
142.247	148.315	93.7233	117.587	267.513
184.985	64.5895	56.0877	115.005	160.002
228.235	80.2569	65.5866	110.252	216.784
235.183	128.192	74.5375	112.911	283.679
220.104	72.6687	70.1291	174.484	281.897
53.539	121.887	120.413	176.816	220.422
149.169	113.374	130.97	133.25	292.067
117.959	108.504	156.815	85.3592	242.718
157.012	171.741	153.539	148.518	359.354
96.841	31.9872	118.62	81.84	92.86
117.208	87.0522	135.499	122.063	235.721
162.69	55.9776	115.873	119.857	216.687
202.251	152.334	134.425	108.751	350.737
209.675	80.5219	128.29	114.24	296.721
194.091	139.66	132.648	172.5	370.377
133.438	27.7851	85.1569	113.677	131.067
120.328	33.1152	104.562	63.8046	72.45
161.588	52.6054	103.295	129.239	219.67
131.265	141.717	138.975	102.524	282.082
137.772	147.92	122.671	142.166	319.658
164.807	110.672	103.484	126.091	256.224
199.97	41.2532	96.0662	97.6009	200.028
218.289	156.669	107.016	128.321	356.225
197.121	83.3969	101.81	160.595	293.8
104.765	59.2067	140.109	93.2732	168.206
134.456	58.716	134.155	100.294	203.964
143.345	144.388	167.751	142.992	332.428
124.061	154.796	159.77	152.875	330.075
59.322	84.0813	119.322	138.733	171.465
82.239	61.9956	106.711	96.4146	143.704
115.682	142.049	122.672	153.823	286.388
89.647	73.3781	120.005	133.357	175.642
43.441	70.2351	100.321	130.425	114.311
75.208	113.43	133.29	159.617	243.732
44.59	130.159	153.657	141.632	236.926
127.017	131.724	120.543	160.385	290.079
117.352	44.4062	118.652	85.0756	121.304
126.045	152.62	138.275	119.381	301.766
108.79	108.395	128.404	139.967	249.387
95.384	156.236	170.599	151.45	303.349
59.31	99.982	160.014	97.1884	186.2
152.064	118.354	109.744	159.385	291.128
121.522	28.7853	82.789	74.878	36.357
123.331	104.358	90.2524	109.201	212.095
111.413	38.95	88.6056	118.811	126.712
38.784	58.9393	163.214	75.1478	115.639
137.928	77.7886	128.835	127.798	242.752
152.884	140.431	151.254	112.333	323.316
142.795	60.9286	138.611	94.2067	212.885
136.914	134.881	147.763	149.424	327.294
125.534	96.6313	127.74	141.424	247.16
123.65	106.669	116.714	102.203	220.033
116.95	22.5525	96.582	100.474	104.514
108.497	81.4866	109.913	142.806	211.447
74.876	141.651	126.83	140.002	258.652
89.339	75.0611	113.268	127.623	175.022
74.57	87.013	127.763	132.04	185.403
44.646	120.797	123.73	171.321	207.252
21.264	67.4118	122.608	70.3118	100.544
28.357	74.1863	166.36	62.7282	113.686
122.979	107.625	105.374	149.598	242.971
34.086	82.0066	122.732	31.6465	108.347
78.039	93.4653	76.6707	88.7986	112.518
141.625	109.249	80.935	151.535	257.704
133.174	130.212	112.861	162.418	297.441
93.643	148.162	141.776	172.966	289.042
72.113	42.9356	152.682	58.0673	100.249
68.463	41.9152	109.028	93.7752	74.953
26.659	43.7479	92.4824	130.508	60.873
67.367	107.735	126.486	72.1394	174.479
125.167	163.036	143.778	140.146	326.592
104.495	145.922	159.973	157.939	308.98
64.147	84.7533	86.7257	156.873	156.269
85.254	83.9443	74.646	161.477	182.966
77.662	20.9705	83.9969	116.596	72.53
149.363	134.665	170.442	125.239	332.556
122.831	123.641	140.292	117.529	278.245
153.892	106.38	127.238	118.969	263.122
133.78	159.973	136.561	136.95	320.142
98.284	60.2091	103.327	115.725	136.124
95.77	66.3764	134.646	110.923	176.697
111.72	37.3312	83.9994	86.3376	67.999
146.635	66.387	91.2217	66.9915	113.556
131.154	142.405	108.286	130.236	289.255
162.275	35.3945	85.7764	109.991	145.119
170.285	83.5758	94.4993	118.163	239.326
224.505	158.141	113.689	122.707	373.181
203.553	42.0037	93.3811	106.951	206.879
91.982	66.5591	120.597	125.649	170.169
184.667	99.911	105.158	145.398	307.547
103.273	11.1756	97.6067	87.4058	70.685
144.514	100.001	79.4778	96.6334	203.872
111.196	25.6313	87.6957	73.2023	42.027
153.485	152.594	122.973	128.474	324.857
94.017	146.382	141.778	140.131	287.626
204.151	155.917	99.8146	118.147	327.784
221.469	108.25	86.6949	91.1981	242.896
181.56	21.9995	81.0653	84.3482	101.935
239.765	129.61	90.9904	135.431	349.888
229.205	53.8792	86.7428	121.925	241.374
229.181	25.5867	67.5412	88.4299	141.029
252.249	139.352	91.2013	128.819	360.304
114.93	156.574	161.938	142.483	318.348
211.536	42.2294	88.521	133.6	243.317
190.046	104.536	73.6596	127.278	271.673
166.055	36.7887	80.9283	90.8005	124.269
188.198	152.926	107.475	133.341	340.528
140.486	148.169	114.736	146.271	321.131
199.317	147.412	87.4209	119.875	306.874
205.421	106.883	73.0175	63.8682	153.089
166.033	30.5786	66.1657	83.2796	55.473
239.002	120.485	78.9445	138.105	327.516
238.956	44.9067	75.5613	103.957	194.465
258.533	36.7104	60.6085	94.6325	192.518
282.736	131.917	81.7273	128.944	369.115
121.42	166.687	142.722	133.655	317.929
251.866	33.309	80.1858	130.683	257.058
38.765	87.198	81.1758	79.2637	134.709
110.727	53.3473	81.1345	149.457	172.59
130.842	46.7265	86.456	123.614	171.748
110.443	71.6576	124.743	125.524	198.602
123.755	145.68	144.556	128.629	304.807
102.719	107.741	165.404	95.1689	230.232
121.495	73.8767	121.715	130.21	213.059
100.377	141.573	116.978	128.121	259.514
94.465	91.2618	103.267	105.029	180.046
114.641	64.4416	81.4678	142.288	166.948
188.617	78.3682	98.195	154.295	290.499
72.993	92.1052	70.5291	115.005	138.688
90.075	138.069	165.809	150.081	288.109
94.544	131.511	124.45	125.738	262.721
121.498	158.831	133.636	117.345	295.652
144.176	110.321	110.859	115.515	241.857
117.828	20.5691	99.7439	99.2249	105.597
145.765	145.509	119.015	127.168	297.463
129.389	76.7614	111.711	133.892	212.239
133.016	4.48346	75.6025	103.433	76.581
142.11	147.018	115.16	130.225	299.505
153.815	131.956	121.368	153.071	331.892
100.383	64.225	108.914	132.729	166.965
71.429	6.72439	105.305	76.1882	33.263
110.041	23.2431	129.064	73.6876	114.468
160.766	98.9459	140.488	103.223	265.756
152.764	157.329	156.581	134.112	345.169
[truncated: 1,337 more rows]

## Sheet: Figure_4G
distance_base	angle_rel_HA	angle_1_2	angle_2_1	distance_head
893.484	149.787	119.734	113.18	963.927
837.351	155.66	115.003	126.245	925.316
845.521	58.0226	113.907	67.8061	793.267
967.054	54.9003	117.765	66.6426	920.17
774.668	11.9416	108.185	82.7339	749.724
714.23	134.254	117.04	108.292	786.73
426.935	124.24	107.004	133.937	529.175
863.741	112.228	138.992	90.126	918.121
692.727	134.713	145.988	123.793	825.165
446.811	139.011	120.186	104.607	535.822
977.597	12.655	124.957	47.4224	918.625
748.928	69.9707	145.151	84.7664	809.306
936.315	140.496	124.07	121.178	1029.78
675.51	52.8586	143.775	75.6311	710.648
294.688	121.927	169.201	121.016	450.428
419.213	151.143	159.544	147.35	610.865
396.963	99.1418	132.917	137.352	534.227
535.962	165.668	146.219	131.897	696.969
843.82	156.236	150.595	140.735	1008.76
920.258	140.856	132.449	109.91	1001.7
857.317	69.4279	140.627	91.4353	908.778
914.231	151.217	138.693	146.921	1067.53
856.982	124.045	144.897	105.803	949.979
528.456	141.868	155.461	119.679	665.803
594.531	127.47	149.149	124.788	724.128
456.182	127.563	154.538	130.689	603.492
359.553	19.9502	141.038	55.1973	363.447
171.824	75.1876	98.3441	101.111	204.303
986.715	145.798	127.842	126.009	1099.64
738.706	46.9444	111.722	72.3843	688.894
626.815	48.7927	104.181	61.7209	567.375
602.457	129.843	114.209	118.907	690.964
308.842	120.084	120.634	108.646	403.547
416.954	45.5285	92.1995	51.0832	309.503
134.162	15.0559	101.73	68.3773	75.638
150.857	147.598	160.914	164.643	355.318
186.878	149.844	116.903	126.23	326.782
206.123	153.363	142.423	155.744	398.871
893.484	149.787	113.18	119.734	963.927
193.288	15.5396	110.787	80.075	159.391
523.807	30.9182	111.203	68.2125	474.679
464.962	38.0058	84.585	62.9991	350.25
535.45	26.8273	88.2826	65.2017	418.208
456.11	14.955	107.927	86.7387	419.626
340.775	152.004	99.5531	77.118	371.351
645.078	132.335	90.2361	137.333	712.387
145.469	15.8909	85.8875	85.3756	79.225
758.465	143.347	95.735	131.848	825.955
843.846	30.6205	96.3375	72.9403	772.838
915.019	11.9956	92.1218	99.1742	876.968
861.11	104.851	107.787	137.899	945.585
966.211	20.8539	95.2044	79.3168	885.091
664.92	21.8867	80.0843	93.0121	586.295
359.552	9.38068	86.2464	84.491	286.024
607.745	137.896	89.3549	129.768	672.338
476.727	33.0477	82.4343	94.4024	418.912
577.77	29.6905	82.3251	68.3078	459.51
603.547	14.6508	90.2725	102.324	568.525
539.417	34.5245	89.8292	55.961	427.781
595.677	34.4016	93.4968	54.8483	484.55
919.66	169.093	102.925	99.3626	920.437
741.519	74.6854	115.229	101.555	761.153
238.256	15.2831	76.9862	99.8696	182.132
193.426	162.042	142.938	136.036	376.117
341.841	156.147	128.516	123.96	488.524
309.289	22.3732	114.376	68.6981	264.061
587.471	29.7447	110.905	80.4832	556.754
563.614	144.659	125.295	146.474	710.02
210.091	146.143	114.033	143.45	359.172
302.429	149.348	89.6119	114.591	361.254
138.46	152.49	166.506	144.684	340.397
837.351	155.66	126.245	115.003	925.316
129.299	27.4234	119.457	70.9931	97.983
436.135	31.5111	126.623	60.9709	405.339
561.622	45.7999	82.0999	61.7271	440.026
592.901	21.2573	90.0985	69.1382	487.319
395.024	30.0053	119.969	86.593	383.611
463.707	163.742	86.1399	70.0348	434.71
712.263	134.182	91.225	135.652	779.528
276.881	15.6947	73.7742	90.5924	197.611
809.341	150.179	98.2208	128.026	878.582
813.416	34.4629	106.902	70.2021	762.673
902.431	24.218	101.629	101.339	888.624
865.106	105.024	114.529	146.484	973.462
978.802	10.3296	102.475	83.5813	919.117
741.698	6.84259	81.7312	97.2966	674.504
474.245	19.7418	79.9156	86.7703	395.463
696.522	134.514	87.5976	129.003	755.19
581.452	18.0117	79.3775	100.49	527.927
664.858	31.9849	82.0719	69.3522	550.855
620.066	29.5111	96.2148	102.935	601.339
571.941	28.9098	93.9312	58.5734	468.066
593.824	28.8053	100.748	55.1697	501.737
912.335	164.752	111.439	96.2887	923.797
675.84	82.8565	129.199	92.6664	705.599
369.894	9.95175	69.4312	100.83	302.988
159.146	154.823	144.69	157.772	357.557
251.746	155.274	152.341	140.902	439.589
235.198	27.1169	128.68	57.919	200.806
530.866	39.5959	123.31	74.9928	518.841
480.982	155.248	143.043	156.129	659.864
145.023	3.41179	100.931	75.7928	83.909
167.11	58.2503	104.296	119.626	227.148
845.521	58.0226	67.8061	113.907	793.267
213.764	156.419	113.426	122.842	338.26
505.655	177.358	86.7358	84.475	477.066
456.38	162.146	81.7483	81.3051	430.502
523.258	164.083	78.2316	80.9057	477.707
438.957	143.701	85.3009	105.176	443.022
300.675	49.3887	79.1025	51.5759	173.881
620.668	16.0439	72.1908	123.832	615.909
182.072	161.408	119.7	138.163	355.646
720.688	17.6676	65.9138	121.099	697.895
829.725	174.947	78.0235	83.0729	772.981
904.266	136.913	77.5658	107.947	883.22
804.408	42.8311	59.2146	133.749	788.296
937.789	135.821	69.3029	86.499	855.22
664.628	143.193	81.2493	104.196	661.287
351.431	156.061	86.405	108.957	400.841
581.726	11.8359	72.6202	115.469	567.147
471.766	138.65	83.4464	108.733	489.933
572.008	177.083	80.505	83.3499	534.521
595.95	140.551	79.991	116.567	619.04
530.564	165.286	79.8779	71.9193	485.899
586.077	165.337	80.2793	69.4675	520.606
878.403	42.4492	65.7086	91.2312	771.363
695.945	129.203	71.1869	109.391	666.181
269.909	156.095	109.13	133.035	409.232
137.954	15.8525	94.5731	85.1797	89.46
302.065	9.25513	88.0293	98.1113	271.948
297.415	169.351	94.7959	97.3298	338.311
553.722	160.48	76.275	95.1479	524.3
509.351	25.8413	73.7191	132.122	502.138
302.764	55.5643	89.239	123.953	333.933
967.054	54.9003	66.6426	117.765	920.17
333.499	157.103	97.0459	105.905	382.201
641.314	179.14	82.1252	82.596	586.155
424.031	159.346	78.64	82.6034	402.204
543.481	167.428	75.8778	74.1994	484.984
563.58	144.595	81.0373	99.2678	538.287
205.695	46.0531	68.5153	69.0794	82.098
625.814	17.5964	70.3535	126.019	618.641
116.998	164.349	122.692	131.068	297.838
745.02	15.3917	64.7315	125.879	731.271
925.037	172.912	75.979	82.5671	863.43
982.886	138.755	75.8395	103.43	954.233
879.805	45.4237	59.0125	126.624	859.37
996.848	139.045	68.3553	80.8431	911.548
651.078	146.564	79.641	95.587	625.175
290.802	157.828	81.9488	104.079	334.296
557.438	15.228	70.1993	116.67	531.145
423.668	142.026	80.6012	95.1111	415.309
548.358	176.46	78.3851	80.0755	497.737
655.536	141.672	77.7304	111.226	668.182
577.679	167.699	77.4612	67.1543	516.601
663.06	167.77	77.8349	66.4252	585.01
959.925	39.8737	64.9413	95.5678	867.814
825.012	125.795	69.6468	112.901	793.104
173.282	159.284	112.747	130.292	332.596
279.22	14.7264	83.4336	94.297	218.362
445.559	6.4163	81.9039	101.181	401.244
429.72	170.397	86.7882	90.8073	416.808
677.49	158.926	74.0253	94.547	633.794
651.014	22.9258	71.7867	130.963	636.18
774.668	11.9416	82.7339	108.185	749.724
136.843	138.882	139.228	132.062	297.791
390.138	123.608	84.474	77.798	356.275
574.407	115.722	137.525	74.941	610.468
594.181	131.587	130.496	82.4295	634.854
358.479	146.69	98.7642	107.035	430.657
462.561	22.3653	127.916	52.957	444.676
705.976	72.3246	127.183	124.46	803.383
316.216	140	145.187	116.428	460.77
787.625	57.3203	118.874	118.373	861.507
791.01	122.932	104.382	79.2638	796.656
887.851	159.325	110.286	110.111	952.325
813.233	100.986	100.342	144.769	902.702
954.664	159.743	111.316	91.0722	969.112
756.905	150.134	136.003	107.287	848.552
490.852	144	138.777	103.009	599.194
694.403	68.6152	130.117	117.741	788.082
598.577	142.164	138.802	112.304	710.082
677.859	124.26	136.401	81.1099	723.708
615.45	150.143	122.153	115.621	722.932
570.083	123.742	126.462	72.4764	598.862
582.84	123.851	116.986	68.6196	596.537
871.081	15.901	101.907	87.993	832.318
611.083	80.1496	80.4283	97.4752	587.405
411.756	143.97	144.589	120.182	557.128
71.642	44.5883	121.235	99.4279	104.819
163.674	49.1551	69.2892	111.862	142.264
195.873	131.19	103.327	92.7144	262.991
479.833	124.548	91.0169	88.4308	477.814
396.126	51.7097	66.7789	142.758	411.132
714.23	134.254	117.04	108.292	786.73
426.935	124.24	107.004	133.937	529.175
863.741	112.228	138.992	90.126	918.121
692.727	134.713	145.988	123.793	825.165
446.811	139.011	120.186	104.607	535.822
977.597	12.655	124.957	47.4224	918.625
748.928	69.9707	145.151	84.7664	809.306
936.315	140.496	124.07	121.178	1029.78
675.51	52.8586	143.775	75.6311	710.648
294.688	121.927	169.201	121.016	450.428
419.213	151.143	159.544	147.35	610.865
396.963	99.1418	132.917	137.352	534.227
535.962	165.668	146.219	131.897	696.969
843.82	156.236	150.595	140.735	1008.76
920.258	140.856	132.449	109.91	1001.7
857.317	69.4279	140.627	91.4353	908.778
914.231	151.217	138.693	146.921	1067.53
856.982	124.045	144.897	105.803	949.979
528.456	141.868	155.461	119.679	665.803
594.531	127.47	149.149	124.788	724.128
456.182	127.563	154.538	130.689	603.492
359.553	19.9502	141.038	55.1973	363.447
171.824	75.1876	98.3441	101.111	204.303
986.715	145.798	127.842	126.009	1099.64
738.706	46.9444	111.722	72.3843	688.894
626.815	48.7927	104.181	61.7209	567.375
602.457	129.843	114.209	118.907	690.964
308.842	120.084	120.634	108.646	403.547
416.954	45.5285	92.1995	51.0832	309.503
330.633	23.3468	101.053	67.5295	268.481
502.93	23.2324	91.3995	65.3683	407.629
498.798	26.9173	91.0394	76.0742	427.008
272.157	12.7559	99.8559	88.6814	236.55
453.055	137.36	103.896	61.7745	433.832
620.32	140.438	95.2324	130.939	707.248
297.495	17.062	89.0291	104.445	274.156
703.191	144.606	100.019	124.047	786.554
689.766	19.8161	90.807	73.0927	622.618
780.665	21.8703	88.4955	104.302	758.099
738.368	116.337	109.087	148.201	856.939
857.186	35.6061	95.605	86.2488	804.007
663.09	33.8084	86.0283	104.483	638.662
442.174	7.68286	93.4002	92.9605	402.23
623.054	149.967	96.4216	125.12	705.98
532.248	43.7487	90.4603	111.136	524.189
594.677	20.6894	89.0448	74.9063	518.581
505.737	16.1302	88.3153	107.449	494.864
464.462	32.443	89.4148	64.8784	371.372
473.386	32.3293	89.535	59.7757	378.76
784.648	153.882	102.063	94.9809	790.457
556.625	59.255	109.774	96.5845	564.468
383.866	21.5074	86.466	111.648	365.233
107.242	171.641	152.573	145.077	313.927
173.652	161.486	131.04	132.191	356.153
117.751	13.2959	110.853	61.2783	68.691
406.75	14.3805	105.427	77.0874	371.554
379.673	141.516	121.704	152.103	545.797
690.319	20.1754	90.4443	73.4746	589.812
586.846	13.2787	95.2274	96.5337	547.26
124.519	35.9154	90.8159	104.453	106.695
722.371	133.102	89.6412	51.404	626.48
698.53	163.101	100.961	113.469	754.623
610.952	16.4976	76.2548	111.899	579.389
714.673	164.374	109.643	105.611	770.984
484.428	6.76074	106.869	76.852	459.06
616.047	41.9438	104.954	116.448	653.69
604.664	135.401	127.909	169.14	773.665
740.956	41.8136	112.916	102.087	751.334
769.691	34.2708	93.0328	120.676	771.63
687.153	22.8434	86.7955	100.618	640.215
759.668	165.589	98.4737	112.824	796.422
734.56	38.7084	89.3386	128.828	747.575
738.808	3.38462	92.5902	86.5424	679.113
481.892	38.8879	96.97	113.667	495.748
499.058	12.5741	95.1744	89.0066	436.613
405.164	12.5107	98.1775	82.9185	345.181
615.87	139.314	121.825	83.2665	647.982
259.773	53.4315	140.094	74.7161	279.223
685.578	21.5751	77.5736	117.781	666.066
373.438	164.749	81.7341	88.8658	366.191
236.117	172.762	83.9763	85.3538	274.981
215.966	10.0785	73.2726	102.664	161.936
163.439	20.9692	127.808	64.1768	150.542
139.114	156.588	145.641	135.021	331.703
199.921	32.765	84.2719	65.6311	103.966
568.16	33.8947	73.0956	82.0738	459.028
269.011	117.943	98.6256	98.9443	308.135
234.71	153.08	107.533	134.428	371.597
356.023	30.4973	68.5339	100.351	286.831
381.909	144.533	111.203	142.117	510.572
717.582	13.7013	80.7021	85.7649	638.41
713.858	44.9308	82.8523	91.5881	645.403
628.851	137.408	105.565	108.929	687.069
673.873	55.6676	96.5466	65.4337	588.869
231.556	50.5815	89.8918	92.8074	197.821
143.791	28.7325	82.7539	86.7099	92.395
151.727	167.499	129.422	140.925	336.023
50.713	57.4028	94.0182	142.452	112.541
124.974	17.3082	96.1212	79.5442	68.16
387.186	37.7556	77.7953	96.8732	334.763
297.717	32.5602	77.4979	69.9723	188.223
446.753	32.5119	76.5783	71.2337	340.569
704.73	131.107	97.0432	112.612	737.608
779.716	37.2252	85.9301	128.623	783.002
305.12	36.6113	68.6736	106.335	253.45
508.491	159.07	76.2537	95.0011	485.557
624.31	156.731	76.3175	94.1552	589.983
545.417	18.8712	70.3536	92.2325	446.944
633.185	9.45227	80.565	93.9698	557.284
730.641	136.422	83.6036	116.025	751.44
463.298	37.2527	95.2267	77.2424	403.533
433.551	145.004	76.4463	81.8032	385.111
130.198	155.316	116.913	141.378	310.423
471.199	11.3198	64.0358	104.676	385.494
237.931	170.174	139.016	148.497	433.57
522.951	19.0932	111.879	86.9245	499.91
514.066	38.8227	112.12	92.2598	502.55
450.474	126.145	146.323	113.09	578.537
485.394	30.9612	125.754	66.4144	458.961
186.542	22.2153	75.571	126.409	175.966
317.345	22.3155	66.1867	92.215	229.169
197.618	152.551	93.9653	120.744	318.003
247.32	25.4491	64.3962	133.895	236.811
168.183	15.5463	69.8706	94.8938	88.136
193.414	39.0901	103.891	97.0961	192.01
111.044	7.95755	98.82	83.4008	75.458
263.773	7.84052	104.051	78.0247	220.069
512.361	146.008	132.9	117.063	620.972
630.308	66.6074	116.343	129.891	703.311
453.329	12.5822	59.7225	110.026	379.908
523.993	160.822	83.7402	92.6986	512.556
590.273	169.8	90.8352	89.6188	578.692
499.727	16.3278	85.761	95.6529	446.188
495.915	31.0681	108.016	92.4603	479.257
636.602	168.038	106.528	108.521	698.393
620.194	138.101	96.2775	54.4105	544.041
577.282	127.693	82.119	115.864	619.79
522.243	26.1211	88.1292	112.091	502.6
603.152	133.44	86.4355	109.996	636.02
442.462	32.555	73.3302	76.7782	349.469
556.421	12.6394	70.5276	113.03	513.891
534.548	104.21	98.6357	164.354	647.392
662.394	34.8757	80.4805	96.4249	601.333
646.342	36.8406	73.5137	120.099	625.201
573.501	14.94	86.5607	99.6542	522.304
636.681	137.612	85.1937	114.327	665.508
613.238	47.9707	82.051	129.376	621.83
614.389	33.3943	78.0674	86.1707	535.183
370.43	3.88167	69.1124	114.751	342.051
378.503	43.8261	72.6292	86.8465	287.515
301.022	43.706	68.2356	78.0662	192.818
557.282	158.511	89.51	89.7089	542.877
295.005	66.8597	111.994	95.6316	319.784
587.665	28.2932	85.3851	118.02	583.82
321.095	159.321	106.853	91.1531	366.78
234.972	149.6	118.645	88.3258	331.338
166.397	25.8402	98.5322	103.848	166.367
138.685	24.4452	106.894	65.728	90.801
211.208	132.218	143.588	128.758	378.923
482.62	59.3966	84.8053	120.139	495.662
202.849	148.175	87.2012	118.841	311.647
612.292	41.4411	76.7044	126.555	614.97
897.381	129.509	64.3519	87.4468	813.936
926.003	148.075	70.4277	100.464	872.923
806.234	88.2841	57.8918	114.614	766.539
901.702	172.858	71.7888	75.7608	807.889
498.769	167.215	99.0868	93.7526	513.618
136.592	144.875	107.665	123.508	272.272
386.497	61.1882	93.0704	110.366	402.105
254.89	163.862	108.313	93.1761	326.835
389.846	132.209	99.6467	87.2743	392.216
590.928	139.917	73.5754	109.851	585.502
502.411	138.445	75.4595	72.2841	431.011
623.514	138.524	68.4114	71.8633	526.441
895.902	21.0845	61.4104	100.12	805.652
860.758	80.913	45.7497	124.32	811.424
152.593	154.165	114.189	140.017	325.17
414.396	41.3556	50.8754	87.9628	308.097
570.573	40.5271	47.3579	93.3002	479.477
529.469	136.65	54.6207	96.2586	466.741
712.768	124.385	50.5709	99.4809	633.331
735.54	33.4087	40.5463	121.376	680.327
563.106	147.534	135.56	107.169	663.234
152.012	18.6871	38.99	150.243	148.463
572.748	160.031	91.3588	95.3623	573.57
535.496	121.16	85.1548	92.0574	500.215
442.459	29.1768	61.0618	96.3527	371.174
455.225	124.354	64.5396	63.514	351.237
124.034	133.295	123.566	168.337	294.049
372.226	140.261	130.583	97.9454	477.346
136.025	14.5354	103.149	90.3316	136.34
268.934	132.644	130.825	132.526	423.519
145.57	161.039	135.133	129.859	320.196
271.019	124.508	110.768	98.1369	339.5
215.537	162.088	122.913	105.902	355.048
350.246	162.019	108.895	92.7739	422.174
514.804	56.9759	69.0099	117.597	496.936
709.496	132.666	94.5325	137.365	793.619
530.469	143.586	136.359	111.142	638.806
634.768	31.884	123.789	87.0391	656.669
704.4	23.8119	118.591	84.3086	707.437
620.029	153.331	123.545	100.725	703.062
591.826	147.172	104.163	99.2749	629.339
736.592	28.2792	105.001	101.714	759.229
690.194	158.964	112.83	133.817	793.638
863.297	18.7744	107.848	77.2993	821.632
914.382	27.8074	105.31	97.7394	897.849
840.12	118.994	122.772	128.353	941.592
935.656	25.9669	110.351	75.6436	881.023
574.602	20.0911	95.4558	89.8575	515.804
230.5	11.2298	101.486	84.5934	180.407
501.537	150.058	106.124	127.756	593.579
357.629	28.0554	96.9088	88.8944	312.256
477.057	16.4523	97.8037	70.1547	387.227
582.762	27.797	104.73	102.727	577.35
504.327	18.712	105.105	57.5258	420.576
594.844	18.5886	106.611	58.3753	514.781
910.33	155.49	116.815	101.854	945.617
798.289	67.2784	120.711	110.956	847.847
97.183	6.11418	72.851	112.825	63.08
281.183	168.864	122.423	112.305	414.354
443.247	170.663	118.148	110.741	557.056
399.881	11.6301	111.452	79.5366	372.838
641.054	25.5266	116.965	86.9296	634.761
644.349	158.184	123.48	136.321	785.579
500.696	157.615	88.4496	107.17	521.169
444.466	131.352	85.5818	98.4321	435.987
321.895	46.8916	54.3876	82.8684	212.834
325.009	141.34	65.8338	70.2125	267.615
245.586	150.885	157.626	160.594	446.538
512.636	148.282	136.117	104.581	621.947
272.494	26.6984	133.692	70.3527	283.963
417.744	151.329	141.414	137.335	589.08
296.335	161.072	149.866	130.944	471.382
274.805	131.366	122.74	106.258	368.539
265.308	176.859	134.458	134.724	438.056
344.647	176.769	113.604	114.78	461.513
396.407	43.4979	63.8705	115.608	354.944
669.478	115.18	86.4521	143.591	742.286
668.079	157.854	137.297	116.36	782.16
716.498	27.1669	118.593	80.6203	723.642
758.16	17.0497	111.519	76.7091	737.165
678.985	156.895	116.797	107.78	771.019
581.939	143.59	98.4376	105.674	619.539
742.837	9.74831	97.1598	91.0253	728.555
147.903	40.48	96.7881	123.503	171.181
305.605	135.287	145.163	138.065	461.784
325.054	44.7396	119.069	104.679	355.86
640.33	38.2883	86.8816	128.598	649.577
804.879	21.573	83.9031	95.7995	747.331
698.571	168.441	93.9902	99.8621	713.419
766.979	44.076	85.4007	134.08	784.546
680.757	3.62086	87.2458	96.3527	626.096
332.633	35.9238	82.2445	92.0937	261.796
420.664	19.3337	83.4926	115.485	408.728
279.291	19.2693	79.479	119.787	268.204
218.415	138.832	150.667	110.163	369.681
344.448	48.8114	101.663	106.002	367.916
892.21	24.6584	77.8951	112.836	865.983
740.674	167.037	80.6637	88.369	711.194
674.081	169.86	80.7871	80.5178	642.521
603.212	8.26281	75.7804	99.9971	561.318
344.464	14.4671	87.535	80.15	285.505
542.583	150.039	90.8819	81.2436	529.981
291.89	94.8809	143.639	112.479	390.498
207.437	25.4737	99.2755	92.0241	186.583
591.073	30.4257	80.7584	125.965	577.279
821.448	19.1486	94.8238	93.0421	775.645
669.65	128.498	92.3112	96.3426	667.213
760.327	41.5802	90.364	130.35	774.928
652.593	40.2349	86.6813	98.0117	600.7
339.198	9.34922	94.2169	80.6012	277.796
428.173	46.4936	94.3333	117.795	436.984
321.647	46.3705	101.336	119.244	350.629
186.403	169.114	153.834	147.326	393.752
484.825	79.33	136.582	112.479	578.578
928.408	27.07	94.5378	109.732	916.291
831.287	152.469	109.909	89.6403	849.485
786.937	144.827	115.107	81.8997	803.964
707.283	32.5528	109.536	98.2268	715.545
472.13	35.6884	123.793	83.1807	484.307
675.003	133.033	127.504	82.7037	713.025
227.368	95.1875	71.2896	133.937	273.16
545.691	104.273	96.1502	155.374	642.888
728.672	113.722	114.552	113.2	800.424
561.975	33.6589	95.9021	74.7377	509.551
675.015	105.061	107.087	151.514	792.352
580.979	134.529	101.253	122.824	652.914
338.414	100.48	130.01	127.187	444.911
392.878	133.23	124.959	158.778	550.089
332.682	133.146	144.609	166.953	514.315
128.88	85.2645	101.24	69.0206	133.924
450.509	147.089	155.803	148.175	637.088
853.063	114.561	122.674	126.713	953.035
751.44	57.669	142.839	70.4737	776.059
722.75	51.8367	152.856	62.9502	744.459
665.09	127.148	154.426	120.63	816.911
442.458	128.168	170.472	118.874	602.615
607.91	55.6618	156.863	69.2128	650.798
518.044	9.83342	50.8699	134.546	487.556
798.435	28.1675	69.8946	99.2856	725.155
588.769	124.186	64.4039	81.0289	529.21
715.643	18.1133	63.9588	133.678	700.189
591.323	42.3111	58.7429	112.253	530.491
369.262	33.2245	72.7704	91.1726	277.73
436.264	38.223	71.0592	134.109	424.546
390.768	38.129	82.1697	131.914	394.664
181.488	165.399	141.844	141.395	363.322
605.912	92.8611	119.939	130.282	700.613
933.34	20.2783	71.3555	113.851	881.709
890.279	145.201	90.1574	82.5237	846.802
873.731	144.945	97.4152	75.2303	827.43
796.097	37.2193	92.1262	106.095	780.013
584.66	48.837	106.089	98.7975	581.022
777.922	148.104	110.572	78.7148	770.538
374.082	26.1491	89.1594	80.9162	308.689
150.072	131.36	114.439	118.005	280.438
250.568	11.2737	84.6982	105.197	216.699
109.337	35.3839	92.5766	90.8342	84.584
332.73	36.2554	126.385	78.2114	345.54
276.853	28.9591	125.152	82.33	290.84
416.821	28.874	126.034	79.0477	428.091
601.699	159.459	143.805	126.718	745.677
801.492	87.0956	135.643	131.09	912.694
527.299	13.9794	83.713	98.193	459.068
687.874	149.385	108.794	95.8369	717.065
769.896	151.814	115.297	92.3518	800.689
677.969	31.7103	112.405	91.3616	667.092
674.866	45.1917	129.267	91.0279	692.991
822.797	157.937	128.172	107.897	912.332
283.164	147.074	99.7714	125.831	396.982
133.488	36.2804	80.1472	90.6883	78.894
267.382	21.0952	83.8819	77.1499	179.611
484.228	16.9502	91.6534	101.443	457.514
393.786	29.0814	91.9226	65.3147	297.712
526.899	28.9596	93.7685	66.9918	436.597
808.448	159.724	106.003	107.186	843.089
814.06	65.6711	109.152	124.116	857.543
169.658	14.4304	72.6727	113.724	117.697
432.682	171.317	104.978	96.7904	484.289
574.156	163.666	105.419	97.6686	623.265
509.186	13.4623	98.7975	90.2156	470.378
660.914	20.8722	104.805	93.7866	632.894
720.161	146.982	111.371	122.331	812.795
166.222	127.142	136.438	126.927	316.257
83.466	166.493	163.51	163.536	299.457
381.916	133.975	110.745	99.4374	461.936
306.81	155.673	116.068	91.7585	392.92
455.508	155.679	110.218	85.9023	499.74
644.195	52.7154	82.1616	113.456	636.674
801.077	140.831	98.0519	137.17	877.94
451.367	144.449	129.267	109.977	545.492
625.058	24.2453	117.067	87.1771	634.157
723.36	20.7606	114.046	86.2011	720.886
645.384	160.193	119.232	99.6337	709.954
672.527	160.271	105.39	100.493	702.507
791.597	36.0135	103.972	106.159	815.351
143.132	40.7004	111.045	76.1396	128.22
435.824	47.5095	131.101	95.0639	475.354
346.904	29.768	132.243	68.8395	337.503
496.534	29.7248	132.72	70.3489	490.301
751.95	148.656	143.848	113.074	865.141
829.159	92.0266	143.16	128.411	944.311
294.698	22.4591	77.4017	101.834	228.067
534.919	140.825	115.387	96.0064	581.335
658.833	145.858	122.472	95.3811	718.343
582.266	39.0054	120.66	90.9082	583.634
681.774	53.5368	137.878	93.7624	719.388
774.226	160.677	136.255	117.08	900.53
354.45	36.5329	91.5701	88.6649	312.115
277.238	15.8407	90.2878	77.2612	206.965
429.953	15.7706	90.9999	76.1186	355.51
650.083	140.112	113.694	119.189	725.438
795.557	51.8337	100.473	131.356	836.04
426.056	22.0616	67.4674	101.381	338.82
609.621	167.061	82.6743	94.64	593.886
707.915	172.726	85.5084	92.4316	691.262
621.854	7.74303	81.1307	92.5415	554.01
659.077	17.5885	94.4799	93.4075	612.034
784.728	153.658	95.3637	111.048	828.807
90.954	46.0299	101.532	111.083	114.978
86.202	45.908	107.161	83.7674	101.006
363.839	160.811	109.561	122.001	464.022
483.219	70.5696	123.275	124.041	554.355
590.479	29.1682	99.0148	110.02	593.266
550.31	156.346	116.988	93.4744	613.28
561.231	146.998	119.4	88.2582	617.699
466.881	28.8669	113.116	95.3285	491.303
365.488	28.3099	121.843	84.6583	358.367
546.356	130.94	127.436	102.773	626.616
153.588	0.123446	105.867	74.1391	101.645
438.606	138.051	142.167	117.507	562.091
532.383	62.9338	114.28	126.016	582.385
505.755	20.5388	55.9952	110.698	434.074
502.052	155.831	73.6478	93.8339	490.81
538.498	165.99	81.2141	89.6551	516.858
443.783	20.005	75.1887	95.0836	379.048
399.562	33.2844	103.922	87.8214	353.993
558.058	168.307	99.8484	107.452	603.031
346.812	138.168	151.262	114.776	481.802
402.039	62.9497	116.179	120.286	447.744
616.094	20.4222	58.2622	112.163	553.603
521.807	155.943	69.5517	92.6357	498.282
509.124	166.099	75.9968	87.0981	482.759
417.85	19.9025	68.283	96.669	350.395
284.384	33.2042	101.069	81.0231	224.969
473.239	168.305	96.5948	101.745	510.126
443.389	94.6275	65.8801	132.031	463.368
926.107	158.586	105.386	120.893	980.587
812.309	28.7614	89.2766	76.7838	721.883
768.03	33.4584	83.3592	68.5421	655.769
704.739	147.091	90.4161	113.27	727.81
454.233	139.532	81.4899	106.262	470.047
636.68	39.7437	71.3192	70.1332	505.852
858.354	73.3268	114.646	125.746	931.027
580.706	121.847	102.598	73.6252	546.264
458.597	121.063	91.9102	62.8027	412.993
441.406	55.7411	94.5559	119.706	461.017
165.387	44.9414	104.671	109.83	189.131
248.44	105.483	86.0184	56.871	201.927
372.148	163.122	124.891	109.209	488.892
532.082	165.208	122.655	108.696	641.548
480.724	17.7425	117.344	80.0496	460.367
699.647	31.4275	122.32	87.6458	711.093
721.914	159.927	128.086	133.202	865.73
167.009	10.183	80.4795	104.019	132.938
167.324	174.782	101.933	99.355	273.951
441.425	165.419	80.6835	90.5676	421.904
383.802	31.0421	68.7965	139.457	377.41
110.645	173.748	116.623	119.138	281.537
342.149	159.132	72.4619	88.2749	334.28
236.219	22.0651	53.2197	148.845	229.874
297.581	14.9243	114.774	77.8353	277.455
266.678	151.738	130.75	152.938	452.07
206.823	137.143	105.415	91.9133	288.33
893.484	149.787	119.734	113.18	963.927
837.351	155.66	115.003	126.245	925.316
845.521	58.0226	113.907	67.8061	793.267
967.054	54.9003	117.765	66.6426	920.17
774.668	11.9416	108.185	82.7339	749.724
714.23	134.254	117.04	108.292	786.73
426.935	124.24	107.004	133.937	529.175
863.741	112.228	138.992	90.126	918.121
692.727	134.713	145.988	123.793	825.165
446.811	139.011	120.186	104.607	535.822
977.597	12.655	124.957	47.4224	918.625
748.928	69.9707	145.151	84.7664	809.306
936.315	140.496	124.07	121.178	1029.78
675.51	52.8586	143.775	75.6311	710.648
294.688	121.927	169.201	121.016	450.428
419.213	151.143	159.544	147.35	610.865
396.963	99.1418	132.917	137.352	534.227
535.962	165.668	146.219	131.897	696.969
843.82	156.236	150.595	140.735	1008.76
920.258	140.856	132.449	109.91	1001.7
857.317	69.4279	140.627	91.4353	908.778
914.231	151.217	138.693	146.921	1067.53
856.982	124.045	144.897	105.803	949.979
528.456	141.868	155.461	119.679	665.803
594.531	127.47	149.149	124.788	724.128
456.182	127.563	154.538	130.689	603.492
359.553	19.9502	141.038	55.1973	363.447
171.824	75.1876	98.3441	101.111	204.303
986.715	145.798	127.842	126.009	1099.64
738.706	46.9444	111.722	72.3843	688.894
626.815	48.7927	104.181	61.7209	567.375
602.457	129.843	114.209	118.907	690.964
308.842	120.084	120.634	108.646	403.547
416.954	45.5285	92.1995	51.0832	309.503
134.162	15.0559	101.73	68.3773	75.638
150.857	147.598	160.914	164.643	355.318
186.878	149.844	116.903	126.23	326.782
206.123	153.363	142.423	155.744	398.871
893.484	149.787	113.18	119.734	963.927
193.288	15.5396	110.787	80.075	159.391
523.807	30.9182	111.203	68.2125	474.679
464.962	38.0058	84.585	62.9991	350.25
535.45	26.8273	88.2826	65.2017	418.208
456.11	14.955	107.927	86.7387	419.626
340.775	152.004	99.5531	77.118	371.351
645.078	132.335	90.2361	137.333	712.387
145.469	15.8909	85.8875	85.3756	79.225
758.465	143.347	95.735	131.848	825.955
843.846	30.6205	96.3375	72.9403	772.838
915.019	11.9956	92.1218	99.1742	876.968
861.11	104.851	107.787	137.899	945.585
966.211	20.8539	95.2044	79.3168	885.091
664.92	21.8867	80.0843	93.0121	586.295
359.552	9.38068	86.2464	84.491	286.024
607.745	137.896	89.3549	129.768	672.338
476.727	33.0477	82.4343	94.4024	418.912
577.77	29.6905	82.3251	68.3078	459.51
603.547	14.6508	90.2725	102.324	568.525
539.417	34.5245	89.8292	55.961	427.781
595.677	34.4016	93.4968	54.8483	484.55
919.66	169.093	102.925	99.3626	920.437
741.519	74.6854	115.229	101.555	761.153
238.256	15.2831	76.9862	99.8696	182.132
193.426	162.042	142.938	136.036	376.117
341.841	156.147	128.516	123.96	488.524
309.289	22.3732	114.376	68.6981	264.061
587.471	29.7447	110.905	80.4832	556.754
563.614	144.659	125.295	146.474	710.02
210.091	146.143	114.033	143.45	359.172
302.429	149.348	89.6119	114.591	361.254
138.46	152.49	166.506	144.684	340.397
837.351	155.66	126.245	115.003	925.316
129.299	27.4234	119.457	70.9931	97.983
436.135	31.5111	126.623	60.9709	405.339
561.622	45.7999	82.0999	61.7271	440.026
592.901	21.2573	90.0985	69.1382	487.319
395.024	30.0053	119.969	86.593	383.611
463.707	163.742	86.1399	70.0348	434.71
712.263	134.182	91.225	135.652	779.528
276.881	15.6947	73.7742	90.5924	197.611
809.341	150.179	98.2208	128.026	878.582
813.416	34.4629	106.902	70.2021	762.673
902.431	24.218	101.629	101.339	888.624
865.106	105.024	114.529	146.484	973.462
978.802	10.3296	102.475	83.5813	919.117
741.698	6.84259	81.7312	97.2966	674.504
474.245	19.7418	79.9156	86.7703	395.463
696.522	134.514	87.5976	129.003	755.19
581.452	18.0117	79.3775	100.49	527.927
664.858	31.9849	82.0719	69.3522	550.855
620.066	29.5111	96.2148	102.935	601.339
571.941	28.9098	93.9312	58.5734	468.066
593.824	28.8053	100.748	55.1697	501.737
912.335	164.752	111.439	96.2887	923.797
675.84	82.8565	129.199	92.6664	705.599
369.894	9.95175	69.4312	100.83	302.988
159.146	154.823	144.69	157.772	357.557
251.746	155.274	152.341	140.902	439.589
235.198	27.1169	128.68	57.919	200.806
530.866	39.5959	123.31	74.9928	518.841
480.982	155.248	143.043	156.129	659.864
145.023	3.41179	100.931	75.7928	83.909
167.11	58.2503	104.296	119.626	227.148
845.521	58.0226	67.8061	113.907	793.267
213.764	156.419	113.426	122.842	338.26
505.655	177.358	86.7358	84.475	477.066
456.38	162.146	81.7483	81.3051	430.502
523.258	164.083	78.2316	80.9057	477.707
438.957	143.701	85.3009	105.176	443.022
300.675	49.3887	79.1025	51.5759	173.881
620.668	16.0439	72.1908	123.832	615.909
182.072	161.408	119.7	138.163	355.646
720.688	17.6676	65.9138	121.099	697.895
829.725	174.947	78.0235	83.0729	772.981
904.266	136.913	77.5658	107.947	883.22
804.408	42.8311	59.2146	133.749	788.296
937.789	135.821	69.3029	86.499	855.22
664.628	143.193	81.2493	104.196	661.287
351.431	156.061	86.405	108.957	400.841
581.726	11.8359	72.6202	115.469	567.147
471.766	138.65	83.4464	108.733	489.933
572.008	177.083	80.505	83.3499	534.521
595.95	140.551	79.991	116.567	619.04
530.564	165.286	79.8779	71.9193	485.899
586.077	165.337	80.2793	69.4675	520.606
878.403	42.4492	65.7086	91.2312	771.363
695.945	129.203	71.1869	109.391	666.181
269.909	156.095	109.13	133.035	409.232
137.954	15.8525	94.5731	85.1797	89.46
302.065	9.25513	88.0293	98.1113	271.948
297.415	169.351	94.7959	97.3298	338.311
553.722	160.48	76.275	95.1479	524.3
509.351	25.8413	73.7191	132.122	502.138
302.764	55.5643	89.239	123.953	333.933
967.054	54.9003	66.6426	117.765	920.17
333.499	157.103	97.0459	105.905	382.201
641.314	179.14	82.1252	82.596	586.155
424.031	159.346	78.64	82.6034	402.204
543.481	167.428	75.8778	74.1994	484.984
563.58	144.595	81.0373	99.2678	538.287
205.695	46.0531	68.5153	69.0794	82.098
625.814	17.5964	70.3535	126.019	618.641
116.998	164.349	122.692	131.068	297.838
745.02	15.3917	64.7315	125.879	731.271
925.037	172.912	75.979	82.5671	863.43
982.886	138.755	75.8395	103.43	954.233
879.805	45.4237	59.0125	126.624	859.37
996.848	139.045	68.3553	80.8431	911.548
651.078	146.564	79.641	95.587	625.175
290.802	157.828	81.9488	104.079	334.296
557.438	15.228	70.1993	116.67	531.145
423.668	142.026	80.6012	95.1111	415.309
548.358	176.46	78.3851	80.0755	497.737
655.536	141.672	77.7304	111.226	668.182
577.679	167.699	77.4612	67.1543	516.601
663.06	167.77	77.8349	66.4252	585.01
959.925	39.8737	64.9413	95.5678	867.814
825.012	125.795	69.6468	112.901	793.104
173.282	159.284	112.747	130.292	332.596
279.22	14.7264	83.4336	94.297	218.362
445.559	6.4163	81.9039	101.181	401.244
429.72	170.397	86.7882	90.8073	416.808
677.49	158.926	74.0253	94.547	633.794
651.014	22.9258	71.7867	130.963	636.18
774.668	11.9416	82.7339	108.185	749.724
136.843	138.882	139.228	132.062	297.791
390.138	123.608	84.474	77.798	356.275
574.407	115.722	137.525	74.941	610.468
594.181	131.587	130.496	82.4295	634.854
358.479	146.69	98.7642	107.035	430.657
462.561	22.3653	127.916	52.957	444.676
705.976	72.3246	127.183	124.46	803.383
316.216	140	145.187	116.428	460.77
787.625	57.3203	118.874	118.373	861.507
791.01	122.932	104.382	79.2638	796.656
887.851	159.325	110.286	110.111	952.325
813.233	100.986	100.342	144.769	902.702
954.664	159.743	111.316	91.0722	969.112
756.905	150.134	136.003	107.287	848.552
490.852	144	138.777	103.009	599.194
694.403	68.6152	130.117	117.741	788.082
598.577	142.164	138.802	112.304	710.082
677.859	124.26	136.401	81.1099	723.708
615.45	150.143	122.153	115.621	722.932
570.083	123.742	126.462	72.4764	598.862
582.84	123.851	116.986	68.6196	596.537
871.081	15.901	101.907	87.993	832.318
611.083	80.1496	80.4283	97.4752	587.405
411.756	143.97	144.589	120.182	557.128
71.642	44.5883	121.235	99.4279	104.819
163.674	49.1551	69.2892	111.862	142.264
195.873	131.19	103.327	92.7144	262.991
479.833	124.548	91.0169	88.4308	477.814
396.126	51.7097	66.7789	142.758	411.132
714.23	134.254	117.04	108.292	786.73
426.935	124.24	107.004	133.937	529.175
863.741	112.228	138.992	90.126	918.121
692.727	134.713	145.988	123.793	825.165
446.811	139.011	120.186	104.607	535.822
977.597	12.655	124.957	47.4224	918.625
748.928	69.9707	145.151	84.7664	809.306
936.315	140.496	124.07	121.178	1029.78
675.51	52.8586	143.775	75.6311	710.648
294.688	121.927	169.201	121.016	450.428
419.213	151.143	159.544	147.35	610.865
396.963	99.1418	132.917	137.352	534.227
535.962	165.668	146.219	131.897	696.969
843.82	156.236	150.595	140.735	1008.76
920.258	140.856	132.449	109.91	1001.7
857.317	69.4279	140.627	91.4353	908.778
914.231	151.217	138.693	146.921	1067.53
856.982	124.045	144.897	105.803	949.979
528.456	141.868	155.461	119.679	665.803
594.531	127.47	149.149	124.788	724.128
456.182	127.563	154.538	130.689	603.492
359.553	19.9502	141.038	55.1973	363.447
171.824	75.1876	98.3441	101.111	204.303
986.715	145.798	127.842	126.009	1099.64
738.706	46.9444	111.722	72.3843	688.894
626.815	48.7927	104.181	61.7209	567.375
602.457	129.843	114.209	118.907	690.964
308.842	120.084	120.634	108.646	403.547
416.954	45.5285	92.1995	51.0832	309.503
330.633	23.3468	101.053	67.5295	268.481
502.93	23.2324	91.3995	65.3683	407.629
498.798	26.9173	91.0394	76.0742	427.008
272.157	12.7559	99.8559	88.6814	236.55
453.055	137.36	103.896	61.7745	433.832
620.32	140.438	95.2324	130.939	707.248
297.495	17.062	89.0291	104.445	274.156
703.191	144.606	100.019	124.047	786.554
689.766	19.8161	90.807	73.0927	622.618
780.665	21.8703	88.4955	104.302	758.099
738.368	116.337	109.087	148.201	856.939
857.186	35.6061	95.605	86.2488	804.007
663.09	33.8084	86.0283	104.483	638.662
442.174	7.68286	93.4002	92.9605	402.23
623.054	149.967	96.4216	125.12	705.98
532.248	43.7487	90.4603	111.136	524.189
594.677	20.6894	89.0448	74.9063	518.581
505.737	16.1302	88.3153	107.449	494.864
464.462	32.443	89.4148	64.8784	371.372
473.386	32.3293	89.535	59.7757	378.76
784.648	153.882	102.063	94.9809	790.457
556.625	59.255	109.774	96.5845	564.468
383.866	21.5074	86.466	111.648	365.233
107.242	171.641	152.573	145.077	313.927
173.652	161.486	131.04	132.191	356.153
117.751	13.2959	110.853	61.2783	68.691
406.75	14.3805	105.427	77.0874	371.554
379.673	141.516	121.704	152.103	545.797
690.319	20.1754	90.4443	73.4746	589.812
586.846	13.2787	95.2274	96.5337	547.26
124.519	35.9154	90.8159	104.453	106.695
722.371	133.102	89.6412	51.404	626.48
698.53	163.101	100.961	113.469	754.623
610.952	16.4976	76.2548	111.899	579.389
714.673	164.374	109.643	105.611	770.984
484.428	6.76074	106.869	76.852	459.06
616.047	41.9438	104.954	116.448	653.69
604.664	135.401	127.909	169.14	773.665
740.956	41.8136	112.916	102.087	751.334
769.691	34.2708	93.0328	120.676	771.63
687.153	22.8434	86.7955	100.618	640.215
759.668	165.589	98.4737	112.824	796.422
734.56	38.7084	89.3386	128.828	747.575
738.808	3.38462	92.5902	86.5424	679.113
481.892	38.8879	96.97	113.667	495.748
499.058	12.5741	95.1744	89.0066	436.613
405.164	12.5107	98.1775	82.9185	345.181
615.87	139.314	121.825	83.2665	647.982
259.773	53.4315	140.094	74.7161	279.223
685.578	21.5751	77.5736	117.781	666.066
373.438	164.749	81.7341	88.8658	366.191
236.117	172.762	83.9763	85.3538	274.981
215.966	10.0785	73.2726	102.664	161.936
163.439	20.9692	127.808	64.1768	150.542
139.114	156.588	145.641	135.021	331.703
199.921	32.765	84.2719	65.6311	103.966
568.16	33.8947	73.0956	82.0738	459.028
269.011	117.943	98.6256	98.9443	308.135
234.71	153.08	107.533	134.428	371.597
356.023	30.4973	68.5339	100.351	286.831
381.909	144.533	111.203	142.117	510.572
717.582	13.7013	80.7021	85.7649	638.41
713.858	44.9308	82.8523	91.5881	645.403
628.851	137.408	105.565	108.929	687.069
673.873	55.6676	96.5466	65.4337	588.869
231.556	50.5815	89.8918	92.8074	197.821
143.791	28.7325	82.7539	86.7099	92.395
151.727	167.499	129.422	140.925	336.023
50.713	57.4028	94.0182	142.452	112.541
124.974	17.3082	96.1212	79.5442	68.16
387.186	37.7556	77.7953	96.8732	334.763
297.717	32.5602	77.4979	69.9723	188.223
446.753	32.5119	76.5783	71.2337	340.569
704.73	131.107	97.0432	112.612	737.608
779.716	37.2252	85.9301	128.623	783.002
305.12	36.6113	68.6736	106.335	253.45
508.491	159.07	76.2537	95.0011	485.557
624.31	156.731	76.3175	94.1552	589.983
545.417	18.8712	70.3536	92.2325	446.944
633.185	9.45227	80.565	93.9698	557.284
730.641	136.422	83.6036	116.025	751.44
463.298	37.2527	95.2267	77.2424	403.533
433.551	145.004	76.4463	81.8032	385.111
130.198	155.316	116.913	141.378	310.423
471.199	11.3198	64.0358	104.676	385.494
237.931	170.174	139.016	148.497	433.57
522.951	19.0932	111.879	86.9245	499.91
514.066	38.8227	112.12	92.2598	502.55
450.474	126.145	146.323	113.09	578.537
485.394	30.9612	125.754	66.4144	458.961
186.542	22.2153	75.571	126.409	175.966
317.345	22.3155	66.1867	92.215	229.169
197.618	152.551	93.9653	120.744	318.003
247.32	25.4491	64.3962	133.895	236.811
168.183	15.5463	69.8706	94.8938	88.136
193.414	39.0901	103.891	97.0961	192.01
111.044	7.95755	98.82	83.4008	75.458
263.773	7.84052	104.051	78.0247	220.069
512.361	146.008	132.9	117.063	620.972
630.308	66.6074	116.343	129.891	703.311
453.329	12.5822	59.7225	110.026	379.908
523.993	160.822	83.7402	92.6986	512.556
590.273	169.8	90.8352	89.6188	578.692
499.727	16.3278	85.761	95.6529	446.188
495.915	31.0681	108.016	92.4603	479.257
636.602	168.038	106.528	108.521	698.393
620.194	138.101	96.2775	54.4105	544.041
577.282	127.693	82.119	115.864	619.79
522.243	26.1211	88.1292	112.091	502.6
603.152	133.44	86.4355	109.996	636.02
442.462	32.555	73.3302	76.7782	349.469
556.421	12.6394	70.5276	113.03	513.891
534.548	104.21	98.6357	164.354	647.392
662.394	34.8757	80.4805	96.4249	601.333
646.342	36.8406	73.5137	120.099	625.201
573.501	14.94	86.5607	99.6542	522.304
636.681	137.612	85.1937	114.327	665.508
613.238	47.9707	82.051	129.376	621.83
614.389	33.3943	78.0674	86.1707	535.183
370.43	3.88167	69.1124	114.751	342.051
378.503	43.8261	72.6292	86.8465	287.515
301.022	43.706	68.2356	78.0662	192.818
557.282	158.511	89.51	89.7089	542.877
295.005	66.8597	111.994	95.6316	319.784
587.665	28.2932	85.3851	118.02	583.82
321.095	159.321	106.853	91.1531	366.78
234.972	149.6	118.645	88.3258	331.338
166.397	25.8402	98.5322	103.848	166.367
138.685	24.4452	106.894	65.728	90.801
211.208	132.218	143.588	128.758	378.923
482.62	59.3966	84.8053	120.139	495.662
202.849	148.175	87.2012	118.841	311.647
612.292	41.4411	76.7044	126.555	614.97
897.381	129.509	64.3519	87.4468	813.936
926.003	148.075	70.4277	100.464	872.923
806.234	88.2841	57.8918	114.614	766.539
901.702	172.858	71.7888	75.7608	807.889
498.769	167.215	99.0868	93.7526	513.618
136.592	144.875	107.665	123.508	272.272
386.497	61.1882	93.0704	110.366	402.105
254.89	163.862	108.313	93.1761	326.835
389.846	132.209	99.6467	87.2743	392.216
590.928	139.917	73.5754	109.851	585.502
502.411	138.445	75.4595	72.2841	431.011
623.514	138.524	68.4114	71.8633	526.441
895.902	21.0845	61.4104	100.12	805.652
860.758	80.913	45.7497	124.32	811.424
152.593	154.165	114.189	140.017	325.17
414.396	41.3556	50.8754	87.9628	308.097
570.573	40.5271	47.3579	93.3002	479.477
529.469	136.65	54.6207	96.2586	466.741
712.768	124.385	50.5709	99.4809	633.331
735.54	33.4087	40.5463	121.376	680.327
563.106	147.534	135.56	107.169	663.234
152.012	18.6871	38.99	150.243	148.463
572.748	160.031	91.3588	95.3623	573.57
535.496	121.16	85.1548	92.0574	500.215
442.459	29.1768	61.0618	96.3527	371.174
455.225	124.354	64.5396	63.514	351.237
124.034	133.295	123.566	168.337	294.049
372.226	140.261	130.583	97.9454	477.346
136.025	14.5354	103.149	90.3316	136.34
268.934	132.644	130.825	132.526	423.519
145.57	161.039	135.133	129.859	320.196
271.019	124.508	110.768	98.1369	339.5
215.537	162.088	122.913	105.902	355.048
350.246	162.019	108.895	92.7739	422.174
514.804	56.9759	69.0099	117.597	496.936
709.496	132.666	94.5325	137.365	793.619
530.469	143.586	136.359	111.142	638.806
634.768	31.884	123.789	87.0391	656.669
704.4	23.8119	118.591	84.3086	707.437
620.029	153.331	123.545	100.725	703.062
591.826	147.172	104.163	99.2749	629.339
736.592	28.2792	105.001	101.714	759.229
690.194	158.964	112.83	133.817	793.638
863.297	18.7744	107.848	77.2993	821.632
914.382	27.8074	105.31	97.7394	897.849
840.12	118.994	122.772	128.353	941.592
935.656	25.9669	110.351	75.6436	881.023
574.602	20.0911	95.4558	89.8575	515.804
230.5	11.2298	101.486	84.5934	180.407
501.537	150.058	106.124	127.756	593.579
357.629	28.0554	96.9088	88.8944	312.256
477.057	16.4523	97.8037	70.1547	387.227
582.762	27.797	104.73	102.727	577.35
504.327	18.712	105.105	57.5258	420.576
594.844	18.5886	106.611	58.3753	514.781
910.33	155.49	116.815	101.854	945.617
798.289	67.2784	120.711	110.956	847.847
97.183	6.11418	72.851	112.825	63.08
281.183	168.864	122.423	112.305	414.354
443.247	170.663	118.148	110.741	557.056
399.881	11.6301	111.452	79.5366	372.838
641.054	25.5266	116.965	86.9296	634.761
644.349	158.184	123.48	136.321	785.579
500.696	157.615	88.4496	107.17	521.169
444.466	131.352	85.5818	98.4321	435.987
321.895	46.8916	54.3876	82.8684	212.834
325.009	141.34	65.8338	70.2125	267.615
245.586	150.885	157.626	160.594	446.538
512.636	148.282	136.117	104.581	621.947
272.494	26.6984	133.692	70.3527	283.963
417.744	151.329	141.414	137.335	589.08
296.335	161.072	149.866	130.944	471.382
274.805	131.366	122.74	106.258	368.539
265.308	176.859	134.458	134.724	438.056
344.647	176.769	113.604	114.78	461.513
396.407	43.4979	63.8705	115.608	354.944
669.478	115.18	86.4521	143.591	742.286
668.079	157.854	137.297	116.36	782.16
716.498	27.1669	118.593	80.6203	723.642
758.16	17.0497	111.519	76.7091	737.165
678.985	156.895	116.797	107.78	771.019
581.939	143.59	98.4376	105.674	619.539
742.837	9.74831	97.1598	91.0253	728.555
147.903	40.48	96.7881	123.503	171.181
305.605	135.287	145.163	138.065	461.784
325.054	44.7396	119.069	104.679	355.86
640.33	38.2883	86.8816	128.598	649.577
804.879	21.573	83.9031	95.7995	747.331
698.571	168.441	93.9902	99.8621	713.419
766.979	44.076	85.4007	134.08	784.546
680.757	3.62086	87.2458	96.3527	626.096
332.633	35.9238	82.2445	92.0937	261.796
420.664	19.3337	83.4926	115.485	408.728
279.291	19.2693	79.479	119.787	268.204
218.415	138.832	150.667	110.163	369.681
344.448	48.8114	101.663	106.002	367.916
892.21	24.6584	77.8951	112.836	865.983
740.674	167.037	80.6637	88.369	711.194
674.081	169.86	80.7871	80.5178	642.521
603.212	8.26281	75.7804	99.9971	561.318
344.464	14.4671	87.535	80.15	285.505
542.583	150.039	90.8819	81.2436	529.981
291.89	94.8809	143.639	112.479	390.498
207.437	25.4737	99.2755	92.0241	186.583
591.073	30.4257	80.7584	125.965	577.279
821.448	19.1486	94.8238	93.0421	775.645
669.65	128.498	92.3112	96.3426	667.213
760.327	41.5802	90.364	130.35	774.928
652.593	40.2349	86.6813	98.0117	600.7
339.198	9.34922	94.2169	80.6012	277.796
428.173	46.4936	94.3333	117.795	436.984
321.647	46.3705	101.336	119.244	350.629
186.403	169.114	153.834	147.326	393.752
484.825	79.33	136.582	112.479	578.578
928.408	27.07	94.5378	109.732	916.291
831.287	152.469	109.909	89.6403	849.485
786.937	144.827	115.107	81.8997	803.964
707.283	32.5528	109.536	98.2268	715.545
472.13	35.6884	123.793	83.1807	484.307
675.003	133.033	127.504	82.7037	713.025
227.368	95.1875	71.2896	133.937	273.16
545.691	104.273	96.1502	155.374	642.888
728.672	113.722	114.552	113.2	800.424
561.975	33.6589	95.9021	74.7377	509.551
675.015	105.061	107.087	151.514	792.352
580.979	134.529	101.253	122.824	652.914
338.414	100.48	130.01	127.187	444.911
392.878	133.23	124.959	158.778	550.089
332.682	133.146	144.609	166.953	514.315
128.88	85.2645	101.24	69.0206	133.924
450.509	147.089	155.803	148.175	637.088
853.063	114.561	122.674	126.713	953.035
751.44	57.669	142.839	70.4737	776.059
722.75	51.8367	152.856	62.9502	744.459
665.09	127.148	154.426	120.63	816.911
442.458	128.168	170.472	118.874	602.615
607.91	55.6618	156.863	69.2128	650.798
518.044	9.83342	50.8699	134.546	487.556
798.435	28.1675	69.8946	99.2856	725.155
588.769	124.186	64.4039	81.0289	529.21
715.643	18.1133	63.9588	133.678	700.189
591.323	42.3111	58.7429	112.253	530.491
369.262	33.2245	72.7704	91.1726	277.73
436.264	38.223	71.0592	134.109	424.546
390.768	38.129	82.1697	131.914	394.664
181.488	165.399	141.844	141.395	363.322
605.912	92.8611	119.939	130.282	700.613
933.34	20.2783	71.3555	113.851	881.709
890.279	145.201	90.1574	82.5237	846.802
873.731	144.945	97.4152	75.2303	827.43
796.097	37.2193	92.1262	106.095	780.013
584.66	48.837	106.089	98.7975	581.022
777.922	148.104	110.572	78.7148	770.538
374.082	26.1491	89.1594	80.9162	308.689
150.072	131.36	114.439	118.005	280.438
250.568	11.2737	84.6982	105.197	216.699
109.337	35.3839	92.5766	90.8342	84.584
332.73	36.2554	126.385	78.2114	345.54
276.853	28.9591	125.152	82.33	290.84
416.821	28.874	126.034	79.0477	428.091
601.699	159.459	143.805	126.718	745.677
801.492	87.0956	135.643	131.09	912.694
527.299	13.9794	83.713	98.193	459.068
687.874	149.385	108.794	95.8369	717.065
769.896	151.814	115.297	92.3518	800.689
677.969	31.7103	112.405	91.3616	667.092
674.866	45.1917	129.267	91.0279	692.991
822.797	157.937	128.172	107.897	912.332
283.164	147.074	99.7714	125.831	396.982
133.488	36.2804	80.1472	90.6883	78.894
267.382	21.0952	83.8819	77.1499	179.611
484.228	16.9502	91.6534	101.443	457.514
393.786	29.0814	91.9226	65.3147	297.712
526.899	28.9596	93.7685	66.9918	436.597
808.448	159.724	106.003	107.186	843.089
814.06	65.6711	109.152	124.116	857.543
169.658	14.4304	72.6727	113.724	117.697
432.682	171.317	104.978	96.7904	484.289
574.156	163.666	105.419	97.6686	623.265
509.186	13.4623	98.7975	90.2156	470.378
660.914	20.8722	104.805	93.7866	632.894
720.161	146.982	111.371	122.331	812.795
166.222	127.142	136.438	126.927	316.257
83.466	166.493	163.51	163.536	299.457
381.916	133.975	110.745	99.4374	461.936
306.81	155.673	116.068	91.7585	392.92
455.508	155.679	110.218	85.9023	499.74
644.195	52.7154	82.1616	113.456	636.674
801.077	140.831	98.0519	137.17	877.94
451.367	144.449	129.267	109.977	545.492
625.058	24.2453	117.067	87.1771	634.157
723.36	20.7606	114.046	86.2011	720.886
645.384	160.193	119.232	99.6337	709.954
672.527	160.271	105.39	100.493	702.507
791.597	36.0135	103.972	106.159	815.351
143.132	40.7004	111.045	76.1396	128.22
435.824	47.5095	131.101	95.0639	475.354
346.904	29.768	132.243	68.8395	337.503
496.534	29.7248	132.72	70.3489	490.301
751.95	148.656	143.848	113.074	865.141
829.159	92.0266	143.16	128.411	944.311
294.698	22.4591	77.4017	101.834	228.067
534.919	140.825	115.387	96.0064	581.335
658.833	145.858	122.472	95.3811	718.343
582.266	39.0054	120.66	90.9082	583.634
681.774	53.5368	137.878	93.7624	719.388
774.226	160.677	136.255	117.08	900.53
354.45	36.5329	91.5701	88.6649	312.115
277.238	15.8407	90.2878	77.2612	206.965
429.953	15.7706	90.9999	76.1186	355.51
650.083	140.112	113.694	119.189	725.438
795.557	51.8337	100.473	131.356	836.04
426.056	22.0616	67.4674	101.381	338.82
609.621	167.061	82.6743	94.64	593.886
707.915	172.726	85.5084	92.4316	691.262
621.854	7.74303	81.1307	92.5415	554.01
659.077	17.5885	94.4799	93.4075	612.034
784.728	153.658	95.3637	111.048	828.807
90.954	46.0299	101.532	111.083	114.978
86.202	45.908	107.161	83.7674	101.006
363.839	160.811	109.561	122.001	464.022
483.219	70.5696	123.275	124.041	554.355
590.479	29.1682	99.0148	110.02	593.266
550.31	156.346	116.988	93.4744	613.28
561.231	146.998	119.4	88.2582	617.699
466.881	28.8669	113.116	95.3285	491.303
365.488	28.3099	121.843	84.6583	358.367
546.356	130.94	127.436	102.773	626.616
153.588	0.123446	105.867	74.1391	101.645
438.606	138.051	142.167	117.507	562.091
532.383	62.9338	114.28	126.016	582.385
505.755	20.5388	55.9952	110.698	434.074
502.052	155.831	73.6478	93.8339	490.81
538.498	165.99	81.2141	89.6551	516.858
443.783	20.005	75.1887	95.0836	379.048
399.562	33.2844	103.922	87.8214	353.993
558.058	168.307	99.8484	107.452	603.031
346.812	138.168	151.262	114.776	481.802
402.039	62.9497	116.179	120.286	447.744
616.094	20.4222	58.2622	112.163	553.603
521.807	155.943	69.5517	92.6357	498.282
509.124	166.099	75.9968	87.0981	482.759
417.85	19.9025	68.283	96.669	350.395
284.384	33.2042	101.069	81.0231	224.969
473.239	168.305	96.5948	101.745	510.126
443.389	94.6275	65.8801	132.031	463.368
926.107	158.586	105.386	120.893	980.587
812.309	28.7614	89.2766	76.7838	721.883
768.03	33.4584	83.3592	68.5421	655.769
704.739	147.091	90.4161	113.27	727.81
454.233	139.532	81.4899	106.262	470.047
636.68	39.7437	71.3192	70.1332	505.852
858.354	73.3268	114.646	125.746	931.027
580.706	121.847	102.598	73.6252	546.264
458.597	121.063	91.9102	62.8027	412.993
441.406	55.7411	94.5559	119.706	461.017
165.387	44.9414	104.671	109.83	189.131
248.44	105.483	86.0184	56.871	201.927
372.148	163.122	124.891	109.209	488.892
532.082	165.208	122.655	108.696	641.548
480.724	17.7425	117.344	80.0496	460.367
699.647	31.4275	122.32	87.6458	711.093
721.914	159.927	128.086	133.202	865.73
167.009	10.183	80.4795	104.019	132.938
167.324	174.782	101.933	99.355	273.951
441.425	165.419	80.6835	90.5676	421.904
383.802	31.0421	68.7965	139.457	377.41
110.645	173.748	116.623	119.138	281.537
342.149	159.132	72.4619	88.2749	334.28
236.219	22.0651	53.2197	148.845	229.874
297.581	14.9243	114.774	77.8353	277.455
266.678	151.738	130.75	152.938	452.07
206.823	137.143	105.415	91.9133	288.33
114.968	110.783	74.9347	135.975	225.458
202.972	28.5127	141.113	67.3989	211.381
198.975	0	86.4882	93.5118	150.183
251.973	144.854	150.229	116.891	417.442
471.151	146.64	159.052	129.395	643.135
246.128	132.089	102.287	132.669	350.014
398.058	110.071	103.927	103.721	428.468
475.676	45.5647	95.4619	128.699	513.483
412.118	58.178	115.984	120.962	485.876
417.783	134.369	118.728	127.978	521.87
270.808	59.7302	134.054	105.595	342.521
303.193	137.112	117.368	80.1974	371.007
235.775	110.783	140.328	85.696	325.658
331.539	47.2752	97.9598	103.527	342.988
546.716	37.9283	97.2028	120.702	574.98
235.044	46.5869	107.888	118.278	276.552
403.806	24.5069	111.912	90.0567	389.821
467.338	104.172	110.779	121.089	534.358
476.802	132.099	126.576	116.801	584.102
453.43	51.9688	113.858	117.54	504.453
366.36	123.56	107.576	111.61	455.526
272.597	28.5127	66.8712	128.63	263.977
124.11	165.643	127.706	114.394	299.95
285.519	161.076	143.225	141.71	469.392
320.755	153.525	90.4037	116.302	384.002
416.546	138.315	92.1853	112.425	447.288
515.255	59.9916	88.5836	148.18	563.995
324.075	53.9121	88.3301	143.55	375.879
365.993	152.42	100.377	126.676	452.465
130.106	41.8841	96.8204	123.996	160.967
373.721	144.854	128.16	105.166	483.339
516.237	146.64	151.158	138.974	694.579
132.348	132.089	119.199	163.513	300.168
227.141	110.071	118.388	119.828	329.662
296.185	45.5647	101.187	124.365	331.849
274.032	58.178	134.698	97.9837	335.189
271.135	134.369	141.773	138.595	430.608
392.221	59.7302	120.742	113.613	454.593
250.298	32.9936	52.114	118.864	204.88
395.918	13.3223	86.9529	105.755	364.743
507.345	37.2626	82.4379	101.916	461.792
607.358	106.635	84.0542	151.629	682.384
430.473	112.155	88.6	153.076	528.965
456.514	13.3162	77.3336	114.775	430.077
81.509	152.055	146.95	158.5	282.561
518.497	43.6429	125.059	88.4608	540.301
562.991	48.3055	126.522	100.399	608.34
665.876	134.074	125.855	171.201	836.406
425.799	145.012	141.969	166.84	616.231
458.342	45.8109	127.381	96.5951	508.834
273.162	120.71	128.187	130.693	404.044
170.149	29.605	71.3212	84.6735	81.755
241.755	93.6536	72.3154	132.234	292.495
303.708	102.749	99.059	103.925	331.237
242.082	5.56142	76.0192	109.412	192.916
438.51	164.347	114.703	129.631	549.129
103.998	86.6322	77.3152	164.58	192.996
235.35	109.72	137.432	79.2741	298.903
139.713	35.0194	110.677	94.8736	150.604
544.737	145.816	109.75	131.528	632.221
316.142	31.9332	143.78	65.6904	320.831
226.215	93.5521	159.923	87.9227	320.434
643.727	101.256	148.396	129.152	774.843
129.048	99.7746	94.0696	141.258	239.285
443.446	92.5	146.771	121.593	559.371
490.141	165.171	122.653	134.406	618.046
349.1	151.309	90.9957	78.301	364.722
252.347	20.3951	69.4777	108.418	201.773
320.83	65.0937	93.9499	145.472	393.218
423.584	159.575	94.5269	76.8999	434.156
347.425	163.817	109.604	125.66	467.305
346.967	27.8768	59.0077	114.989	309.339
298.48	25.1259	77.7231	77.2647	202.723
242.809	152.553	140.091	139.357	414.49
198.708	15.4608	107.394	81.6417	172.067
298.821	99.9082	75.9185	130.877	361.008
199.524	19.9267	94.381	68.3477	115.971
213.786	152.356	126.099	98.631	335.016
489.284	68.3326	93.4266	154.58	559.935
149.745	164.553	114.193	124.358	307.583
282.356	168.254	82.5135	89.1652	308.857
301.452	138.536	101.729	90.6878	343.419
96.247	33.1539	100.369	96.7928	100.611
222.658	42.6796	80.4541	119.459	220.447
238.025	176.849	112.29	113.406	351.157
90.251	136.219	121.31	164.618	272.67
527.178	5.90617	63.1501	122.18	488.541
338.394	154.77	84.4946	95.249	376.676
262.943	55.5514	79.0081	134.478	274.577
536.518	170.437	72.7683	75.0277	476.005
369.497	9.52982	74.2297	97.1607	308.863
176.646	126.603	109.77	135.189	301.19
458.311	25.3703	65.8836	111.992	418.823
451.912	45.0053	88.8365	116.588	455.512
378.497	158.57	88.3924	99.1001	419.889
430.303	143.799	100.244	129.115	526.85
156.106	13.1005	35.7013	141.396	133.35
225.607	41.298	76.232	71.141	136.908
471.151	172.238	125.838	121.084	587.242
396.773	23.8036	101.12	82.5596	358.568
59.523	112.707	97.2214	119.179	202.457
363.173	3.79165	116.125	67.5889	315.917
423.106	162.404	110.393	94.8831	469.816
456.502	51.6294	84.5508	131.116	486.387
301.478	166.347	127.8	134.308	447.043
298.845	125.003	76.9054	72.88	260.103
148.043	98.8467	96.4305	133.443	247.917
439.71	44.2108	96.553	92.9153	405.181
291.623	85.0498	93.8333	94.552	286.515
419.112	140.681	176.156	138.112	597.626
152.695	66.509	169.126	77.2693	225.009
471.49	123.114	112.796	158.492	593.171
503.716	46.6247	153.007	71.2487	536.731
202.391	130.312	173.498	134.267	368.353
310.429	21.4646	62.7262	138.163	295.258
457.534	127.354	154.027	104.45	587.444
202.661	33.3754	46.5101	106.763	130.737
320.429	145.572	123.11	104.547	420.87
171.922	134.887	109.867	143.352	328.693
580.538	28.364	55.9715	120.944	537.109
371.261	145.582	65.6064	98.4547	367.276
357.527	88.6285	100.486	131.767	416.997
616.125	155.654	75.1205	76.5142	559.42
400.926	37.9693	56.3638	97.7412	314.965
83.289	128.295	99.293	138.239	233.937
537.952	8.27904	71.3902	107.698	496.863
424.724	138.92	139.424	107.319	534.248
256.585	165.752	138.134	125.038	418.676
437.903	42.6694	96.7409	120.846	468.035
216.066	159.629	119.694	113.802	356.742
433.32	87.0759	124.68	142.332	537.179
534.559	144.927	117.076	82.6379	568.787
232.596	38.739	102.494	96.4639	233.148
222.896	96.0402	100.621	156.077	323.67
464.78	30.7781	112.717	95.5846	481.834
170.236	41.3058	105.028	50.5591	94.826
581.841	171.33	121.831	130.262	712.192
436.675	22.8437	104.647	72.4178	402.631
146.544	125.328	160.886	129.574	312.587
491.982	10.1627	117.338	57.9248	445.405
480.5	173.616	111.698	107.786	556.08
384.384	56.5329	96.0222	113.292	397.374
437.176	153.606	126.384	138.687	588.445
505.136	134.167	94.5219	129.955	579.911
314.465	18.5653	91.3916	81.9307	278.723
219.641	102.347	80.6414	152.179	317.84
485.589	38.8875	75.1353	66.7938	360.589
356.868	143.126	99.4074	106.738	421.388
240.09	92.4836	129.98	129.502	349.428
417.303	139.486	83.6837	122.361	472.564
269.444	152.572	142.656	115.231	415.047
509.508	60.3114	117.51	116.846	580.779
228.103	172.395	112.808	119.678	359.923
220.354	14.8456	130.992	59.5684	199.316
637.284	130.95	122.302	171.232	787.191
209.311	21.0762	108.684	50.5763	132.498
428.14	112.592	86.955	146.836	520.894
361.594	20.8866	86.1514	77.2381	277.906
71.42	160.948	151.382	155.523	275.107
410.824	75.4211	96.3386	155.245	489.412
319.382	152.595	96.6128	98.0695	370.175
414.181	115.195	106.406	72.1165	412.944
452.474	52.8163	138.247	91.6864	496.784
436.605	101.837	133.239	127.073	547.176
345.642	80.9155	105.336	127.233	414.404
353.04	166.003	88.4295	85.2093	365.917
685.443	54.6173	75.1318	156.17	717.661
98.563	163.757	107.844	102.672	254.749
442.858	117.165	101.681	161.978	562.105
305.805	29.708	76.2557	85.1878	240.163
610.385	126.809	158.61	107.358	733.064
175.893	145.257	76.2541	110.553	262.226
96.376	138.961	110.744	151.565	268.698
134.497	155.355	122.696	108.533	287.333
298.896	133.02	69.4644	92.3582	289.813
453.75	100.069	109.797	154.488	554.044
505.033	125.841	112.966	158.811	629.945
242.409	155.355	116.143	99.3673	343.441
151.107	13.5334	68.2623	123.623	128.96
419.305	53.4783	53.7187	164.808	445.615
396.475	40.9803	55.0647	113.155	341.488
453.943	134.86	90.9186	135.825	522.415
385.499	132.89	130.947	109.73	489.619
49.108	156.186	54.3261	32.5351	184.236
395.244	76.2528	49.377	84.466	298.643
110.92	9.46661	81.0473	92.1606	49.584
191.467	25.3712	84.2596	102.985	160.701
131.891	31.9383	88.9486	76.9282	71.307
384.804	75.8228	58.0594	159.38	418.215
491.616	64.461	70.9205	172.992	541.928
273.667	25.3712	80.2988	98.3472	231.493
264.794	153.009	119.586	106.448	368.948
469.932	134.275	128.62	169.035	645.4
402.973	105.238	120.966	91.8916	450.918
337.819	28.031	68.7886	138.359	335.672
409.881	81.8458	64.8314	133.586	432.528
210.293	15.6172	120.89	73.0568	187.105
303.382	93.0315	115.971	67.5085	311.3
115.586	34.798	86.0097	85.3663	67.156
237.705	39.6308	85.6178	77.798	170.553
391.371	68.0648	53.2443	164.296	417.654
470.87	60.5805	65.9689	162.751	509.536
222.76	34.798	77.8862	86.7493	155.516
214.901	149.272	142.548	128.311	381.149
467.174	141.163	137.993	175.626	659.316
419.822	98.0906	126.794	107.097	494.675
389.346	20.6461	64.9303	129.694	363.71
353.929	87.7189	60.2408	119.19	352.668
143.91	24.83	156.113	43.7279	137.588
377.996	83.9755	112.223	80.4211	392.439
288.129	22.3782	109.226	90.0813	280.095
329.533	95.5009	80.538	150.451	392.471
373.932	75.2017	86.3779	157.5	440.024
113.132	0	91.6684	88.3316	61.035
284.251	151.059	102.715	128.875	401.002
552.348	114.685	108.663	166.898	691.073
520.28	125.004	104.466	108.719	569.38
359.786	50.1776	98.5539	124.627	388.269
254.841	64.9803	64.2588	115.544	247.197
164.406	10.4015	119.354	50.4955	122.099
479.581	116.205	108.885	74.2115	487.302
364.873	107.614	85.1665	142.713	440.4
494.885	94.0514	97.3572	165.903	594.683
334.188	22.3782	96.0215	105.906	334.359
383.275	130.972	89.9768	96.0255	387.881
548.983	102.337	93.0686	157.169	638.797
469.415	107.401	85.527	76.8709	423.221
265.492	59.8418	95.0776	144.216	330.005
459.193	84.0414	85.7849	149.685	532.874
325.913	26.3666	99.4332	85.0129	286.609
306.184	122.128	84.9224	44.9155	234.877
177.035	29.8633	62.3208	132.667	166.247
253.28	95.5009	134.211	76.8859	299.02
599.845	111.253	158.125	123.583	728.623
846.197	149.504	158.16	171.149	1043.66
787.33	80.5244	160.77	93.7782	866.406
162.929	47.8044	101.974	61.8887	127.817
226.879	91.6485	110.286	158.181	329.204
484.33	85.9222	149.871	63.4486	513.131
664.122	24.2325	150.258	53.8875	668.79
264.217	75.2017	154.459	84.1528	327.714
655.927	133.739	158.068	124.232	798.81
917.521	153.186	163.889	164.6	1114.63
879.465	110.061	169.809	99.9182	989.359
306.14	41.925	138.318	74.4503	336.096
183.749	63.3757	121.56	116.524	242.894
524.113	68.0134	156.855	68.8936	558.406
784.527	53.4602	174.751	55.6406	820.576
392.597	151.059	98.6829	125.779	484.091
659.292	114.685	105.254	164.298	786.95
628.9	125.004	101.62	106.001	662.712
315.916	50.1776	99.147	114.467	335.516
163.354	64.9803	45.7566	122.258	159.099
262.498	10.4015	107.126	63.3139	205.779
571.095	116.205	105.429	67.0038	552.421
277.525	40.6361	36.8815	159.778	275.492
274.208	53.1175	49.2358	126.907	261.92
586.061	148.327	109.638	140.086	686.704
529.98	122.694	136.729	104.895	628.358
139.91	157.282	110.878	91.3449	262.281
352.23	88.1728	63.7741	103.941	319.326
123.536	85.2713	124.106	120.661	219.518
797.592	161.801	162.114	148.932	985.909
804.089	97.0838	165.488	108.667	926.658
402.505	124.49	158.694	111.905	544.542
337.115	128.418	130.597	132.798	472.249
728.31	96.2754	82.3067	144.924	782.044
771.489	167.62	109.73	115.453	845.526
392.536	119.248	113.849	103.106	458.293
229.231	58.9628	45.6958	144.883	236.614
361.733	85.2943	87.8401	174.296	440.704
481.582	39.8567	139.397	76.6423	487.75
570.107	66.0997	143.183	42.0173	562.366
409.723	69.2704	107.109	53.2362	362.646
713.113	111.211	132.584	68.6324	745.846
405.516	105.946	100.706	84.6816	433.416
513.779	41.8013	37.6667	173.952	520.436
441.795	73.6364	59.1505	87.6025	351.008
637.283	138.703	28.9333	54.6061	466.088
570.761	33.7165	62.2898	84.2252	465.14
377.954	156.575	65.7627	49.2164	278.05
54.601	143.85	132.527	96.3849	232.759
352.917	93.2407	115.676	76.6195	365.289
450.945	62.4061	31.7945	88.1638	319.98
301.732	67.8931	88.8671	82.3818	253.505
566.563	109.713	137.918	104.476	661.748
184.022	130.735	61.0681	75.9413	174.317
248.021	75.461	84.6305	26.6596	130.005
281.372	146.801	127.906	131.228	419.11
538.651	132.212	172.754	136.252	718.032
787.398	114.554	164.653	100.772	905.477
364.985	55.1215	127.167	40.4318	340.469
627.05	105.125	156.582	97.0507	732.129
561.256	114.706	102.258	37.0614	487.53
734.74	44.8634	114.698	66.1886	697.5
639.179	103.39	105.323	73.3528	622.409
433.185	81.5588	92.2075	152.996	516.266
405.17	31.3207	87.327	113.748	408.3
235.112	75.068	89.3183	156.577	307.398
234.125	6.1774	98.7427	75.0871	169.931
405.929	125.021	78.4208	26.615	273.416
463.849	21.444	71.0635	127.718	440.655
660.314	75.7195	50.3156	148.803	676.978
863.358	114.394	39.0289	104.605	792.882
336.263	157.408	46.0438	40.7505	192.884
685.659	117.223	34.9756	92.9676	592.912
211.485	130.492	88.5864	125.046	309.666
586.861	126.183	87.876	115.962	631.634
865.363	72.7737	87.8771	102.861	852.671
576.173	76.7137	50.9682	54.818	401.973
730.752	38.6861	81.4753	110.622	712.797
400.08	54.8031	43.071	106.889	329.936
701.35	95.0607	42.9554	93.486	608.492
513.395	140.246	93.269	58.2186	449.238
591.598	107.69	52.8624	103.109	540.411
314.881	54.256	90.7705	81.3313	263.996
464.379	86.247	167.957	94.0893	558.556
270.535	87.7097	127.463	89.2761	329.163
575.437	62.6234	104.103	124.538	630.04
190.508	36.6812	119.891	78.8976	194.327
395.82	74.7603	129.148	79.4143	429.619
803.48	132.331	44.3427	66.5405	670.087
563.234	12.0289	49.7418	123.996	512.825
1094.38	105.631	50.517	25.0339	894.331
930.078	71.2474	59.2403	86.2781	834.23
778.879	105.614	63.0402	52.1272	611.949
549.611	163.731	58.9662	60.5937	423.064
564.034	160.209	57.6496	46.5969	418.514
553.899	157.844	54.9721	43.3445	406.728
526.248	140.607	50.1644	41.7435	354.892
355.445	23.2264	53.8244	145.961	356.879
441.627	140.182	51.5518	15.367	242.509
146.301	20.6794	109.499	85.5848	133.162
209.17	144.519	38.9796	39.7784	99.137
187.845	99.4936	40.0554	93.1639	157.395
250.421	143.891	54.3525	36.9392	136.072
310.321	77.6713	105.38	7.70706	226.175
296.805	62.2534	96.791	44.7718	218.759
317.862	109.98	87.7221	108.893	347.249
340.625	31.653	75.9417	133.267	363.203
285.844	36.9384	53.6459	163.079	310.72
291.501	39.6643	42.3584	173.198	313.977
332.871	41.6632	43.1933	174.915	355.788
560.321	109.238	50.4887	58.1354	399.089
618.763	84.7048	51.5354	111.23	565.575
768.732	150.531	65.8646	39.25	630.44
601.482	14.9739	70.9897	123.229	588.271
720.307	79.241	64.4325	152.606	758.516
536.096	102.863	55.4328	22.6679	353.576
420.211	82.002	73.6076	65.098	320.437
329.602	94.9729	87.5825	83.3284	285.239
184.54	175.537	105.475	101.05	290.721
84.896	162.253	133.538	117.863	265.18
70.145	158.303	143.036	135.235	268.17
129.768	142.098	109.906	135.079	287.126
337.065	35.1891	119.579	73.1224	320.499
431.497	128.359	105.923	93.6244	460.922
526.472	13.1783	132.96	44.1308	483.973
370.628	154.641	115.347	111.685	458.04
493.663	97.5467	113.536	162.762	617.674
262.559	80.881	69.0676	44.2823	123.461
417.57	47.8873	56.4763	140.374	413.645
576.75	76.6748	36.5251	125.896	534.783
540	59.5058	31.559	148.466	525.67
561.564	55.4507	27.0855	151.532	548.931
617.891	40.8781	21.9227	161.009	610.019
852.269	106.086	21.0866	60.4242	663.892
909.585	63.035	18.5866	115.897	827.035
1040.1	113.458	32.2561	44.001	838.593
894.47	68.1687	23.2653	121.46	820.669
1024.24	6.96178	16.9968	156.579	1008.01
171.289	126.859	110.286	143.782	318.035
383.237	93.5505	90.8716	115.737	427.775
388.578	92.3877	71.5619	134.643	432.463
446.418	92.6903	62.2247	132.791	473.613
531.411	81.2078	58.05	144.508	557.591
751.701	49.7412	65.0943	77.4936	636.753
845.113	135.818	58.2222	99.3781	789.68
850.999	91.6452	92.0543	46.9509	764.063
737.998	73.2718	84.7999	119.124	754.179
900.196	75.4963	75.7906	166.771	967.336
233.943	87.9876	52.8883	106.49	213.29
277.418	74.8904	82.0262	120.392	292.849
356.512	71.3733	88.789	117.338	369.341
450.155	69.2486	88.0176	130.317	470.075
644.299	123.764	76.5969	87.6506	576.063
755.649	37.0821	81.0585	88.8982	675.034
690.686	96.3841	49.933	47.5148	501.721
594.05	95.3684	52.3127	117.18	548.96
770.37	52.1791	61.2925	167.806	792.573
135.433	17.3075	81.6766	94.9004	75.366
217.134	21.5018	83.7461	95.7909	162.434
294.973	36.5264	86.6963	110.831	268.967
440.272	140.508	71.2323	94.708	399.96
561.977	55.5074	79.4437	78.4501	468.12
474.752	169.276	49.6032	40.5514	313.433
360.226	21.1472	71.5855	117.702	330.138
540.031	81.623	72.3419	164.902	590.017
89.266	4.2317	81.7321	98.9604	40.2
182.284	20.4604	81.4711	116.196	154.011
369.122	142.114	56.3721	84.7888	295.45
480.029	48.276	67.1463	87.6089	382.69
506.047	171.126	39.6842	48.5545	342.246
379.379	22.0943	58.6888	106.43	306.431
520.308	64.7145	56.8438	171.799	547.237
97.836	17.289	79.1791	117.891	69.496
307.305	142.116	47.9337	75.6119	215.139
405.55	46.4973	61.7587	93.4698	312.195
514.94	167.12	39.6041	51.6928	346.92
376.046	24.6925	56.6801	100.939	290.512
484.354	60.787	51.6818	165.13	503.022
234.618	128.099	22.0321	61.6382	99.675
314.362	54.9605	39.2072	98.8253	216.846
512.85	154.023	47.9532	53.0034	358.491
357.77	28.7856	58.1683	97.3467	265.945
427.507	45.2571	39.3937	155.236	420.156
143.665	160.813	49.3108	55.064	145.698
391.588	42.3548	154.551	67.375	415.974
265.73	122.249	123.452	66.7019	310.142
226.053	99.1439	121.169	140.174	360.69
509.69	124.764	26.2364	70.739	353.869
379.114	70.2321	43.3983	71.7905	232.367
272.545	69.8376	21.591	109.857	206.527
213.924	164.568	28.7328	43.8919	90.734
297.982	108.788	69.5621	116.496	325.317
206.735	71.1815	56.6132	143.801	231.88
1032.86	99.8791	60.2305	123.148	1012.76
864.638	108.337	58.6719	113.644	826.663
716.015	107.676	64.2073	121.895	712.069
505.803	124.108	65.3848	99.7648	451.528
1056.2	98.9079	64.8161	125.624	1052.15
302.267	158.566	45.3216	24.5667	120.876
338.82	38.6918	76.2891	80.8252	255.211
230.109	48.9924	134.928	45.6388	225.592
292.336	123.143	112.511	142.04	418.732
442.328	149.879	89.1725	119.199	507.995
767.564	90.2114	83.3748	78.2753	690.388
728.328	114.278	77.5488	111.014	732.219
592.257	86.3473	55.9668	106.007	514.805
669.254	67.7819	91.1076	71.6808	595
1095.48	35.2792	55.3287	159.556	1109.36
191.651	12.6592	106.458	85.5188	169.56
330.734	11.1775	125.591	58.3913	297.672
542.123	33.3353	113.864	99.2917	576.491
152.487	6.58699	104.47	80.8436	119.049
825.117	100.694	118.24	116.809	902.184
714.176	137.816	119.557	81.1753	727.614
1046.2	55.824	121.106	43.4921	990.911
925.906	105.593	120.844	108.938	977.157
704.348	64.2599	119	108.185	734.714
545.822	162.937	117.891	129.196	661.499
466.685	14.4017	120.427	73.9632	450.887
481.993	48.6731	112.923	104.362	531.088
646.664	166.41	115.727	103.225	693.371
127.075	70.1667	78.9036	140.106	192.424
218.799	17.1023	122.376	60.6738	178.363
368.846	20.8407	104.185	96.6558	373.669
298.306	18.437	96.226	99.6433	279.725
640.362	92.9595	109.163	118.698	703.914
557.49	147.029	110.47	81.4158	562.917
899.516	60.9956	111.192	36.2179	819.043
788.108	107.032	111.277	117.853	839.233
579.237	61.4455	109.826	115.923	608.234
514.836	161.018	110.056	128.535	609.63
415.44	10.5823	112.197	76.7103	378.795
293.687	42.7484	104.533	98.9858	316.804
582.135	174.743	107.185	102.612	620.634
239.778	81.46	83.1292	167.096	318.973
255.625	33.906	99.7204	113.916	292.115
341.65	8.91401	61.4237	122.781	308.989
553.027	91.9288	116.16	102.217	609.692
391.565	143.479	113.143	78.0252	417.62
717.084	66.2533	115.627	44.7691	657.45
597.204	94.4837	113.791	109.575	637.515
380.46	53.6821	107.378	115.535	400.39
322.499	151.857	90.0804	117.811	388.728
216.976	10.3672	90.5378	89.4034	163.02
262.705	58.4384	97.445	138.853	324.2
377.654	165.913	93.3228	93.6295	395.857
423.01	75.3167	65.5326	167.516	480.885
586.257	38.4189	103.273	114.116	630.072
319.075	77.1285	96.7262	95.6286	304.767
204.947	159.538	101.542	88.3619	273.569
547.141	75.1159	95.7066	27.4594	424.622
451.347	103.462	97.6584	131.973	518.28
290.579	55.9777	100.135	129.327	338.798
460.016	144.116	106.259	110.578	518.256
369.984	23.6046	108.544	89.3737	354.534
135.6	43.0508	97.1813	119.448	163.799
433.293	159.475	100.039	95.6803	473.857
607.358	101.629	99.5338	165.841	727.863
884.861	100.838	119.846	108.605	954.222
728.527	135.532	121.021	81.7653	750.337
1039.3	57.7228	123.599	51.8341	1000.42
911.925	101.017	123.077	99.4786	950.065
685.669	62.2742	120.653	100.623	705.736
461.115	157.701	119.549	125.154	576.887
404.482	16.729	122.256	74.3637	386.711
557.497	54.8305	112.092	116.858	621.5
580.604	162.045	117.012	101.296	629.102
263.51	67.2663	80.1052	120.35	287.927
288.425	119.979	60.0317	72.6658	222.238
470.623	152.074	19.2483	15.6469	240.683
451.722	44.2942	32.5357	167.217	459.954
449.468	41.7698	59.4615	140.282	448.541
727.607	68.3782	78.2505	94.5239	678.92
652.126	86.4029	84.2118	103.604	645.289
348.448	111.937	118.372	88.2477	378.867
668.259	91.1094	68.0956	82.1079	589.317
864.016	153.922	124.95	150.919	1014.67
344.552	86.7361	98.9195	30.8344	264.244
249.868	96.9374	101.605	136.612	350.55
161.269	144.18	104.893	139.192	306.949
462.725	51.6387	90.9357	91.3584	418.666
406.554	152.025	87.3475	102.216	439.789
328.452	116.544	78.741	121.916	362.023
384.833	29.2358	100.286	82.2566	342.507
791.588	68.2783	78.0566	168.536	845.353
133.284	148.172	66.1158	97.6756	213.52
358.952	119.935	56.0408	91.5333	312.358
670.318	137.986	70.2902	72.7253	580.278
661.381	69.1618	61.4527	107.466	618.143
666.425	42.2793	23.5253	116.266	581.236
549.27	114.367	73.4981	72.2029	464.301
1130.78	39.6634	39.2348	169.061	1138.77
228.914	47.6232	98.2092	87.8804	203.343
537.667	57.374	77.4423	73.938	442.716
529.227	96.5741	88.7158	106.566	526.36
578.2	146.512	135.294	122.567	699.434
417.61	78.2148	72.4105	72.3311	326.514
1016.07	113.04	113.856	170.402	1148
335.013	100.413	75.3501	85.6529	295.964
308.278	51.8218	89.2562	100.859	280.477
421.106	98.9687	132.782	132.435	543.87
233.971	123.713	57.3961	80.3109	206.894
801.292	115.945	113.611	171.487	926.133
105.973	152.228	117.162	90.3548	242.997
541.414	146.734	114.11	143.366	659.49
137.918	23.7093	80.4913	87.3753	71.475
666.768	113.647	126.744	150.425	812.685
440.321	53.2316	89.6172	143.606	486.402
185.803	174.436	89.4128	91.1308	250.211
582.982	83.8971	77.727	155.87	653.437
541.499	132.314	139.254	95.2026	637.176
522.637	80.9878	95.4522	155.134	619.405
763.943	96.2868	101.407	158.26	850.894
893.484	149.787	119.734	113.18	963.927
837.351	155.66	115.003	126.245	925.316
845.521	58.0226	113.907	67.8061	793.267
967.054	54.9003	117.765	66.6426	920.17
774.668	11.9416	108.185	82.7339	749.724
714.23	134.254	117.04	108.292	786.73
426.935	124.24	107.004	133.937	529.175
863.741	112.228	138.992	90.126	918.121
692.727	134.713	145.988	123.793	825.165
446.811	139.011	120.186	104.607	535.822
977.597	12.655	124.957	47.4224	918.625
748.928	69.9707	145.151	84.7664	809.306
936.315	140.496	124.07	121.178	1029.78
675.51	52.8586	143.775	75.6311	710.648
294.688	121.927	169.201	121.016	450.428
419.213	151.143	159.544	147.35	610.865
396.963	99.1418	132.917	137.352	534.227
535.962	165.668	146.219	131.897	696.969
843.82	156.236	150.595	140.735	1008.76
920.258	140.856	132.449	109.91	1001.7
857.317	69.4279	140.627	91.4353	908.778
914.231	151.217	138.693	146.921	1067.53
856.982	124.045	144.897	105.803	949.979
528.456	141.868	155.461	119.679	665.803
594.531	127.47	149.149	124.788	724.128
456.182	127.563	154.538	130.689	603.492
359.553	19.9502	141.038	55.1973	363.447
171.824	75.1876	98.3441	101.111	204.303
986.715	145.798	127.842	126.009	1099.64
738.706	46.9444	111.722	72.3843	688.894
626.815	48.7927	104.181	61.7209	567.375
602.457	129.843	114.209	118.907	690.964
308.842	120.084	120.634	108.646	403.547
416.954	45.5285	92.1995	51.0832	309.503
134.162	15.0559	101.73	68.3773	75.638
150.857	147.598	160.914	164.643	355.318
186.878	149.844	116.903	126.23	326.782
206.123	153.363	142.423	155.744	398.871
893.484	149.787	113.18	119.734	963.927
193.288	15.5396	110.787	80.075	159.391
523.807	30.9182	111.203	68.2125	474.679
464.962	38.0058	84.585	62.9991	350.25
535.45	26.8273	88.2826	65.2017	418.208
456.11	14.955	107.927	86.7387	419.626
340.775	152.004	99.5531	77.118	371.351
645.078	132.335	90.2361	137.333	712.387
145.469	15.8909	85.8875	85.3756	79.225
758.465	143.347	95.735	131.848	825.955
843.846	30.6205	96.3375	72.9403	772.838
915.019	11.9956	92.1218	99.1742	876.968
861.11	104.851	107.787	137.899	945.585
966.211	20.8539	95.2044	79.3168	885.091
664.92	21.8867	80.0843	93.0121	586.295
359.552	9.38068	86.2464	84.491	286.024
607.745	137.896	89.3549	129.768	672.338
476.727	33.0477	82.4343	94.4024	418.912
577.77	29.6905	82.3251	68.3078	459.51
603.547	14.6508	90.2725	102.324	568.525
539.417	34.5245	89.8292	55.961	427.781
595.677	34.4016	93.4968	54.8483	484.55
919.66	169.093	102.925	99.3626	920.437
741.519	74.6854	115.229	101.555	761.153
238.256	15.2831	76.9862	99.8696	182.132
193.426	162.042	142.938	136.036	376.117
341.841	156.147	128.516	123.96	488.524
309.289	22.3732	114.376	68.6981	264.061
587.471	29.7447	110.905	80.4832	556.754
563.614	144.659	125.295	146.474	710.02
210.091	146.143	114.033	143.45	359.172
302.429	149.348	89.6119	114.591	361.254
138.46	152.49	166.506	144.684	340.397
837.351	155.66	126.245	115.003	925.316
129.299	27.4234	119.457	70.9931	97.983
436.135	31.5111	126.623	60.9709	405.339
561.622	45.7999	82.0999	61.7271	440.026
592.901	21.2573	90.0985	69.1382	487.319
395.024	30.0053	119.969	86.593	383.611
463.707	163.742	86.1399	70.0348	434.71
712.263	134.182	91.225	135.652	779.528
276.881	15.6947	73.7742	90.5924	197.611
809.341	150.179	98.2208	128.026	878.582
813.416	34.4629	106.902	70.2021	762.673
902.431	24.218	101.629	101.339	888.624
865.106	105.024	114.529	146.484	973.462
978.802	10.3296	102.475	83.5813	919.117
741.698	6.84259	81.7312	97.2966	674.504
474.245	19.7418	79.9156	86.7703	395.463
696.522	134.514	87.5976	129.003	755.19
581.452	18.0117	79.3775	100.49	527.927
664.858	31.9849	82.0719	69.3522	550.855
620.066	29.5111	96.2148	102.935	601.339
571.941	28.9098	93.9312	58.5734	468.066
593.824	28.8053	100.748	55.1697	501.737
912.335	164.752	111.439	96.2887	923.797
675.84	82.8565	129.199	92.6664	705.599
369.894	9.95175	69.4312	100.83	302.988
159.146	154.823	144.69	157.772	357.557
251.746	155.274	152.341	140.902	439.589
235.198	27.1169	128.68	57.919	200.806
530.866	39.5959	123.31	74.9928	518.841
480.982	155.248	143.043	156.129	659.864
145.023	3.41179	100.931	75.7928	83.909
167.11	58.2503	104.296	119.626	227.148
845.521	58.0226	67.8061	113.907	793.267
213.764	156.419	113.426	122.842	338.26
505.655	177.358	86.7358	84.475	477.066
456.38	162.146	81.7483	81.3051	430.502
523.258	164.083	78.2316	80.9057	477.707
438.957	143.701	85.3009	105.176	443.022
300.675	49.3887	79.1025	51.5759	173.881
620.668	16.0439	72.1908	123.832	615.909
182.072	161.408	119.7	138.163	355.646
720.688	17.6676	65.9138	121.099	697.895
829.725	174.947	78.0235	83.0729	772.981
904.266	136.913	77.5658	107.947	883.22
804.408	42.8311	59.2146	133.749	788.296
937.789	135.821	69.3029	86.499	855.22
664.628	143.193	81.2493	104.196	661.287
351.431	156.061	86.405	108.957	400.841
581.726	11.8359	72.6202	115.469	567.147
471.766	138.65	83.4464	108.733	489.933
572.008	177.083	80.505	83.3499	534.521
595.95	140.551	79.991	116.567	619.04
530.564	165.286	79.8779	71.9193	485.899
586.077	165.337	80.2793	69.4675	520.606
878.403	42.4492	65.7086	91.2312	771.363
695.945	129.203	71.1869	109.391	666.181
269.909	156.095	109.13	133.035	409.232
137.954	15.8525	94.5731	85.1797	89.46
302.065	9.25513	88.0293	98.1113	271.948
297.415	169.351	94.7959	97.3298	338.311
553.722	160.48	76.275	95.1479	524.3
509.351	25.8413	73.7191	132.122	502.138
302.764	55.5643	89.239	123.953	333.933
967.054	54.9003	66.6426	117.765	920.17
333.499	157.103	97.0459	105.905	382.201
641.314	179.14	82.1252	82.596	586.155
424.031	159.346	78.64	82.6034	402.204
543.481	167.428	75.8778	74.1994	484.984
563.58	144.595	81.0373	99.2678	538.287
205.695	46.0531	68.5153	69.0794	82.098
625.814	17.5964	70.3535	126.019	618.641
116.998	164.349	122.692	131.068	297.838
745.02	15.3917	64.7315	125.879	731.271
925.037	172.912	75.979	82.5671	863.43
982.886	138.755	75.8395	103.43	954.233
879.805	45.4237	59.0125	126.624	859.37
996.848	139.045	68.3553	80.8431	911.548
651.078	146.564	79.641	95.587	625.175
290.802	157.828	81.9488	104.079	334.296
557.438	15.228	70.1993	116.67	531.145
423.668	142.026	80.6012	95.1111	415.309
548.358	176.46	78.3851	80.0755	497.737
655.536	141.672	77.7304	111.226	668.182
577.679	167.699	77.4612	67.1543	516.601
663.06	167.77	77.8349	66.4252	585.01
959.925	39.8737	64.9413	95.5678	867.814
825.012	125.795	69.6468	112.901	793.104
173.282	159.284	112.747	130.292	332.596
279.22	14.7264	83.4336	94.297	218.362
445.559	6.4163	81.9039	101.181	401.244
429.72	170.397	86.7882	90.8073	416.808
677.49	158.926	74.0253	94.547	633.794
651.014	22.9258	71.7867	130.963	636.18
774.668	11.9416	82.7339	108.185	749.724
136.843	138.882	139.228	132.062	297.791
390.138	123.608	84.474	77.798	356.275
574.407	115.722	137.525	74.941	610.468
594.181	131.587	130.496	82.4295	634.854
358.479	146.69	98.7642	107.035	430.657
462.561	22.3653	127.916	52.957	444.676
705.976	72.3246	127.183	124.46	803.383
316.216	140	145.187	116.428	460.77
787.625	57.3203	118.874	118.373	861.507
791.01	122.932	104.382	79.2638	796.656
887.851	159.325	110.286	110.111	952.325
813.233	100.986	100.342	144.769	902.702
954.664	159.743	111.316	91.0722	969.112
756.905	150.134	136.003	107.287	848.552
490.852	144	138.777	103.009	599.194
694.403	68.6152	130.117	117.741	788.082
598.577	142.164	138.802	112.304	710.082
677.859	124.26	136.401	81.1099	723.708
615.45	150.143	122.153	115.621	722.932
570.083	123.742	126.462	72.4764	598.862
582.84	123.851	116.986	68.6196	596.537
871.081	15.901	101.907	87.993	832.318
611.083	80.1496	80.4283	97.4752	587.405
411.756	143.97	144.589	120.182	557.128
71.642	44.5883	121.235	99.4279	104.819
163.674	49.1551	69.2892	111.862	142.264
195.873	131.19	103.327	92.7144	262.991
479.833	124.548	91.0169	88.4308	477.814
396.126	51.7097	66.7789	142.758	411.132
714.23	134.254	117.04	108.292	786.73
[truncated: 1,609 more rows]

## Sheet: Figure_5A_ELISA
	rHA CA			rHA M			Virus M			Flumist			Fluad			Flublok			Fluzone			Flucelvax			Saline			Saline w. 2nd			Saline w. Saline
FI6v3 Human HA 1-16	1.48	1.911	2.058	1.382	1.827	1.944	0.254	0.271	0.278	0.234	0.264	0.28	1.27	1.531	1.613	1.355	1.231	1.847	1.159	1.408	1.465	1.045	1.329	1.397	0.218	0.241	0.26	3.467	4.002	4.071	0.135	0.136
CR6261 Human HA 1, 2, 5, 6, 8, & 9	1.591	1.622	1.712	1.199	1.283	1.325	0.153	0.171	0.157	0.149	0.148	0.15	1.358	1.374	1.323	1.291	1.28	1.233	0.885	0.881	0.913	0.891	0.98	0.963	0.159	0.163	0.157	2.408	2.396	2.319	0.126	0.136
C179 Mouse HA 1 & 2	1.793	1.652	1.403	1.466	1.596	1.368	0.191	0.192	0.186	0.18	0.18	0.177	1.043	1.178	1.126	1.487	1.696	1.448	0.818	0.76	0.783	0.313	0.328	0.298	0.178	0.173	0.176	1.398	1.35	1.264	0.129	0.136

## Sheet: Figure_5C_H1_HA1
	Mouse Sera to
	Saline															VAX															ZONE															BLOK
Log (Reciprocal Dilution Factor)	mouse 1	mouse 2	mouse 3	mouse 4	mouse 5	mouse 6	mouse 7	mouse 8	mouse 9	mouse 10	mouse 11	mouse 12	mouse 13	mouse 14	mouse 15	mouse 1	mouse 2	mouse 3	mouse 4	mouse 5	mouse 6	mouse 7	mouse 8	mouse 9	mouse 10	mouse 11	mouse 12	mouse 13	mouse 14	mouse 15	mouse 1	mouse 2	mouse 3	mouse 4	mouse 5	mouse 6	mouse 7	mouse 8	mouse 9	mouse 10	mouse 11	mouse 12	mouse 13	mouse 14	mouse 15	mouse 1	mouse 2	mouse 3	mouse 4
2.09691	0.231	0.229	0.222	0.208	0.2	0.299	0.256	0.245	0.227	0.22	0.22	0.213	0.195	0.204	0.219	0.621	0.438	0.425	0.286	0.451	0.53	0.501	0.449	0.53	0.669	0.586	0.524	0.443	0.699	0.473	0.324	0.582	0.316	0.447	0.361	0.364	0.591	0.311	0.301	0.382	0.55	0.325	0.374	0.254	0.507	0.662	0.63	0.735	0.686
2.39794	0.219	0.24	0.199	0.19	0.208	0.26	0.226	0.214	0.201	0.203	0.216	0.216	0.182	0.196	0.206	0.624	0.427	0.37	0.302	0.537	0.353	0.337	0.383	0.471	0.589	0.568	0.549	0.414	0.835	0.541	0.267	0.43	0.252	0.484	0.329	0.282	0.47	0.255	0.257	0.328	0.554	0.297	0.302	0.224	0.428	0.51	0.601	0.698	0.612
2.69897	0.216	0.214	0.188	0.183	0.195	0.239	0.203	0.199	0.193	0.189	0.207	0.19	0.177	0.192	0.198	0.492	0.342	0.344	0.253	0.502	0.303	0.286	0.326	0.394	0.471	0.475	0.479	0.355	0.564	0.345	0.265	0.344	0.217	0.372	0.254	0.261	0.368	0.243	0.216	0.251	0.494	0.246	0.25	0.204	0.32	0.439	0.459	0.547	0.468
3	0.21	0.225	0.191	0.188	0.191	0.215	0.203	0.191	0.221	0.183	0.195	0.186	0.174	0.176	0.185	0.399	0.294	0.271	0.227	0.404	0.295	0.264	0.261	0.304	0.332	0.356	0.369	0.285	0.376	0.268	0.222	0.279	0.206	0.288	0.227	0.231	0.277	0.212	0.192	0.218	0.389	0.208	0.216	0.188	0.25	0.338	0.39	0.402	0.357
3.30103	0.208	0.192	0.187	0.187	0.189	0.216	0.22	0.203	0.175	0.178	0.202	0.176	0.177	0.183	0.182	0.313	0.235	0.241	0.209	0.336	0.226	0.234	0.249	0.25	0.278	0.31	0.298	0.247	0.294	0.231	0.206	0.238	0.198	0.255	0.203	0.216	0.227	0.193	0.187	0.204	0.296	0.195	0.194	0.18	0.219	0.272	0.299	0.321	0.313
3.60206	0.2	0.196	0.189	0.189	0.186	0.208	0.213	0.18	0.173	0.174	0.179	0.189	0.174	0.174	0.182	0.244	0.226	0.213	0.205	0.276	0.231	0.209	0.206	0.226	0.234	0.232	0.256	0.213	0.235	0.212	0.205	0.219	0.195	0.221	0.197	0.217	0.209	0.184	0.184	0.19	0.251	0.185	0.186	0.181	0.202	0.264	0.254	0.272	0.254
3.90309	0.224	0.188	0.191	0.19	0.187	0.199	0.196	0.18	0.177	0.174	0.172	0.171	0.169	0.184	0.178	0.224	0.216	0.209	0.197	0.236	0.231	0.21	0.196	0.216	0.212	0.206	0.22	0.197	0.203	0.2	0.239	0.208	0.193	0.213	0.194	0.215	0.197	0.182	0.175	0.182	0.217	0.179	0.179	0.176	0.194	0.224	0.237	0.247	0.223
4.20412	0.21	0.186	0.193	0.195	0.186	0.202	0.179	0.176	0.173	0.171	0.175	0.171	0.173	0.171	0.178	0.215	0.211	0.2	0.194	0.211	0.205	0.208	0.184	0.188	0.191	0.193	0.206	0.193	0.185	0.188	0.206	0.202	0.188	0.198	0.186	0.208	0.185	0.183	0.17	0.175	0.199	0.176	0.178	0.174	0.186	0.222	0.22	0.227	0.212
4.50515	0.201	0.201	0.199	0.196	0.19	0.213	0.171	0.181	0.171	0.168	0.169	0.218	0.171	0.171	0.184	0.201	0.196	0.201	0.191	0.204	0.203	0.209	0.177	0.177	0.181	0.179	0.191	0.179	0.179	0.182	0.204	0.2	0.192	0.199	0.192	0.205	0.175	0.178	0.172	0.178	0.185	0.177	0.186	0.177	0.185	0.21	0.214	0.205	0.201
4.80618	0.204	0.192	0.2	0.192	0.19	0.213	0.176	0.183	0.17	0.179	0.17	0.193	0.169	0.172	0.19	0.204	0.201	0.191	0.192	0.198	0.201	0.2	0.185	0.174	0.173	0.177	0.182	0.174	0.183	0.18	0.203	0.197	0.194	0.19	0.187	0.205	0.182	0.187	0.171	0.172	0.176	0.171	0.173	0.175	0.18	0.209	0.211	0.203	0.193
5.10721	0.187	0.191	0.191	0.19	0.194	0.195	0.173	0.196	0.179	0.173	0.172	0.188	0.173	0.17	0.19	0.198	0.195	0.196	0.192	0.194	0.199	0.199	0.181	0.174	0.172	0.171	0.175	0.173	0.175	0.18	0.195	0.216	0.198	0.194	0.192	0.199	0.18	0.193	0.172	0.175	0.174	0.168	0.172	0.177	0.197	0.199	0.205	0.191	0.197
Endpoint Titers
Fluad	5.10721	5.10721	5.10721	4.50515	4.50515	4.80618	4.80618	5.10721	5.10721	5.10721	5.10721	5.10721	4.50515	5.10721	4.50515
Flublok	5.10721	5.10721	2.69897	4.20412	4.20412	4.20412	4.20412	2.69897	4.50515	4.20412	3.60206	5.10721	4.20412	3.60206	3.90309
Fluzone	3	3.30103	2.69897	2.39794	2.69897	4.20412	2.69897	2.69897	2.09691	3	3.90309	3.60206	2.39794	3.60206	2.69897
Flucelvax	4.20412	4.20412	3.30103	3.90309	3.90309	3.90309	4.20412	3.60206	3.90309	3.90309	3.60206	3.60206	3.60206	2.69897	3.90309
[truncated: 26 more columns]

## Sheet: Figure_5D_H1_HA2
	Mouse Sera to
	Saline															VAX															ZONE															BLOK
Log (Reciprocal Dilution Factor)	mouse 1	mouse 2	mouse 3	mouse 4	mouse 5	mouse 6	mouse 7	mouse 8	mouse 9	mouse 10	mouse 11	mouse 12	mouse 13	mouse 14	mouse 15	mouse 1	mouse 2	mouse 3	mouse 4	mouse 5	mouse 6	mouse 7	mouse 8	mouse 9	mouse 10	mouse 11	mouse 12	mouse 13	mouse 14	mouse 15	mouse 1	mouse 2	mouse 3	mouse 4	mouse 5	mouse 6	mouse 7	mouse 8	mouse 9	mouse 10	mouse 11	mouse 12	mouse 13	mouse 14	mouse 15	mouse 1	mouse 2	mouse 3	mouse 4
2.09691	0.253	0.208	0.212	0.222	0.228	0.263	0.286	0.227	0.215	0.245	0.231	0.234	0.209	0.202	0.212	0.351	0.594	0.34	0.389	0.258	0.41	0.434	0.239	0.237	0.407	0.293	0.443	0.344	0.684	0.363	0.622	0.77	0.483	0.296	0.346	0.29	0.243	0.447	0.519	0.268	0.302	0.256	0.244	0.228	0.258	0.246	0.355	0.265	0.326
2.39794	0.217	0.202	0.188	0.199	0.224	0.233	0.25	0.223	0.199	0.214	0.22	0.234	0.194	0.188	0.2	0.257	0.42	0.282	0.308	0.237	0.315	0.347	0.226	0.221	0.32	0.29	0.377	0.283	0.766	0.32	0.427	0.601	0.373	0.238	0.266	0.245	0.213	0.392	0.368	0.233	0.292	0.223	0.219	0.2	0.217	0.228	0.267	0.221	0.264
2.69897	0.222	0.202	0.186	0.196	0.206	0.223	0.223	0.222	0.205	0.197	0.193	0.198	0.188	0.175	0.182	0.23	0.304	0.231	0.25	0.208	0.245	0.28	0.202	0.201	0.263	0.239	0.297	0.231	0.692	0.26	0.311	0.412	0.303	0.217	0.24	0.226	0.208	0.303	0.311	0.209	0.24	0.205	0.214	0.187	0.193	0.219	0.246	0.219	0.242
3	0.2	0.188	0.183	0.192	0.2	0.213	0.215	0.198	0.195	0.179	0.183	0.187	0.179	0.17	0.178	0.204	0.249	0.21	0.205	0.192	0.228	0.232	0.191	0.181	0.21	0.197	0.231	0.198	0.435	0.215	0.269	0.323	0.245	0.197	0.202	0.21	0.186	0.313	0.237	0.189	0.188	0.178	0.185	0.183	0.202	0.204	0.213	0.192	0.201
3.30103	0.193	0.188	0.183	0.187	0.193	0.197	0.195	0.189	0.181	0.176	0.177	0.236	0.173	0.169	0.171	0.201	0.222	0.197	0.192	0.189	0.211	0.212	0.178	0.173	0.19	0.182	0.196	0.184	0.328	0.194	0.232	0.247	0.223	0.191	0.192	0.21	0.178	0.203	0.209	0.177	0.178	0.177	0.174	0.177	0.199	0.205	0.201	0.198	0.193
3.60206	0.193	0.187	0.184	0.188	0.196	0.2	0.188	0.183	0.176	0.169	0.174	0.174	0.17	0.168	0.172	0.195	0.204	0.187	0.19	0.185	0.2	0.2	0.172	0.169	0.179	0.174	0.184	0.174	0.274	0.182	0.217	0.209	0.196	0.182	0.187	0.189	0.171	0.19	0.19	0.17	0.173	0.173	0.171	0.181	0.172	0.198	0.193	0.188	0.187
3.90309	0.191	0.191	0.185	0.185	0.205	0.205	0.181	0.184	0.173	0.168	0.173	0.175	0.17	0.168	0.176	0.191	0.198	0.188	0.189	0.191	0.194	0.195	0.172	0.169	0.172	0.173	0.176	0.173	0.215	0.173	0.227	0.203	0.193	0.181	0.188	0.203	0.176	0.182	0.177	0.17	0.173	0.172	0.171	0.173	0.17	0.205	0.21	0.186	0.188
4.20412	0.203	0.194	0.183	0.184	0.188	0.201	0.17	0.183	0.174	0.171	0.172	0.168	0.177	0.171	0.175	0.192	0.194	0.188	0.224	0.184	0.194	0.199	0.172	0.169	0.173	0.172	0.171	0.172	0.195	0.174	0.208	0.205	0.195	0.189	0.187	0.195	0.173	0.183	0.17	0.173	0.174	0.171	0.172	0.171	0.235	0.202	0.2	0.19	0.186
4.50515	0.195	0.185	0.187	0.182	0.199	0.196	0.178	0.185	0.171	0.173	0.174	0.178	0.178	0.168	0.172	0.195	0.188	0.188	0.184	0.18	0.194	0.195	0.173	0.17	0.174	0.174	0.172	0.17	0.182	0.173	0.194	0.206	0.194	0.197	0.189	0.195	0.175	0.171	0.172	0.172	0.174	0.171	0.17	0.174	0.177	0.204	0.202	0.199	0.191
4.80618	0.205	0.197	0.191	0.185	0.199	0.192	0.177	0.185	0.175	0.175	0.176	0.173	0.174	0.177	0.174	0.193	0.192	0.193	0.187	0.186	0.193	0.192	0.173	0.171	0.175	0.174	0.174	0.172	0.181	0.172	0.196	0.196	0.189	0.184	0.189	0.191	0.176	0.175	0.26	0.17	0.172	0.168	0.169	0.171	0.173	0.198	0.204	0.189	0.183
5.10721	0.2	0.193	0.193	0.185	0.199	0.198	0.174	0.174	0.175	0.176	0.178	0.172	0.17	0.17	0.172	0.204	0.197	0.194	0.184	0.184	0.19	0.194	0.177	0.175	0.175	0.171	0.172	0.167	0.176	0.173	0.2	0.191	0.196	0.188	0.205	0.196	0.177	0.176	0.173	0.184	0.172	0.169	0.17	0.173	0.177	0.202	0.198	0.192	0.19
Endpoint Titers
Fluad	5.10721	5.10721	3.60206	3.60206	4.20412	2.09691	3.60206	3.60206	3.60206	3.60206	3.60206	3.90309	2.09691	4.20412	3.60206
Flublok	3	3.30103	2.09691	2.09691	2.39794	2.09691	2.39794	2.09691	2.09691	2.09691	2.09691	3.30103	2.09691	2.69897	3.30103
Fluzone	2.09691	2.09691	3	3	2.09691	2.69897	2.09691	2.09691	2.09691	2.09691	3.90309	3.30103	3.30103	2.09691	2.69897
Flucelvax	3.60206	3.60206	2.09691	2.09691	2.69897	2.69897	3	2.39794	4.20412	2.69897	2.39794	3.60206	3	3	2.09691
[truncated: 26 more columns]

## Sheet: Figure_5E_H2
	Mouse Sera to
	Saline					VAX					ZONE					BLOK					AD
Log (Reciprocal Dilution Factor)	mouse 1	mouse 2	mouse 3	mouse 4	mouse 5	mouse 1	mouse 2	mouse 3	mouse 4	mouse 5	mouse 1	mouse 2	mouse 3	mouse 4	mouse 5	mouse 1	mouse 2	mouse 3	mouse 4	mouse 5	mouse 1	mouse 2	mouse 3	mouse 4	mouse 5
2.09691	0.167	0.156	0.174	0.176	0.175	0.169	0.168	0.174	0.196	0.177	0.281	0.16	0.178	0.175	0.294	0.216	0.179	0.191	0.182	0.205	0.32	0.743	0.988	1.163	0.806
2.39794	0.155	0.146	0.163	0.155	0.17	0.16	0.157	0.162	0.172	0.163	0.215	0.154	0.185	0.166	0.213	0.174	0.154	0.167	0.167	0.163	0.216	0.6	0.742	0.866	0.523
2.69897	0.143	0.139	0.146	0.153	0.154	0.147	0.146	0.151	0.155	0.147	0.182	0.147	0.149	0.16	0.185	0.157	0.145	0.155	0.154	0.152	0.18	0.478	0.526	0.585	0.367
3	0.145	0.137	0.141	0.143	0.151	0.141	0.141	0.143	0.146	0.145	0.159	0.142	0.146	0.146	0.162	0.147	0.141	0.145	0.147	0.147	0.156	0.339	0.358	0.376	0.267
3.30103	0.137	0.136	0.142	0.14	0.147	0.139	0.139	0.14	0.142	0.139	0.148	0.138	0.145	0.152	0.15	0.142	0.139	0.141	0.145	0.146	0.149	0.258	0.262	0.256	0.202
3.60206	0.137	0.137	0.139	0.138	0.145	0.134	0.142	0.138	0.142	0.141	0.142	0.14	0.14	0.139	0.147	0.141	0.137	0.141	0.144	0.142	0.143	0.206	0.213	0.199	0.176
3.90309	0.138	0.136	0.139	0.147	0.148	0.147	0.138	0.139	0.139	0.141	0.14	0.139	0.138	0.142	0.143	0.14	0.139	0.139	0.142	0.142	0.139	0.176	0.177	0.171	0.159
4.20412	0.135	0.141	0.142	0.138	0.143	0.138	0.14	0.138	0.149	0.167	0.14	0.14	0.139	0.145	0.14	0.14	0.139	0.143	0.14	0.142	0.14	0.158	0.166	0.157	0.149
4.50515	0.139	0.144	0.145	0.145	0.152	0.138	0.138	0.138	0.139	0.139	0.138	0.141	0.145	0.138	0.141	0.139	0.138	0.138	0.145	0.142	0.141	0.146	0.155	0.147	0.153
4.80618	0.14	0.136	0.173	0.139	0.145	0.14	0.137	0.14	0.139	0.141	0.139	0.14	0.141	0.144	0.153	0.14	0.141	0.145	0.141	0.145	0.14	0.144	0.154	0.15	0.153
5.10721	0.138	0.136	0.155	0.139	0.149	0.138	0.138	0.141	0.142	0.141	0.14	0.139	0.147	0.14	0.142	0.143	0.142	0.141	0.141	0.146	0.139	0.142	0.146	0.154	0.152
Endpoint Titers
Fluad	3	4.20412	4.50515	4.20412	4.20412
Flublok	2.09691	2.09691	2.09691	2.09691	2.09691
Fluzone	3	2.09691	2.09691	2.09691	3.60206
Flucelvax	2.09691	2.09691	2.09691	2.09691	2.09691

## Sheet: Figure_5F_H7
	Mouse Sera to
	Saline					VAX					ZONE					BLOK					AD
Log (Reciprocal Dilution Factor)	mouse 1	mouse 2	mouse 3	mouse 4	mouse 5	mouse 1	mouse 2	mouse 3	mouse 4	mouse 5	mouse 1	mouse 2	mouse 3	mouse 4	mouse 5	mouse 1	mouse 2	mouse 3	mouse 4	mouse 5	mouse 1	mouse 2	mouse 3	mouse 4	mouse 5
2.09691	0.253	0.23	0.252	0.205	0.198	0.243	0.194	0.215	0.189	0.199	0.229	0.296	0.224	0.211	0.21	0.295	0.275	0.221	0.205	0.223	0.356	0.371	0.469	0.448	0.427
2.39794	0.206	0.184	0.219	0.187	0.176	0.203	0.168	0.2	0.17	0.179	0.196	0.24	0.208	0.187	0.187	0.211	0.215	0.186	0.186	0.183	0.28	0.28	0.358	0.407	0.358
2.69897	0.19	0.172	0.197	0.169	0.163	0.201	0.16	0.181	0.16	0.164	0.179	0.207	0.199	0.177	0.172	0.196	0.192	0.173	0.167	0.167	0.246	0.23	0.284	0.373	0.289
3	0.169	0.155	0.182	0.162	0.161	0.177	0.151	0.163	0.149	0.152	0.166	0.182	0.17	0.16	0.151	0.19	0.19	0.16	0.159	0.154	0.207	0.186	0.228	0.324	0.24
3.30103	0.176	0.152	0.16	0.154	0.151	0.158	0.146	0.152	0.147	0.147	0.154	0.16	0.157	0.156	0.152	0.162	0.169	0.154	0.148	0.148	0.193	0.172	0.193	0.262	0.192
3.60206	0.162	0.155	0.152	0.15	0.147	0.159	0.146	0.144	0.142	0.144	0.152	0.168	0.148	0.155	0.147	0.158	0.168	0.146	0.146	0.143	0.178	0.152	0.17	0.216	0.17
3.90309	0.158	0.149	0.154	0.155	0.154	0.161	0.143	0.145	0.14	0.141	0.161	0.171	0.152	0.152	0.14	0.159	0.168	0.148	0.141	0.142	0.172	0.152	0.168	0.181	0.158
4.20412	0.174	0.157	0.152	0.145	0.143	0.15	0.146	0.157	0.14	0.142	0.168	0.158	0.147	0.163	0.141	0.168	0.159	0.143	0.143	0.143	0.17	0.148	0.158	0.164	0.158
4.50515	0.159	0.165	0.139	0.152	0.153	0.15	0.141	0.143	0.138	0.152	0.155	0.157	0.14	0.141	0.137	0.152	0.15	0.144	0.139	0.138	0.171	0.145	0.156	0.152	0.154
4.80618	0.163	0.152	0.141	0.147	0.161	0.168	0.154	0.146	0.139	0.14	0.153	0.153	0.145	0.145	0.138	0.159	0.161	0.148	0.141	0.143	0.162	0.15	0.153	0.144	0.153
5.10721	0.164	0.154	0.148	0.154	0.162	0.153	0.157	0.148	0.139	0.139	0.152	0.158	0.145	0.149	0.144	0.153	0.201	0.152	0.139	0.14	0.176	0.154	0.166	0.146	0.169
Endpoint Titers
Fluad	3.90309	2.69897	3.90309	3.90309	3.60206
Flublok	2.09691	2.09691	2.09691	2.09691	2.09691
Fluzone	2.09691	2.39794	2.09691	2.09691	2.09691
Flucelvax	2.09691	2.09691	2.09691	2.09691	2.09691

## Sheet: Figure_6B
Survival
Days	Saline	Fluzone	Flublok	Fluad	Flucelvax
4	1
7	1
5	1
4	1
14	0
14		0
14		0
14		0
14		0
14		0
14			0
14			0
14			0
14			0
14			0
14				0
14				0
14				0
14				0
14				0
14					0
14					0
14					0
14					0
14					0

## Sheet: Figure_6C
Body weight loss
Days	Saline					Fluzone					Flublok					Fluad					Flucelvax
	mouse 1	mouse 2	mouse 3	mouse 4	mouse 5	mouse 1	mouse 2	mouse 3	mouse 4	mouse 5	mouse 1	mouse 2	mouse 3	mouse 4	mouse 5	mouse 1	mouse 2	mouse 3	mouse 4	mouse 5	mouse 1	mouse 2	mouse 3	mouse 4	mouse 5
0	0	0	0	0	0	0	0	0	0	0	0	0	0	0	0	0	0	0	0	0	0	0	0	0	0
1	1.6	0	0	-0.5	-1.5	1	1.5	0	0.5	0	-0.5	1.6	2	0.5	1.6	0.5	0	0.5	0.5	-1.4	0.5	-0.5	0.5	1	0
2	-7.3	-6.7	-7.1	-7.8	-5.6	2.5	-4.4	-1	0	-7.7	4	2.6	4	1.1	3.1	3	2.7	4.1	3.6	4.3	-1.5	0	-0.5	-2	-2.6
3	-13.1	-11.9	-11.6	-13.5	-11.7	0	-8.8	-4.7	-5.1	-12.4	3	1	1	1.1	1	4	4.3	2.6	4.1	5.7	-3.9	0	-4.3	-3.9	-6.7
4	-19.4	-17.6	-17.7		-15.3	-4	-7.8	-5.2	-6.6	-14.8	4	3.1	0	1.6	0.5	1	1.1	1.5	3.1	2.9	-3.4	-1	-5.4	-4.9	-5.2
5		-22.8			-15.3	-1.5	-4.9	-5.2	-4.6	-11.5	3.5	3.6	0.5	0	-0.5	1.5	2.1	1	2.6	3.8	-3.4	-2.5	-4.8	-1.5	-4.7
6		-26.9			-16.3	0	-2.4	-1.6	-2	-8.1	1.5	2.6	1	-1.1	-0.5	2	1.1	1.5	2.6	2.9	-2.9	-1.5	-3.8	1	-3.1
7		-30.6			-15.3	1	-1	-2.6	-2	-7.2	3.5	4.1	2.5	0.5	1.6	3	3.2	2.6	4.1	4.8	1	0	-2.2	2.4	-1
8					-12.2	0.5	-1	-2.6	-1	-7.2	3	2.1	3	0	2.6	2.5	3.7	2.1	3.6	4.8	1.5	1.5	-1.1	1.5	-0.5
9					-9.2	1	-1	-1.6	-1.5	-7.2	1	2.6	1.5	0.5	2.1	3.5	3.2	5.1	3.1	5.7	1	1.5	-1.1	1	1.6
12					-3.1	2	0	1.6	0.5	-1.9	5.5	4.1	3.5	3.2	1.6	3.5	3.2	4.6	4.1	2.9	2	4	1.6	4.9	2.1
13					-4.1	2.5	2	1.6	0	-3.3	4	4.1	6	3.8	2.6	4.5	3.7	5.1	4.1	2.4	2	5.6	2.2	5.4	4.1
14					-3.1	2	1.5	-1	-1.5	-5.3	4	3.6	6.5	6.5	2.1	4	3.7	6.2	4.1	3.3	1	3.5	1.6	5.9	4.7

[truncated: 6 more sheets: Figure_6D, Figure_6E, Supplementary_4i, Supllementary_4j, Supplementary_5_Westerns, Supplementary_6a,b,d]
