# Supplementary material for: Commercial influenza vaccines vary in HA-complex structure and in induction of cross-reactive HA antibodies
Source: Nat Commun. 2023 Mar 30;14:1763. doi: 10.1038/s41467-023-37162-z (PMC10060936; doi:10.1038/s41467-023-37162-z)
Supplement: Supplementary file 8 — Source Data [file 41467_2023_37162_MOESM8_ESM.zip › scriptsForFig2A/sample_output.txt]

distance	angle_rel_HA	angle_2_1	angle_1_2	clash	clash_count
206.045	37.0239	95.0494	87.117	no_clash	11928
10.583	63.087	91.7195	68.2006	clash	157682
122.015	173.223	96.2775	90.9305	no_clash	11905
43.541	168.711	94.9359	102.139	no_clash	11985
139.083	18.9328	94.6789	87.2153	clash	32959
233.668	22.3026	86.8713	92.0847	no_clash	11967
143.096	171.334	97.7099	90.1755	no_clash	11915
204.521	137.546	87.1659	93.0945	no_clash	11957
236.533	3.62517	93.0003	87.4775	no_clash	11879
88.674	113.434	97.4182	88.4907	no_clash	11993
173.034	65.5106	94.9165	86.4525	no_clash	11966
217.484	97.6932	93.6969	86.8935	no_clash	11950
152.553	103.213	96.2135	87.4809	no_clash	11948
79.378	137.602	98.4584	89.3179	no_clash	12005
106.747	170.898	98.5656	91.0335	no_clash	11989
11.181	72.1513	87.5462	76.3063	clash	131243
109.168	171.606	96.3192	91.3908	no_clash	12008
177.049	102.708	86.525	93.7666	no_clash	12004
150.152	127.709	94.8613	87.7351	no_clash	11997
225.982	131.133	94.9087	87.7592	no_clash	11949
21.998	172.083	115.022	107.394	no_clash	12035
124.031	114.184	86.2621	93.073	no_clash	12348
65.594	152.95	99.0051	93.7577	no_clash	11969
