# Supplementary material for: Commercial influenza vaccines vary in HA-complex structure and in induction of cross-reactive HA antibodies
Source: Nat Commun. 2023 Mar 30;14:1763. doi: 10.1038/s41467-023-37162-z (PMC10060936; doi:10.1038/s41467-023-37162-z)
Supplement: Supplementary file 8 — Source Data [file 41467_2023_37162_MOESM8_ESM.zip › scriptsForFig2A/measure_2.chimera.v3.cmd]

open /Users/gallagherjr/harrisLab/doc/presentations/2020-01-07_LID-seminar-cryoTomoFlushot/haClash/4HLZ-C179-trim-noaniso-rot.pdb
open /Users/gallagherjr/harrisLab/doc/presentations/2020-01-07_LID-seminar-cryoTomoFlushot/haClash/new.pdb

# begin measurements
dist #1:171.f@ca #0:171.f@ca;
~dist;
angle #1:171.f@ca #1:214.a@n #0:171.f@ca #0:214.a@n dihedral false;
angle #1:214.a@n #1:171.f@ca #0:171.f@ca;
angle #0:214.a@n #0:171.f@ca #1:171.f@ca;
dist #1:137.a@ca #0:137.a@ca;
~dist
dist #1:137.a@ca #0:137.c@ca;
~dist
dist #1:137.a@ca #0:137.e@ca;
~dist
dist #1:137.c@ca #0:137.a@ca;
~dist
dist #1:137.c@ca #0:137.c@ca;
~dist
dist #1:137.c@ca #0:137.e@ca;
~dist
dist #1:137.e@ca #0:137.a@ca;
~dist
dist #1:137.e@ca #0:137.c@ca;
~dist
dist #1:137.e@ca #0:137.e@ca;
~dist
# end measurements

combine #0,#1 refSpec #0 newchainids false modelId 2
write format pdb #2 new-combined.pdb
close #0 
close #1
