# Supplementary material for: Commercial influenza vaccines vary in HA-complex structure and in induction of cross-reactive HA antibodies
Source: Nat Commun. 2023 Mar 30;14:1763. doi: 10.1038/s41467-023-37162-z (PMC10060936; doi:10.1038/s41467-023-37162-z)
Supplement: Supplementary file 8 — Source Data [file 41467_2023_37162_MOESM8_ESM.zip › scriptsForFig2A/4HLZ-C179-trim-noaniso-rot.pdb]

HEADER    VIRAL PROTEIN/IMMUNE SYSTEM             17-OCT-12   4HLZ              
TITLE     CRYSTAL STRUCTURE OF FAB C179 IN COMPLEX WITH A H2N2 INFLUENZA VIRUS  
TITLE    2 HEMAGGLUTININ                                                        
COMPND    MOL_ID: 1;                                                            
COMPND   2 MOLECULE: HEMAGGLUTININ HA1;                                         
COMPND   3 CHAIN: A, C, E;                                                      
COMPND   4 ENGINEERED: YES;                                                     
COMPND   5 MOL_ID: 2;                                                           
COMPND   6 MOLECULE: HEMAGGLUTININ HA2;                                         
COMPND   7 CHAIN: B, D, F;                                                      
COMPND   8 ENGINEERED: YES;                                                     
COMPND   9 MOL_ID: 3;                                                           
COMPND  10 MOLECULE: FAB C179 HEAVY CHAIN;                                      
COMPND  11 CHAIN: G, I, K;                                                      
COMPND  12 ENGINEERED: YES;                                                     
COMPND  13 MOL_ID: 4;                                                           
COMPND  14 MOLECULE: FAB C179 LIGHT CHAIN;                                      
COMPND  15 CHAIN: H, J, L;                                                      
COMPND  16 ENGINEERED: YES                                                      
SOURCE    MOL_ID: 1;                                                            
SOURCE   2 ORGANISM_SCIENTIFIC: INFLUENZA A VIRUS;                              
SOURCE   3 ORGANISM_TAXID: 387161;                                              
SOURCE   4 STRAIN: A/JAPAN/305/1957 H2N2;                                       
SOURCE   5 GENE: HA;                                                            
SOURCE   6 EXPRESSION_SYSTEM: TRICHOPLUSIA NI;                                  
SOURCE   7 EXPRESSION_SYSTEM_COMMON: CABBAGE LOOPER;                            
SOURCE   8 EXPRESSION_SYSTEM_TAXID: 7111;                                       
SOURCE   9 MOL_ID: 2;                                                           
SOURCE  10 ORGANISM_SCIENTIFIC: INFLUENZA A VIRUS;                              
SOURCE  11 ORGANISM_TAXID: 387161;                                              
SOURCE  12 STRAIN: A/JAPAN/305/1957 H2N2;                                       
SOURCE  13 GENE: HA;                                                            
SOURCE  14 EXPRESSION_SYSTEM: TRICHOPLUSIA NI;                                  
SOURCE  15 EXPRESSION_SYSTEM_COMMON: CABBAGE LOOPER;                            
SOURCE  16 EXPRESSION_SYSTEM_TAXID: 7111;                                       
SOURCE  17 MOL_ID: 3;                                                           
SOURCE  18 ORGANISM_SCIENTIFIC: MUS MUSCULUS;                                   
SOURCE  19 ORGANISM_TAXID: 10090;                                               
SOURCE  20 EXPRESSION_SYSTEM: TRICHOPLUSIA NI;                                  
SOURCE  21 EXPRESSION_SYSTEM_COMMON: CABBAGE LOOPER;                            
SOURCE  22 EXPRESSION_SYSTEM_TAXID: 7111;                                       
SOURCE  23 MOL_ID: 4;                                                           
SOURCE  24 ORGANISM_SCIENTIFIC: MUS MUSCULUS;                                   
SOURCE  25 ORGANISM_TAXID: 10090;                                               
SOURCE  26 EXPRESSION_SYSTEM: TRICHOPLUSIA NI;                                  
SOURCE  27 EXPRESSION_SYSTEM_COMMON: CABBAGE LOOPER;                            
SOURCE  28 EXPRESSION_SYSTEM_TAXID: 7111                                        
KEYWDS    NEUTRALIZING ANTIBODIES, ANTIBODY AFFINITY, ANTIGENS, EPITOPES,       
KEYWDS   2 GLYCOSYLATION, HEMAGGLUTININ GLYCOPROTEINS, IMMUNOGLOBULIN FAB       
KEYWDS   3 FRAGMENTS, H2N2 SUBTYPE, INFLUENZA VACCINES, AVIAN FLU, ENVELOPE     
KEYWDS   4 PROTEIN, VIRAL PROTEIN-IMMUNE SYSTEM COMPLEX                         
EXPDTA    X-RAY DIFFRACTION                                                     
AUTHOR    C.DREYFUS,I.A.WILSON                                                  
REVDAT   2   24-JUL-13 4HLZ    1       JRNL                                     
REVDAT   1   17-APR-13 4HLZ    0                                                
JRNL        AUTH   C.DREYFUS,D.C.EKIERT,I.A.WILSON                              
JRNL        TITL   STRUCTURE OF A CLASSICAL BROADLY NEUTRALIZING STEM ANTIBODY  
JRNL        TITL 2 IN COMPLEX WITH A PANDEMIC H2 INFLUENZA VIRUS HEMAGGLUTININ. 
JRNL        REF    J.VIROL.                      V.  87  7149 2013              
JRNL        REFN                   ISSN 0022-538X                               
JRNL        PMID   23552413                                                     
JRNL        DOI    10.1128/JVI.02975-12                                         
REMARK   2                                                                      
REMARK   2 RESOLUTION.    2.90 ANGSTROMS.                                       
REMARK   3                                                                      
REMARK   3 REFINEMENT.                                                          
REMARK   3   PROGRAM     : PHENIX (PHENIX.REFINE: 1.7.2_869)                    
REMARK   3   AUTHORS     : PAUL ADAMS,PAVEL AFONINE,VICENT CHEN,IAN             
REMARK   3               : DAVIS,KRESHNA GOPAL,RALF GROSSE-                     
REMARK   3               : KUNSTLEVE,LI-WEI HUNG,ROBERT IMMORMINO,              
REMARK   3               : TOM IOERGER,AIRLIE MCCOY,ERIK MCKEE,NIGEL            
REMARK   3               : MORIARTY,REETAL PAI,RANDY READ,JANE                  
REMARK   3               : RICHARDSON,DAVID RICHARDSON,TOD ROMO,JIM             
REMARK   3               : SACCHETTINI,NICHOLAS SAUTER,JACOB SMITH,             
REMARK   3               : LAURENT STORONI,TOM TERWILLIGER,PETER                
REMARK   3               : ZWART                                                
REMARK   3                                                                      
REMARK   3    REFINEMENT TARGET : ML                                            
REMARK   3                                                                      
REMARK   3  DATA USED IN REFINEMENT.                                            
REMARK   3   RESOLUTION RANGE HIGH (ANGSTROMS) : 2.90                           
REMARK   3   RESOLUTION RANGE LOW  (ANGSTROMS) : 39.55                          
REMARK   3   MIN(FOBS/SIGMA_FOBS)              : 1.330                          
REMARK   3   COMPLETENESS FOR RANGE        (%) : 99.3                           
REMARK   3   NUMBER OF REFLECTIONS             : 99399                          
REMARK   3                                                                      
REMARK   3  FIT TO DATA USED IN REFINEMENT.                                     
REMARK   3   R VALUE     (WORKING + TEST SET) : 0.231                           
REMARK   3   R VALUE            (WORKING SET) : 0.228                           
REMARK   3   FREE R VALUE                     : 0.284                           
REMARK   3   FREE R VALUE TEST SET SIZE   (%) : 4.990                           
REMARK   3   FREE R VALUE TEST SET COUNT      : 4964                            
REMARK   3                                                                      
REMARK   3  FIT TO DATA USED IN REFINEMENT (IN BINS).                           
REMARK   3   BIN  RESOLUTION RANGE  COMPL.    NWORK NFREE   RWORK  RFREE        
REMARK   3     1 39.5556 -  8.9769    1.00     3386   189  0.2288 0.2591        
REMARK   3     2  8.9769 -  7.1389    1.00     3252   171  0.1968 0.2781        
REMARK   3     3  7.1389 -  6.2405    1.00     3205   196  0.2237 0.2538        
REMARK   3     4  6.2405 -  5.6717    1.00     3210   186  0.2191 0.2557        
REMARK   3     5  5.6717 -  5.2662    1.00     3220   151  0.2116 0.2700        
REMARK   3     6  5.2662 -  4.9563    1.00     3181   165  0.1792 0.2604        
REMARK   3     7  4.9563 -  4.7085    1.00     3172   166  0.1668 0.2311        
REMARK   3     8  4.7085 -  4.5039    1.00     3191   175  0.1584 0.2354        
REMARK   3     9  4.5039 -  4.3307    1.00     3155   173  0.1483 0.1867        
REMARK   3    10  4.3307 -  4.1814    1.00     3171   156  0.1577 0.2144        
REMARK   3    11  4.1814 -  4.0508    1.00     3167   169  0.1781 0.2342        
REMARK   3    12  4.0508 -  3.9351    1.00     3183   160  0.1957 0.2654        
REMARK   3    13  3.9351 -  3.8316    1.00     3142   166  0.2127 0.2436        
REMARK   3    14  3.8316 -  3.7382    1.00     3186   143  0.2250 0.2742        
REMARK   3    15  3.7382 -  3.6533    1.00     3188   154  0.2404 0.3233        
REMARK   3    16  3.6533 -  3.5756    1.00     3110   172  0.2559 0.3430        
REMARK   3    17  3.5756 -  3.5041    1.00     3108   158  0.2614 0.3162        
REMARK   3    18  3.5041 -  3.4380    1.00     3171   159  0.2644 0.3331        
REMARK   3    19  3.4380 -  3.3767    1.00     3158   176  0.2847 0.3325        
REMARK   3    20  3.3767 -  3.3195    1.00     3114   176  0.2960 0.3764        
REMARK   3    21  3.3195 -  3.2659    1.00     3136   156  0.3061 0.4266        
REMARK   3    22  3.2659 -  3.2157    1.00     3152   144  0.3142 0.3642        
REMARK   3    23  3.2157 -  3.1684    1.00     3094   186  0.3400 0.3807        
REMARK   3    24  3.1684 -  3.1238    1.00     3116   169  0.3569 0.4539        
REMARK   3    25  3.1238 -  3.0816    1.00     3141   151  0.3820 0.3869        
REMARK   3    26  3.0816 -  3.0416    0.99     3084   156  0.3879 0.4764        
REMARK   3    27  3.0416 -  3.0036    0.99     3134   158  0.4109 0.4501        
REMARK   3    28  3.0036 -  2.9674    0.98     3062   168  0.4179 0.4482        
REMARK   3    29  2.9674 -  2.9329    0.95     2972   169  0.4375 0.5125        
REMARK   3    30  2.9329 -  2.9000    0.93     2874   146  0.4164 0.4644        
REMARK   3                                                                      
REMARK   3  BULK SOLVENT MODELLING.                                             
REMARK   3   METHOD USED        : FLAT BULK SOLVENT MODEL                       
REMARK   3   SOLVENT RADIUS     : 1.20                                          
REMARK   3   SHRINKAGE RADIUS   : 0.98                                          
REMARK   3   K_SOL              : 0.32                                          
REMARK   3   B_SOL              : 62.83                                         
REMARK   3                                                                      
REMARK   3  ERROR ESTIMATES.                                                    
REMARK   3   COORDINATE ERROR (MAXIMUM-LIKELIHOOD BASED)     : 1.190            
REMARK   3   PHASE ERROR (DEGREES, MAXIMUM-LIKELIHOOD BASED) : 33.440           
REMARK   3                                                                      
REMARK   3  B VALUES.                                                           
REMARK   3   FROM WILSON PLOT           (A**2) : NULL                           
REMARK   3   MEAN B VALUE      (OVERALL, A**2) : NULL                           
REMARK   3    B11 (A**2) : -1.57350                                             
REMARK   3    B22 (A**2) : 1.83660                                              
REMARK   3    B33 (A**2) : 6.24060                                              
REMARK   3    B12 (A**2) : 0.00000                                              
REMARK   3    B13 (A**2) : 0.00000                                              
REMARK   3    B23 (A**2) : -0.00000                                             
REMARK   3                                                                      
REMARK   3  TWINNING INFORMATION.                                               
REMARK   3   FRACTION: NULL                                                     
REMARK   3   OPERATOR: NULL                                                     
REMARK   3                                                                      
REMARK   3  DEVIATIONS FROM IDEAL VALUES.                                       
REMARK   3                 RMSD          COUNT                                  
REMARK   3   BOND      :  0.009          22366                                  
REMARK   3   ANGLE     :  1.354          30344                                  
REMARK   3   CHIRALITY :  0.086           3352                                  
REMARK   3   PLANARITY :  0.006           3866                                  
REMARK   3   DIHEDRAL  : 20.972           8197                                  
REMARK   3                                                                      
REMARK   3  TLS DETAILS                                                         
REMARK   3   NUMBER OF TLS GROUPS  : NULL                                       
REMARK   3                                                                      
REMARK   3  NCS DETAILS                                                         
REMARK   3   NUMBER OF NCS GROUPS : NULL                                        
REMARK   3                                                                      
REMARK   3  OTHER REFINEMENT REMARKS: NULL                                      
REMARK   4                                                                      
REMARK   4 4HLZ COMPLIES WITH FORMAT V. 3.30, 13-JUL-11                         
REMARK 100                                                                      
REMARK 100 THIS ENTRY HAS BEEN PROCESSED BY RCSB ON 31-OCT-12.                  
REMARK 100 THE RCSB ID CODE IS RCSB075632.                                      
REMARK 200                                                                      
REMARK 200 EXPERIMENTAL DETAILS                                                 
REMARK 200  EXPERIMENT TYPE                : X-RAY DIFFRACTION                  
REMARK 200  DATE OF DATA COLLECTION        : 22-JUL-11                          
REMARK 200  TEMPERATURE           (KELVIN) : 100                                
REMARK 200  PH                             : 8.5                                
REMARK 200  NUMBER OF CRYSTALS USED        : 1                                  
REMARK 200                                                                      
REMARK 200  SYNCHROTRON              (Y/N) : Y                                  
REMARK 200  RADIATION SOURCE               : SSRL                               
REMARK 200  BEAMLINE                       : BL11-1                             
REMARK 200  X-RAY GENERATOR MODEL          : NULL                               
REMARK 200  MONOCHROMATIC OR LAUE    (M/L) : M                                  
REMARK 200  WAVELENGTH OR RANGE        (A) : 1.03317                            
REMARK 200  MONOCHROMATOR                  : DOUBLE CRYSTAL                     
REMARK 200  OPTICS                         : NULL                               
REMARK 200                                                                      
REMARK 200  DETECTOR TYPE                  : CCD                                
REMARK 200  DETECTOR MANUFACTURER          : MARMOSAIC 325 MM CCD               
REMARK 200  INTENSITY-INTEGRATION SOFTWARE : HKL-2000                           
REMARK 200  DATA SCALING SOFTWARE          : SCALEPACK                          
REMARK 200                                                                      
REMARK 200  NUMBER OF UNIQUE REFLECTIONS   : 100115                             
REMARK 200  RESOLUTION RANGE HIGH      (A) : 2.900                              
REMARK 200  RESOLUTION RANGE LOW       (A) : 50.000                             
REMARK 200  REJECTION CRITERIA  (SIGMA(I)) : -3.000                             
REMARK 200                                                                      
REMARK 200 OVERALL.                                                             
REMARK 200  COMPLETENESS FOR RANGE     (%) : 99.9                               
REMARK 200  DATA REDUNDANCY                : NULL                               
REMARK 200  R MERGE                    (I) : NULL                               
REMARK 200  R SYM                      (I) : NULL                               
REMARK 200  <I/SIGMA(I)> FOR THE DATA SET  : NULL                               
REMARK 200                                                                      
REMARK 200 IN THE HIGHEST RESOLUTION SHELL.                                     
REMARK 200  HIGHEST RESOLUTION SHELL, RANGE HIGH (A) : 2.90                     
REMARK 200  HIGHEST RESOLUTION SHELL, RANGE LOW  (A) : 2.97                     
REMARK 200  COMPLETENESS FOR SHELL     (%) : 99.9                               
REMARK 200  DATA REDUNDANCY IN SHELL       : NULL                               
REMARK 200  R MERGE FOR SHELL          (I) : NULL                               
REMARK 200  R SYM FOR SHELL            (I) : NULL                               
REMARK 200  <I/SIGMA(I)> FOR SHELL         : NULL                               
REMARK 200                                                                      
REMARK 200 DIFFRACTION PROTOCOL: SINGLE WAVELENGTH                              
REMARK 200 METHOD USED TO DETERMINE THE STRUCTURE: MOLECULAR REPLACEMENT        
REMARK 200 SOFTWARE USED: PHASER                                                
REMARK 200 STARTING MODEL: NULL                                                 
REMARK 200                                                                      
REMARK 200 REMARK: NULL                                                         
REMARK 280                                                                      
REMARK 280 CRYSTAL                                                              
REMARK 280 SOLVENT CONTENT, VS   (%): 65.45                                     
REMARK 280 MATTHEWS COEFFICIENT, VM (ANGSTROMS**3/DA): 3.56                     
REMARK 280                                                                      
REMARK 280 CRYSTALLIZATION CONDITIONS: 2 M AMMONIUM SULFATE, 0.1 M TRIS-HCL     
REMARK 280  PH 8.5, VAPOR DIFFUSION, SITTING DROP, TEMPERATURE 293.0K           
REMARK 290                                                                      
REMARK 290 CRYSTALLOGRAPHIC SYMMETRY                                            
REMARK 290 SYMMETRY OPERATORS FOR SPACE GROUP: P 21 21 21                       
REMARK 290                                                                      
REMARK 290      SYMOP   SYMMETRY                                                
REMARK 290     NNNMMM   OPERATOR                                                
REMARK 290       1555   X,Y,Z                                                   
REMARK 290       2555   -X+1/2,-Y,Z+1/2                                         
REMARK 290       3555   -X,Y+1/2,-Z+1/2                                         
REMARK 290       4555   X+1/2,-Y+1/2,-Z                                         
REMARK 290                                                                      
REMARK 290     WHERE NNN -> OPERATOR NUMBER                                     
REMARK 290           MMM -> TRANSLATION VECTOR                                  
REMARK 290                                                                      
REMARK 290 CRYSTALLOGRAPHIC SYMMETRY TRANSFORMATIONS                            
REMARK 290 THE FOLLOWING TRANSFORMATIONS OPERATE ON THE ATOM/HETATM             
REMARK 290 RECORDS IN THIS ENTRY TO PRODUCE CRYSTALLOGRAPHICALLY                
REMARK 290 RELATED MOLECULES.                                                   
REMARK 290   SMTRY1   1  1.000000  0.000000  0.000000        0.00000            
REMARK 290   SMTRY2   1  0.000000  1.000000  0.000000        0.00000            
REMARK 290   SMTRY3   1  0.000000  0.000000  1.000000        0.00000            
REMARK 290   SMTRY1   2 -1.000000  0.000000  0.000000       68.29000            
REMARK 290   SMTRY2   2  0.000000 -1.000000  0.000000        0.00000            
REMARK 290   SMTRY3   2  0.000000  0.000000  1.000000      108.89000            
REMARK 290   SMTRY1   3 -1.000000  0.000000  0.000000        0.00000            
REMARK 290   SMTRY2   3  0.000000  1.000000  0.000000       75.39000            
REMARK 290   SMTRY3   3  0.000000  0.000000 -1.000000      108.89000            
REMARK 290   SMTRY1   4  1.000000  0.000000  0.000000       68.29000            
REMARK 290   SMTRY2   4  0.000000 -1.000000  0.000000       75.39000            
REMARK 290   SMTRY3   4  0.000000  0.000000 -1.000000        0.00000            
REMARK 290                                                                      
REMARK 290 REMARK: NULL                                                         
REMARK 300                                                                      
REMARK 300 BIOMOLECULE: 1                                                       
REMARK 300 SEE REMARK 350 FOR THE AUTHOR PROVIDED AND/OR PROGRAM                
REMARK 300 GENERATED ASSEMBLY INFORMATION FOR THE STRUCTURE IN                  
REMARK 300 THIS ENTRY. THE REMARK MAY ALSO PROVIDE INFORMATION ON               
REMARK 300 BURIED SURFACE AREA.                                                 
REMARK 350                                                                      
REMARK 350 COORDINATES FOR A COMPLETE MULTIMER REPRESENTING THE KNOWN           
REMARK 350 BIOLOGICALLY SIGNIFICANT OLIGOMERIZATION STATE OF THE                
REMARK 350 MOLECULE CAN BE GENERATED BY APPLYING BIOMT TRANSFORMATIONS          
REMARK 350 GIVEN BELOW.  BOTH NON-CRYSTALLOGRAPHIC AND                          
REMARK 350 CRYSTALLOGRAPHIC OPERATIONS ARE GIVEN.                               
REMARK 350                                                                      
REMARK 350 BIOMOLECULE: 1                                                       
REMARK 350 AUTHOR DETERMINED BIOLOGICAL UNIT: DODECAMERIC                       
REMARK 350 SOFTWARE DETERMINED QUATERNARY STRUCTURE: DODECAMERIC                
REMARK 350 SOFTWARE USED: PISA                                                  
REMARK 350 TOTAL BURIED SURFACE AREA: 49930 ANGSTROM**2                         
REMARK 350 SURFACE AREA OF THE COMPLEX: 118190 ANGSTROM**2                      
REMARK 350 CHANGE IN SOLVENT FREE ENERGY: -346.0 KCAL/MOL                       
REMARK 350 APPLY THE FOLLOWING TO CHAINS: A, B, E, F, C, D, G, H, I,            
REMARK 350                    AND CHAINS: J, K, L                               
REMARK 350   BIOMT1   1  1.000000  0.000000  0.000000        0.00000            
REMARK 350   BIOMT2   1  0.000000  1.000000  0.000000        0.00000            
REMARK 350   BIOMT3   1  0.000000  0.000000  1.000000        0.00000            
REMARK 465                                                                      
REMARK 465 MISSING RESIDUES                                                     
REMARK 465 THE FOLLOWING RESIDUES WERE NOT LOCATED IN THE                       
REMARK 465 EXPERIMENT. (M=MODEL NUMBER; RES=RESIDUE NAME; C=CHAIN               
REMARK 465 IDENTIFIER; SSSEQ=SEQUENCE NUMBER; I=INSERTION CODE.)                
REMARK 465                                                                      
REMARK 465   M RES C SSSEQI                                                     
REMARK 465     GLU A   327                                                      
REMARK 465     SER A   328                                                      
REMARK 465     ARG A   329                                                      
REMARK 465     GLN B    62                                                      
REMARK 465     PHE B    63                                                      
REMARK 465     GLU B    64                                                      
REMARK 465     ALA B    65                                                      
REMARK 465     ILE B   173                                                      
REMARK 465     LYS B   174                                                      
REMARK 465     GLU C   327                                                      
REMARK 465     SER C   328                                                      
REMARK 465     ARG C   329                                                      
REMARK 465     GLN D    62                                                      
REMARK 465     PHE D    63                                                      
REMARK 465     ILE D   173                                                      
REMARK 465     LYS D   174                                                      
REMARK 465     GLU E   327                                                      
REMARK 465     SER E   328                                                      
REMARK 465     ARG E   329                                                      
REMARK 465     ILE F   173                                                      
REMARK 465     LYS F   174                                                      
REMARK 465     HIS G   215                                                      
REMARK 465     HIS G   216                                                      
REMARK 465     HIS G   217                                                      
REMARK 465     HIS G   218                                                      
REMARK 465     HIS G   219                                                      
REMARK 465     HIS G   220                                                      
REMARK 465     ASN H   214                                                      
REMARK 465     GLU H   215                                                      
REMARK 465     CYS H   216                                                      
REMARK 465     GLU I     1                                                      
REMARK 465     GLY I   214                                                      
REMARK 465     HIS I   215                                                      
REMARK 465     HIS I   216                                                      
REMARK 465     HIS I   217                                                      
REMARK 465     HIS I   218                                                      
REMARK 465     HIS I   219                                                      
REMARK 465     HIS I   220                                                      
REMARK 465     GLU J   215                                                      
REMARK 465     CYS J   216                                                      
REMARK 465     PRO K   123                                                      
REMARK 465     LEU K   124                                                      
REMARK 465     ALA K   125                                                      
REMARK 465     PRO K   126                                                      
REMARK 465     VAL K   127                                                      
REMARK 465     CYS K   128                                                      
REMARK 465     GLY K   129                                                      
REMARK 465     ASP K   130                                                      
REMARK 465     THR K   131                                                      
REMARK 465     THR K   132                                                      
REMARK 465     GLY K   133                                                      
REMARK 465     SER K   134                                                      
REMARK 465     SER K   135                                                      
REMARK 465     VAL K   136                                                      
REMARK 465     THR K   137                                                      
REMARK 465     LEU K   138                                                      
REMARK 465     GLY K   139                                                      
REMARK 465     LYS K   209                                                      
REMARK 465     ILE K   210                                                      
REMARK 465     GLU K   211                                                      
REMARK 465     PRO K   212                                                      
REMARK 465     ARG K   213                                                      
REMARK 465     GLY K   214                                                      
REMARK 465     HIS K   215                                                      
REMARK 465     HIS K   216                                                      
REMARK 465     HIS K   217                                                      
REMARK 465     HIS K   218                                                      
REMARK 465     HIS K   219                                                      
REMARK 465     HIS K   220                                                      
REMARK 465     ILE L   152                                                      
REMARK 465     ASP L   153                                                      
REMARK 465     GLY L   154                                                      
REMARK 465     SER L   155                                                      
REMARK 465     GLU L   156                                                      
REMARK 465     ARG L   157                                                      
REMARK 465     GLN L   158                                                      
REMARK 465     GLU L   215                                                      
REMARK 465     CYS L   216                                                      
REMARK 500                                                                      
REMARK 500 GEOMETRY AND STEREOCHEMISTRY                                         
REMARK 500 SUBTOPIC: CLOSE CONTACTS IN SAME ASYMMETRIC UNIT                     
REMARK 500                                                                      
REMARK 500 THE FOLLOWING ATOMS ARE IN CLOSE CONTACT.                            
REMARK 500                                                                      
REMARK 500  ATM1  RES C  SSEQI   ATM2  RES C  SSEQI           DISTANCE          
REMARK 500   ND2  ASN E    21     C2   NAG E   406              2.18            
REMARK 500                                                                      
REMARK 500 REMARK: NULL                                                         
REMARK 500                                                                      
REMARK 500 GEOMETRY AND STEREOCHEMISTRY                                         
REMARK 500 SUBTOPIC: COVALENT BOND ANGLES                                       
REMARK 500                                                                      
REMARK 500 THE STEREOCHEMICAL PARAMETERS OF THE FOLLOWING RESIDUES              
REMARK 500 HAVE VALUES WHICH DEVIATE FROM EXPECTED VALUES BY MORE               
REMARK 500 THAN 6*RMSD (M=MODEL NUMBER; RES=RESIDUE NAME; C=CHAIN               
REMARK 500 IDENTIFIER; SSEQ=SEQUENCE NUMBER; I=INSERTION CODE).                 
REMARK 500                                                                      
REMARK 500 STANDARD TABLE:                                                      
REMARK 500 FORMAT: (10X,I3,1X,A3,1X,A1,I4,A1,3(1X,A4,2X),12X,F5.1)              
REMARK 500                                                                      
REMARK 500 EXPECTED VALUES PROTEIN: ENGH AND HUBER, 1999                        
REMARK 500 EXPECTED VALUES NUCLEIC ACID: CLOWNEY ET AL 1996                     
REMARK 500                                                                      
REMARK 500  M RES CSSEQI ATM1   ATM2   ATM3                                     
REMARK 500    PRO C 299   C   -  N   -  CD  ANGL. DEV. =  12.7 DEGREES          
REMARK 500    GLY I   9   N   -  CA  -  C   ANGL. DEV. = -24.6 DEGREES          
REMARK 500                                                                      
REMARK 500 REMARK: NULL                                                         
REMARK 500                                                                      
REMARK 500 GEOMETRY AND STEREOCHEMISTRY                                         
REMARK 500 SUBTOPIC: TORSION ANGLES                                             
REMARK 500                                                                      
REMARK 500 TORSION ANGLES OUTSIDE THE EXPECTED RAMACHANDRAN REGIONS:            
REMARK 500 (M=MODEL NUMBER; RES=RESIDUE NAME; C=CHAIN IDENTIFIER;               
REMARK 500 SSEQ=SEQUENCE NUMBER; I=INSERTION CODE).                             
REMARK 500                                                                      
REMARK 500 STANDARD TABLE:                                                      
REMARK 500 FORMAT:(10X,I3,1X,A3,1X,A1,I4,A1,4X,F7.2,3X,F7.2)                    
REMARK 500                                                                      
REMARK 500 EXPECTED VALUES: GJ KLEYWEGT AND TA JONES (1996). PHI/PSI-           
REMARK 500 CHOLOGY: RAMACHANDRAN REVISITED. STRUCTURE 4, 1395 - 1400            
REMARK 500                                                                      
REMARK 500  M RES CSSEQI        PSI       PHI                                   
REMARK 500    PRO A 162     -177.68    -63.55                                   
REMARK 500    TRP A 240       -4.40     68.59                                   
REMARK 500    SER A 265      176.33    178.21                                   
REMARK 500    ARG B 127     -136.46     57.73                                   
REMARK 500    ILE C 120      -60.45   -104.02                                   
REMARK 500    SER C 159       66.56     60.35                                   
REMARK 500    ASN C 160      158.45    179.89                                   
REMARK 500    PRO C 162     -176.82    -64.45                                   
REMARK 500    LEU C 194      -64.60   -101.50                                   
REMARK 500    GLN C 196       -7.57     64.29                                   
REMARK 500    TRP C 240       -4.94     73.18                                   
REMARK 500    ALA D   5      -65.80   -108.04                                   
REMARK 500    ASN D  60      -65.05   -137.70                                   
REMARK 500    GLN D 125      -63.58    -91.58                                   
REMARK 500    ARG D 127     -137.29     56.22                                   
REMARK 500    THR D 156      -76.87   -101.31                                   
REMARK 500    TYR D 157       75.28     47.92                                   
REMARK 500    PRO E  58     -177.00    -65.48                                   
REMARK 500    SER E 159       -6.01     70.32                                   
REMARK 500    THR E 193      -70.29    -54.91                                   
REMARK 500    GLN E 196      -18.04     73.88                                   
REMARK 500    TRP E 240       -5.29     66.77                                   
REMARK 500    ASN E 250       -2.70     71.11                                   
REMARK 500    SER E 261      -70.89    -92.56                                   
REMARK 500    HIS E 298      136.93   -176.03                                   
REMARK 500    THR E 318      -58.89   -121.05                                   
REMARK 500    ALA F   5      -62.14    -94.44                                   
REMARK 500    GLN F  62     -163.64   -168.47                                   
REMARK 500    ARG F 127     -134.67     54.63                                   
REMARK 500    LYS G   3       75.83     58.42                                   
REMARK 500    ARG G  66      -61.77    -95.40                                   
REMARK 500    ALA G 100B     163.06    177.23                                   
REMARK 500    PRO G 126     -169.46    -69.43                                   
REMARK 500    ASP G 130      134.39     66.37                                   
REMARK 500    SER G 158      -72.68    -56.95                                   
REMARK 500    SER G 161      157.12    179.44                                   
REMARK 500    ASP G 173       -6.38     67.76                                   
REMARK 500    TRP G 188      140.65   -176.11                                   
REMARK 500    SER G 203       -5.30     75.89                                   
REMARK 500    ALA H  53      -59.10     72.69                                   
REMARK 500    LYS I   3       75.71     53.59                                   
REMARK 500    VAL I  12       83.55     57.12                                   
REMARK 500    ALA I  88      177.56    175.86                                   
REMARK 500    ARG I  94      141.55   -175.00                                   
REMARK 500    ASP I 130      -66.66   -138.42                                   
REMARK 500    THR I 131      124.65   -176.68                                   
REMARK 500    SER I 156        3.49     82.70                                   
REMARK 500    SER I 172       71.45     36.68                                   
REMARK 500    ASP I 173       -1.38     82.51                                   
REMARK 500    ALA J  15      177.31    175.27                                   
REMARK 500                                                                      
REMARK 500 THIS ENTRY HAS      81 RAMACHANDRAN OUTLIERS.                        
REMARK 500                                                                      
REMARK 500 REMARK: NULL                                                         
REMARK 800                                                                      
REMARK 800 SITE                                                                 
REMARK 800 SITE_IDENTIFIER: AC1                                                 
REMARK 800 EVIDENCE_CODE: SOFTWARE                                              
REMARK 800 SITE_DESCRIPTION: BINDING SITE FOR RESIDUE NAG A 401                 
REMARK 800                                                                      
REMARK 800 SITE_IDENTIFIER: AC2                                                 
REMARK 800 EVIDENCE_CODE: SOFTWARE                                              
REMARK 800 SITE_DESCRIPTION: BINDING SITE FOR RESIDUE NAG A 402                 
REMARK 800                                                                      
REMARK 800 SITE_IDENTIFIER: AC3                                                 
REMARK 800 EVIDENCE_CODE: SOFTWARE                                              
REMARK 800 SITE_DESCRIPTION: BINDING SITE FOR RESIDUE NAG A 403                 
REMARK 800                                                                      
REMARK 800 SITE_IDENTIFIER: AC4                                                 
REMARK 800 EVIDENCE_CODE: SOFTWARE                                              
REMARK 800 SITE_DESCRIPTION: BINDING SITE FOR RESIDUE BMA A 404                 
REMARK 800                                                                      
REMARK 800 SITE_IDENTIFIER: AC5                                                 
REMARK 800 EVIDENCE_CODE: SOFTWARE                                              
REMARK 800 SITE_DESCRIPTION: BINDING SITE FOR RESIDUE NAG A 405                 
REMARK 800                                                                      
REMARK 800 SITE_IDENTIFIER: AC6                                                 
REMARK 800 EVIDENCE_CODE: SOFTWARE                                              
REMARK 800 SITE_DESCRIPTION: BINDING SITE FOR RESIDUE SO4 B 201                 
REMARK 800                                                                      
REMARK 800 SITE_IDENTIFIER: AC7                                                 
REMARK 800 EVIDENCE_CODE: SOFTWARE                                              
REMARK 800 SITE_DESCRIPTION: BINDING SITE FOR RESIDUE NAG B 202                 
REMARK 800                                                                      
REMARK 800 SITE_IDENTIFIER: AC8                                                 
REMARK 800 EVIDENCE_CODE: SOFTWARE                                              
REMARK 800 SITE_DESCRIPTION: BINDING SITE FOR RESIDUE NAG C 401                 
REMARK 800                                                                      
REMARK 800 SITE_IDENTIFIER: AC9                                                 
REMARK 800 EVIDENCE_CODE: SOFTWARE                                              
REMARK 800 SITE_DESCRIPTION: BINDING SITE FOR RESIDUE NAG C 402                 
REMARK 800                                                                      
REMARK 800 SITE_IDENTIFIER: BC1                                                 
REMARK 800 EVIDENCE_CODE: SOFTWARE                                              
REMARK 800 SITE_DESCRIPTION: BINDING SITE FOR RESIDUE BMA C 403                 
REMARK 800                                                                      
REMARK 800 SITE_IDENTIFIER: BC2                                                 
REMARK 800 EVIDENCE_CODE: SOFTWARE                                              
REMARK 800 SITE_DESCRIPTION: BINDING SITE FOR RESIDUE MAN C 404                 
REMARK 800                                                                      
REMARK 800 SITE_IDENTIFIER: BC3                                                 
REMARK 800 EVIDENCE_CODE: SOFTWARE                                              
REMARK 800 SITE_DESCRIPTION: BINDING SITE FOR RESIDUE NAG C 405                 
REMARK 800                                                                      
REMARK 800 SITE_IDENTIFIER: BC4                                                 
REMARK 800 EVIDENCE_CODE: SOFTWARE                                              
REMARK 800 SITE_DESCRIPTION: BINDING SITE FOR RESIDUE NAG C 406                 
REMARK 800                                                                      
REMARK 800 SITE_IDENTIFIER: BC5                                                 
REMARK 800 EVIDENCE_CODE: SOFTWARE                                              
REMARK 800 SITE_DESCRIPTION: BINDING SITE FOR RESIDUE SO4 D 201                 
REMARK 800                                                                      
REMARK 800 SITE_IDENTIFIER: BC6                                                 
REMARK 800 EVIDENCE_CODE: SOFTWARE                                              
REMARK 800 SITE_DESCRIPTION: BINDING SITE FOR RESIDUE NAG E 401                 
REMARK 800                                                                      
REMARK 800 SITE_IDENTIFIER: BC7                                                 
REMARK 800 EVIDENCE_CODE: SOFTWARE                                              
REMARK 800 SITE_DESCRIPTION: BINDING SITE FOR RESIDUE SO4 E 402                 
REMARK 800                                                                      
REMARK 800 SITE_IDENTIFIER: BC8                                                 
REMARK 800 EVIDENCE_CODE: SOFTWARE                                              
REMARK 800 SITE_DESCRIPTION: BINDING SITE FOR RESIDUE NAG E 403                 
REMARK 800                                                                      
REMARK 800 SITE_IDENTIFIER: BC9                                                 
REMARK 800 EVIDENCE_CODE: SOFTWARE                                              
REMARK 800 SITE_DESCRIPTION: BINDING SITE FOR RESIDUE NAG E 404                 
REMARK 800                                                                      
REMARK 800 SITE_IDENTIFIER: CC1                                                 
REMARK 800 EVIDENCE_CODE: SOFTWARE                                              
REMARK 800 SITE_DESCRIPTION: BINDING SITE FOR RESIDUE BMA E 405                 
REMARK 800                                                                      
REMARK 800 SITE_IDENTIFIER: CC2                                                 
REMARK 800 EVIDENCE_CODE: SOFTWARE                                              
REMARK 800 SITE_DESCRIPTION: BINDING SITE FOR RESIDUE NAG E 406                 
REMARK 800                                                                      
REMARK 800 SITE_IDENTIFIER: CC3                                                 
REMARK 800 EVIDENCE_CODE: SOFTWARE                                              
REMARK 800 SITE_DESCRIPTION: BINDING SITE FOR RESIDUE NAG E 407                 
REMARK 800                                                                      
REMARK 800 SITE_IDENTIFIER: CC4                                                 
REMARK 800 EVIDENCE_CODE: SOFTWARE                                              
REMARK 800 SITE_DESCRIPTION: BINDING SITE FOR RESIDUE SO4 F 201                 
REMARK 800                                                                      
REMARK 800 SITE_IDENTIFIER: CC5                                                 
REMARK 800 EVIDENCE_CODE: SOFTWARE                                              
REMARK 800 SITE_DESCRIPTION: BINDING SITE FOR RESIDUE NAG F 202                 
REMARK 800                                                                      
REMARK 800 SITE_IDENTIFIER: CC6                                                 
REMARK 800 EVIDENCE_CODE: SOFTWARE                                              
REMARK 800 SITE_DESCRIPTION: BINDING SITE FOR RESIDUE SO4 H 301                 
REMARK 800                                                                      
REMARK 800 SITE_IDENTIFIER: CC7                                                 
REMARK 800 EVIDENCE_CODE: SOFTWARE                                              
REMARK 800 SITE_DESCRIPTION: BINDING SITE FOR RESIDUE SO4 J 301                 
REMARK 800                                                                      
REMARK 800 SITE_IDENTIFIER: CC8                                                 
REMARK 800 EVIDENCE_CODE: SOFTWARE                                              
REMARK 800 SITE_DESCRIPTION: BINDING SITE FOR RESIDUE EDO J 302                 
REMARK 800                                                                      
REMARK 800 SITE_IDENTIFIER: CC9                                                 
REMARK 800 EVIDENCE_CODE: SOFTWARE                                              
REMARK 800 SITE_DESCRIPTION: BINDING SITE FOR RESIDUE SO4 L 301                 
DBREF  4HLZ A   10   329  UNP    C7S226   C7S226_I57A0    15    340             
DBREF  4HLZ B    1   174  UNP    C7S226   C7S226_I57A0   341    514             
DBREF  4HLZ C   10   329  UNP    C7S226   C7S226_I57A0    15    340             
DBREF  4HLZ D    1   174  UNP    C7S226   C7S226_I57A0   341    514             
DBREF  4HLZ E   10   329  UNP    C7S226   C7S226_I57A0    15    340             
DBREF  4HLZ F    1   174  UNP    C7S226   C7S226_I57A0   341    514             
DBREF  4HLZ G    1   220  PDB    4HLZ     4HLZ             1    220             
DBREF  4HLZ I    1   220  PDB    4HLZ     4HLZ             1    220             
DBREF  4HLZ K    1   220  PDB    4HLZ     4HLZ             1    220             
DBREF  4HLZ H    3   216  PDB    4HLZ     4HLZ             3    216             
DBREF  4HLZ J    3   216  PDB    4HLZ     4HLZ             3    216             
DBREF  4HLZ L    3   216  PDB    4HLZ     4HLZ             3    216             
SEQADV 4HLZ PRO A    9  UNP  C7S226              EXPRESSION TAG                 
SEQADV 4HLZ PRO C    9  UNP  C7S226              EXPRESSION TAG                 
SEQADV 4HLZ PRO E    9  UNP  C7S226              EXPRESSION TAG                 
SEQRES   1 A  327  PRO GLY ASP GLN ILE CYS ILE GLY TYR HIS ALA ASN ASN          
SEQRES   2 A  327  SER THR GLU LYS VAL ASP THR ILE LEU GLU ARG ASN VAL          
SEQRES   3 A  327  THR VAL THR HIS ALA LYS ASP ILE LEU GLU LYS THR HIS          
SEQRES   4 A  327  ASN GLY LYS LEU CYS LYS LEU ASN GLY ILE PRO PRO LEU          
SEQRES   5 A  327  GLU LEU GLY ASP CYS SER ILE ALA GLY TRP LEU LEU GLY          
SEQRES   6 A  327  ASN PRO GLU CYS ASP ARG LEU LEU SER VAL PRO GLU TRP          
SEQRES   7 A  327  SER TYR ILE MET GLU LYS GLU ASN PRO ARG ASP GLY LEU          
SEQRES   8 A  327  CYS TYR PRO GLY SER PHE ASN ASP TYR GLU GLU LEU LYS          
SEQRES   9 A  327  HIS LEU LEU SER SER VAL LYS HIS PHE GLU LYS VAL LYS          
SEQRES  10 A  327  ILE LEU PRO LYS ASP ARG TRP THR GLN HIS THR THR THR          
SEQRES  11 A  327  GLY GLY SER ARG ALA CYS ALA VAL SER GLY ASN PRO SER          
SEQRES  12 A  327  PHE PHE ARG ASN MET VAL TRP LEU THR GLU LYS GLY SER          
SEQRES  13 A  327  ASN TYR PRO VAL ALA LYS GLY SER TYR ASN ASN THR SER          
SEQRES  14 A  327  GLY GLU GLN MET LEU ILE ILE TRP GLY VAL HIS HIS PRO          
SEQRES  15 A  327  ASN ASP GLU THR GLU GLN ARG THR LEU TYR GLN ASN VAL          
SEQRES  16 A  327  GLY THR TYR VAL SER VAL GLY THR SER THR LEU ASN LYS          
SEQRES  17 A  327  ARG SER THR PRO GLU ILE ALA THR ARG PRO LYS VAL ASN          
SEQRES  18 A  327  GLY GLN GLY GLY ARG MET GLU PHE SER TRP THR LEU LEU          
SEQRES  19 A  327  ASP MET TRP ASP THR ILE ASN PHE GLU SER THR GLY ASN          
SEQRES  20 A  327  LEU ILE ALA PRO GLU TYR GLY PHE LYS ILE SER LYS ARG          
SEQRES  21 A  327  GLY SER SER GLY ILE MET LYS THR GLU GLY THR LEU GLU          
SEQRES  22 A  327  ASN CYS GLU THR LYS CYS GLN THR PRO LEU GLY ALA ILE          
SEQRES  23 A  327  ASN THR THR LEU PRO PHE HIS ASN VAL HIS PRO LEU THR          
SEQRES  24 A  327  ILE GLY GLU CYS PRO LYS TYR VAL LYS SER GLU LYS LEU          
SEQRES  25 A  327  VAL LEU ALA THR GLY LEU ARG ASN VAL PRO GLN ILE GLU          
SEQRES  26 A  327  SER ARG                                                      
SEQRES   1 B  174  GLY LEU PHE GLY ALA ILE ALA GLY PHE ILE GLU GLY GLY          
SEQRES   2 B  174  TRP GLN GLY MET VAL ASP GLY TRP TYR GLY TYR HIS HIS          
SEQRES   3 B  174  SER ASN ASP GLN GLY SER GLY TYR ALA ALA ASP LYS GLU          
SEQRES   4 B  174  SER THR GLN LYS ALA PHE ASP GLY ILE THR ASN LYS VAL          
SEQRES   5 B  174  ASN SER VAL ILE GLU LYS MET ASN THR GLN PHE GLU ALA          
SEQRES   6 B  174  VAL GLY LYS GLU PHE SER ASN LEU GLU ARG ARG LEU GLU          
SEQRES   7 B  174  ASN LEU ASN LYS LYS MET GLU ASP GLY PHE LEU ASP VAL          
SEQRES   8 B  174  TRP THR TYR ASN ALA GLU LEU LEU VAL LEU MET GLU ASN          
SEQRES   9 B  174  GLU ARG THR LEU ASP PHE HIS ASP SER ASN VAL LYS ASN          
SEQRES  10 B  174  LEU TYR ASP LYS VAL ARG MET GLN LEU ARG ASP ASN VAL          
SEQRES  11 B  174  LYS GLU LEU GLY ASN GLY CYS PHE GLU PHE TYR HIS LYS          
SEQRES  12 B  174  CYS ASP ASP GLU CYS MET ASN SER VAL LYS ASN GLY THR          
SEQRES  13 B  174  TYR ASP TYR PRO LYS TYR GLU GLU GLU SER LYS LEU ASN          
SEQRES  14 B  174  ARG ASN GLU ILE LYS                                          
SEQRES   1 C  327  PRO GLY ASP GLN ILE CYS ILE GLY TYR HIS ALA ASN ASN          
SEQRES   2 C  327  SER THR GLU LYS VAL ASP THR ILE LEU GLU ARG ASN VAL          
SEQRES   3 C  327  THR VAL THR HIS ALA LYS ASP ILE LEU GLU LYS THR HIS          
SEQRES   4 C  327  ASN GLY LYS LEU CYS LYS LEU ASN GLY ILE PRO PRO LEU          
SEQRES   5 C  327  GLU LEU GLY ASP CYS SER ILE ALA GLY TRP LEU LEU GLY          
SEQRES   6 C  327  ASN PRO GLU CYS ASP ARG LEU LEU SER VAL PRO GLU TRP          
SEQRES   7 C  327  SER TYR ILE MET GLU LYS GLU ASN PRO ARG ASP GLY LEU          
SEQRES   8 C  327  CYS TYR PRO GLY SER PHE ASN ASP TYR GLU GLU LEU LYS          
SEQRES   9 C  327  HIS LEU LEU SER SER VAL LYS HIS PHE GLU LYS VAL LYS          
SEQRES  10 C  327  ILE LEU PRO LYS ASP ARG TRP THR GLN HIS THR THR THR          
SEQRES  11 C  327  GLY GLY SER ARG ALA CYS ALA VAL SER GLY ASN PRO SER          
SEQRES  12 C  327  PHE PHE ARG ASN MET VAL TRP LEU THR GLU LYS GLY SER          
SEQRES  13 C  327  ASN TYR PRO VAL ALA LYS GLY SER TYR ASN ASN THR SER          
SEQRES  14 C  327  GLY GLU GLN MET LEU ILE ILE TRP GLY VAL HIS HIS PRO          
SEQRES  15 C  327  ASN ASP GLU THR GLU GLN ARG THR LEU TYR GLN ASN VAL          
SEQRES  16 C  327  GLY THR TYR VAL SER VAL GLY THR SER THR LEU ASN LYS          
SEQRES  17 C  327  ARG SER THR PRO GLU ILE ALA THR ARG PRO LYS VAL ASN          
SEQRES  18 C  327  GLY GLN GLY GLY ARG MET GLU PHE SER TRP THR LEU LEU          
SEQRES  19 C  327  ASP MET TRP ASP THR ILE ASN PHE GLU SER THR GLY ASN          
SEQRES  20 C  327  LEU ILE ALA PRO GLU TYR GLY PHE LYS ILE SER LYS ARG          
SEQRES  21 C  327  GLY SER SER GLY ILE MET LYS THR GLU GLY THR LEU GLU          
SEQRES  22 C  327  ASN CYS GLU THR LYS CYS GLN THR PRO LEU GLY ALA ILE          
SEQRES  23 C  327  ASN THR THR LEU PRO PHE HIS ASN VAL HIS PRO LEU THR          
SEQRES  24 C  327  ILE GLY GLU CYS PRO LYS TYR VAL LYS SER GLU LYS LEU          
SEQRES  25 C  327  VAL LEU ALA THR GLY LEU ARG ASN VAL PRO GLN ILE GLU          
SEQRES  26 C  327  SER ARG                                                      
SEQRES   1 D  174  GLY LEU PHE GLY ALA ILE ALA GLY PHE ILE GLU GLY GLY          
SEQRES   2 D  174  TRP GLN GLY MET VAL ASP GLY TRP TYR GLY TYR HIS HIS          
SEQRES   3 D  174  SER ASN ASP GLN GLY SER GLY TYR ALA ALA ASP LYS GLU          
SEQRES   4 D  174  SER THR GLN LYS ALA PHE ASP GLY ILE THR ASN LYS VAL          
SEQRES   5 D  174  ASN SER VAL ILE GLU LYS MET ASN THR GLN PHE GLU ALA          
SEQRES   6 D  174  VAL GLY LYS GLU PHE SER ASN LEU GLU ARG ARG LEU GLU          
SEQRES   7 D  174  ASN LEU ASN LYS LYS MET GLU ASP GLY PHE LEU ASP VAL          
SEQRES   8 D  174  TRP THR TYR ASN ALA GLU LEU LEU VAL LEU MET GLU ASN          
SEQRES   9 D  174  GLU ARG THR LEU ASP PHE HIS ASP SER ASN VAL LYS ASN          
SEQRES  10 D  174  LEU TYR ASP LYS VAL ARG MET GLN LEU ARG ASP ASN VAL          
SEQRES  11 D  174  LYS GLU LEU GLY ASN GLY CYS PHE GLU PHE TYR HIS LYS          
SEQRES  12 D  174  CYS ASP ASP GLU CYS MET ASN SER VAL LYS ASN GLY THR          
SEQRES  13 D  174  TYR ASP TYR PRO LYS TYR GLU GLU GLU SER LYS LEU ASN          
SEQRES  14 D  174  ARG ASN GLU ILE LYS                                          
SEQRES   1 E  327  PRO GLY ASP GLN ILE CYS ILE GLY TYR HIS ALA ASN ASN          
SEQRES   2 E  327  SER THR GLU LYS VAL ASP THR ILE LEU GLU ARG ASN VAL          
SEQRES   3 E  327  THR VAL THR HIS ALA LYS ASP ILE LEU GLU LYS THR HIS          
SEQRES   4 E  327  ASN GLY LYS LEU CYS LYS LEU ASN GLY ILE PRO PRO LEU          
SEQRES   5 E  327  GLU LEU GLY ASP CYS SER ILE ALA GLY TRP LEU LEU GLY          
SEQRES   6 E  327  ASN PRO GLU CYS ASP ARG LEU LEU SER VAL PRO GLU TRP          
SEQRES   7 E  327  SER TYR ILE MET GLU LYS GLU ASN PRO ARG ASP GLY LEU          
SEQRES   8 E  327  CYS TYR PRO GLY SER PHE ASN ASP TYR GLU GLU LEU LYS          
SEQRES   9 E  327  HIS LEU LEU SER SER VAL LYS HIS PHE GLU LYS VAL LYS          
SEQRES  10 E  327  ILE LEU PRO LYS ASP ARG TRP THR GLN HIS THR THR THR          
SEQRES  11 E  327  GLY GLY SER ARG ALA CYS ALA VAL SER GLY ASN PRO SER          
SEQRES  12 E  327  PHE PHE ARG ASN MET VAL TRP LEU THR GLU LYS GLY SER          
SEQRES  13 E  327  ASN TYR PRO VAL ALA LYS GLY SER TYR ASN ASN THR SER          
SEQRES  14 E  327  GLY GLU GLN MET LEU ILE ILE TRP GLY VAL HIS HIS PRO          
SEQRES  15 E  327  ASN ASP GLU THR GLU GLN ARG THR LEU TYR GLN ASN VAL          
SEQRES  16 E  327  GLY THR TYR VAL SER VAL GLY THR SER THR LEU ASN LYS          
SEQRES  17 E  327  ARG SER THR PRO GLU ILE ALA THR ARG PRO LYS VAL ASN          
SEQRES  18 E  327  GLY GLN GLY GLY ARG MET GLU PHE SER TRP THR LEU LEU          
SEQRES  19 E  327  ASP MET TRP ASP THR ILE ASN PHE GLU SER THR GLY ASN          
SEQRES  20 E  327  LEU ILE ALA PRO GLU TYR GLY PHE LYS ILE SER LYS ARG          
SEQRES  21 E  327  GLY SER SER GLY ILE MET LYS THR GLU GLY THR LEU GLU          
SEQRES  22 E  327  ASN CYS GLU THR LYS CYS GLN THR PRO LEU GLY ALA ILE          
SEQRES  23 E  327  ASN THR THR LEU PRO PHE HIS ASN VAL HIS PRO LEU THR          
SEQRES  24 E  327  ILE GLY GLU CYS PRO LYS TYR VAL LYS SER GLU LYS LEU          
SEQRES  25 E  327  VAL LEU ALA THR GLY LEU ARG ASN VAL PRO GLN ILE GLU          
SEQRES  26 E  327  SER ARG                                                      
SEQRES   1 F  174  GLY LEU PHE GLY ALA ILE ALA GLY PHE ILE GLU GLY GLY          
SEQRES   2 F  174  TRP GLN GLY MET VAL ASP GLY TRP TYR GLY TYR HIS HIS          
SEQRES   3 F  174  SER ASN ASP GLN GLY SER GLY TYR ALA ALA ASP LYS GLU          
SEQRES   4 F  174  SER THR GLN LYS ALA PHE ASP GLY ILE THR ASN LYS VAL          
SEQRES   5 F  174  ASN SER VAL ILE GLU LYS MET ASN THR GLN PHE GLU ALA          
SEQRES   6 F  174  VAL GLY LYS GLU PHE SER ASN LEU GLU ARG ARG LEU GLU          
SEQRES   7 F  174  ASN LEU ASN LYS LYS MET GLU ASP GLY PHE LEU ASP VAL          
SEQRES   8 F  174  TRP THR TYR ASN ALA GLU LEU LEU VAL LEU MET GLU ASN          
SEQRES   9 F  174  GLU ARG THR LEU ASP PHE HIS ASP SER ASN VAL LYS ASN          
SEQRES  10 F  174  LEU TYR ASP LYS VAL ARG MET GLN LEU ARG ASP ASN VAL          
SEQRES  11 F  174  LYS GLU LEU GLY ASN GLY CYS PHE GLU PHE TYR HIS LYS          
SEQRES  12 F  174  CYS ASP ASP GLU CYS MET ASN SER VAL LYS ASN GLY THR          
SEQRES  13 F  174  TYR ASP TYR PRO LYS TYR GLU GLU GLU SER LYS LEU ASN          
SEQRES  14 F  174  ARG ASN GLU ILE LYS                                          
SEQRES   1 G  229  GLU VAL LYS LEU VAL GLU SER GLY GLY GLY LEU VAL GLN          
SEQRES   2 G  229  PRO GLY GLY SER LEU ARG LEU SER CYS GLY THR SER GLY          
SEQRES   3 G  229  PHE THR LEU THR ASP ASP TYR MET THR TRP VAL ARG GLN          
SEQRES   4 G  229  PRO PRO GLY LYS ALA LEU GLU TRP LEU GLY PHE ILE ARG          
SEQRES   5 G  229  ASP ARG ALA ASN GLY TYR THR THR GLU TYR SER ALA SER          
SEQRES   6 G  229  VAL LYS GLY ARG PHE THR ILE SER ARG ASP ASN SER GLN          
SEQRES   7 G  229  SER ILE VAL TYR LEU GLN MET ASN THR LEU ARG VAL GLU          
SEQRES   8 G  229  ASP SER ALA THR TYR TYR CYS ALA ARG PRO LYS GLY TYR          
SEQRES   9 G  229  PHE PRO TYR ALA MET ASP TYR TRP GLY GLN GLY THR SER          
SEQRES  10 G  229  VAL ILE VAL SER SER THR LYS THR THR ALA PRO SER VAL          
SEQRES  11 G  229  TYR PRO LEU ALA PRO VAL CYS GLY ASP THR THR GLY SER          
SEQRES  12 G  229  SER VAL THR LEU GLY CYS LEU VAL LYS GLY TYR PHE PRO          
SEQRES  13 G  229  GLU PRO VAL THR LEU THR TRP ASN SER GLY SER LEU SER          
SEQRES  14 G  229  SER GLY VAL HIS THR PHE PRO ALA VAL LEU GLN SER ASP          
SEQRES  15 G  229  LEU TYR THR LEU SER SER SER VAL THR VAL THR SER SER          
SEQRES  16 G  229  THR TRP PRO SER GLN SER ILE THR CYS ASN VAL ALA HIS          
SEQRES  17 G  229  PRO ALA SER SER THR LYS VAL ASP LYS LYS ILE GLU PRO          
SEQRES  18 G  229  ARG GLY HIS HIS HIS HIS HIS HIS                              
SEQRES   1 H  214  ASP ILE GLN MET THR GLN SER PRO ALA SER GLN SER ALA          
SEQRES   2 H  214  SER LEU GLY GLU SER VAL THR ILE THR CYS LEU ALA SER          
SEQRES   3 H  214  GLN THR ILE GLY THR TRP LEU ALA TRP TYR GLN GLN LYS          
SEQRES   4 H  214  PRO GLY LYS SER PRO GLN LEU LEU ILE TYR ALA ALA THR          
SEQRES   5 H  214  SER LEU ALA ASP GLY VAL PRO SER ARG PHE SER GLY SER          
SEQRES   6 H  214  GLY SER GLY THR LYS PHE SER PHE LYS ILE SER SER LEU          
SEQRES   7 H  214  GLN ALA GLU ASP PHE VAL SER TYR TYR CYS GLN GLN LEU          
SEQRES   8 H  214  TYR SER THR PRO TRP THR PHE GLY GLY GLY THR ARG LEU          
SEQRES   9 H  214  GLU ILE LYS ARG ALA ASP ALA ALA PRO THR VAL SER ILE          
SEQRES  10 H  214  PHE PRO PRO SER SER GLU GLN LEU THR SER GLY GLY ALA          
SEQRES  11 H  214  SER VAL VAL CYS PHE LEU ASN ASN PHE TYR PRO LYS ASP          
SEQRES  12 H  214  ILE ASN VAL LYS TRP LYS ILE ASP GLY SER GLU ARG GLN          
SEQRES  13 H  214  ASN GLY VAL LEU ASN SER TRP THR ASP GLN ASP SER LYS          
SEQRES  14 H  214  ASP SER THR TYR SER MET SER SER THR LEU THR LEU THR          
SEQRES  15 H  214  LYS ASP GLU TYR GLU ARG HIS ASN SER TYR THR CYS GLU          
SEQRES  16 H  214  ALA THR HIS LYS THR SER THR SER PRO ILE VAL LYS SER          
SEQRES  17 H  214  PHE ASN ARG ASN GLU CYS                                      
SEQRES   1 I  229  GLU VAL LYS LEU VAL GLU SER GLY GLY GLY LEU VAL GLN          
SEQRES   2 I  229  PRO GLY GLY SER LEU ARG LEU SER CYS GLY THR SER GLY          
SEQRES   3 I  229  PHE THR LEU THR ASP ASP TYR MET THR TRP VAL ARG GLN          
SEQRES   4 I  229  PRO PRO GLY LYS ALA LEU GLU TRP LEU GLY PHE ILE ARG          
SEQRES   5 I  229  ASP ARG ALA ASN GLY TYR THR THR GLU TYR SER ALA SER          
SEQRES   6 I  229  VAL LYS GLY ARG PHE THR ILE SER ARG ASP ASN SER GLN          
SEQRES   7 I  229  SER ILE VAL TYR LEU GLN MET ASN THR LEU ARG VAL GLU          
SEQRES   8 I  229  ASP SER ALA THR TYR TYR CYS ALA ARG PRO LYS GLY TYR          
SEQRES   9 I  229  PHE PRO TYR ALA MET ASP TYR TRP GLY GLN GLY THR SER          
SEQRES  10 I  229  VAL ILE VAL SER SER THR LYS THR THR ALA PRO SER VAL          
SEQRES  11 I  229  TYR PRO LEU ALA PRO VAL CYS GLY ASP THR THR GLY SER          
SEQRES  12 I  229  SER VAL THR LEU GLY CYS LEU VAL LYS GLY TYR PHE PRO          
SEQRES  13 I  229  GLU PRO VAL THR LEU THR TRP ASN SER GLY SER LEU SER          
SEQRES  14 I  229  SER GLY VAL HIS THR PHE PRO ALA VAL LEU GLN SER ASP          
SEQRES  15 I  229  LEU TYR THR LEU SER SER SER VAL THR VAL THR SER SER          
SEQRES  16 I  229  THR TRP PRO SER GLN SER ILE THR CYS ASN VAL ALA HIS          
SEQRES  17 I  229  PRO ALA SER SER THR LYS VAL ASP LYS LYS ILE GLU PRO          
SEQRES  18 I  229  ARG GLY HIS HIS HIS HIS HIS HIS                              
SEQRES   1 J  214  ASP ILE GLN MET THR GLN SER PRO ALA SER GLN SER ALA          
SEQRES   2 J  214  SER LEU GLY GLU SER VAL THR ILE THR CYS LEU ALA SER          
SEQRES   3 J  214  GLN THR ILE GLY THR TRP LEU ALA TRP TYR GLN GLN LYS          
SEQRES   4 J  214  PRO GLY LYS SER PRO GLN LEU LEU ILE TYR ALA ALA THR          
SEQRES   5 J  214  SER LEU ALA ASP GLY VAL PRO SER ARG PHE SER GLY SER          
SEQRES   6 J  214  GLY SER GLY THR LYS PHE SER PHE LYS ILE SER SER LEU          
SEQRES   7 J  214  GLN ALA GLU ASP PHE VAL SER TYR TYR CYS GLN GLN LEU          
SEQRES   8 J  214  TYR SER THR PRO TRP THR PHE GLY GLY GLY THR ARG LEU          
SEQRES   9 J  214  GLU ILE LYS ARG ALA ASP ALA ALA PRO THR VAL SER ILE          
SEQRES  10 J  214  PHE PRO PRO SER SER GLU GLN LEU THR SER GLY GLY ALA          
SEQRES  11 J  214  SER VAL VAL CYS PHE LEU ASN ASN PHE TYR PRO LYS ASP          
SEQRES  12 J  214  ILE ASN VAL LYS TRP LYS ILE ASP GLY SER GLU ARG GLN          
SEQRES  13 J  214  ASN GLY VAL LEU ASN SER TRP THR ASP GLN ASP SER LYS          
SEQRES  14 J  214  ASP SER THR TYR SER MET SER SER THR LEU THR LEU THR          
SEQRES  15 J  214  LYS ASP GLU TYR GLU ARG HIS ASN SER TYR THR CYS GLU          
SEQRES  16 J  214  ALA THR HIS LYS THR SER THR SER PRO ILE VAL LYS SER          
SEQRES  17 J  214  PHE ASN ARG ASN GLU CYS                                      
SEQRES   1 K  229  GLU VAL LYS LEU VAL GLU SER GLY GLY GLY LEU VAL GLN          
SEQRES   2 K  229  PRO GLY GLY SER LEU ARG LEU SER CYS GLY THR SER GLY          
SEQRES   3 K  229  PHE THR LEU THR ASP ASP TYR MET THR TRP VAL ARG GLN          
SEQRES   4 K  229  PRO PRO GLY LYS ALA LEU GLU TRP LEU GLY PHE ILE ARG          
SEQRES   5 K  229  ASP ARG ALA ASN GLY TYR THR THR GLU TYR SER ALA SER          
SEQRES   6 K  229  VAL LYS GLY ARG PHE THR ILE SER ARG ASP ASN SER GLN          
SEQRES   7 K  229  SER ILE VAL TYR LEU GLN MET ASN THR LEU ARG VAL GLU          
SEQRES   8 K  229  ASP SER ALA THR TYR TYR CYS ALA ARG PRO LYS GLY TYR          
SEQRES   9 K  229  PHE PRO TYR ALA MET ASP TYR TRP GLY GLN GLY THR SER          
SEQRES  10 K  229  VAL ILE VAL SER SER THR LYS THR THR ALA PRO SER VAL          
SEQRES  11 K  229  TYR PRO LEU ALA PRO VAL CYS GLY ASP THR THR GLY SER          
SEQRES  12 K  229  SER VAL THR LEU GLY CYS LEU VAL LYS GLY TYR PHE PRO          
SEQRES  13 K  229  GLU PRO VAL THR LEU THR TRP ASN SER GLY SER LEU SER          
SEQRES  14 K  229  SER GLY VAL HIS THR PHE PRO ALA VAL LEU GLN SER ASP          
SEQRES  15 K  229  LEU TYR THR LEU SER SER SER VAL THR VAL THR SER SER          
SEQRES  16 K  229  THR TRP PRO SER GLN SER ILE THR CYS ASN VAL ALA HIS          
SEQRES  17 K  229  PRO ALA SER SER THR LYS VAL ASP LYS LYS ILE GLU PRO          
SEQRES  18 K  229  ARG GLY HIS HIS HIS HIS HIS HIS                              
SEQRES   1 L  214  ASP ILE GLN MET THR GLN SER PRO ALA SER GLN SER ALA          
SEQRES   2 L  214  SER LEU GLY GLU SER VAL THR ILE THR CYS LEU ALA SER          
SEQRES   3 L  214  GLN THR ILE GLY THR TRP LEU ALA TRP TYR GLN GLN LYS          
SEQRES   4 L  214  PRO GLY LYS SER PRO GLN LEU LEU ILE TYR ALA ALA THR          
SEQRES   5 L  214  SER LEU ALA ASP GLY VAL PRO SER ARG PHE SER GLY SER          
SEQRES   6 L  214  GLY SER GLY THR LYS PHE SER PHE LYS ILE SER SER LEU          
SEQRES   7 L  214  GLN ALA GLU ASP PHE VAL SER TYR TYR CYS GLN GLN LEU          
SEQRES   8 L  214  TYR SER THR PRO TRP THR PHE GLY GLY GLY THR ARG LEU          
SEQRES   9 L  214  GLU ILE LYS ARG ALA ASP ALA ALA PRO THR VAL SER ILE          
SEQRES  10 L  214  PHE PRO PRO SER SER GLU GLN LEU THR SER GLY GLY ALA          
SEQRES  11 L  214  SER VAL VAL CYS PHE LEU ASN ASN PHE TYR PRO LYS ASP          
SEQRES  12 L  214  ILE ASN VAL LYS TRP LYS ILE ASP GLY SER GLU ARG GLN          
SEQRES  13 L  214  ASN GLY VAL LEU ASN SER TRP THR ASP GLN ASP SER LYS          
SEQRES  14 L  214  ASP SER THR TYR SER MET SER SER THR LEU THR LEU THR          
SEQRES  15 L  214  LYS ASP GLU TYR GLU ARG HIS ASN SER TYR THR CYS GLU          
SEQRES  16 L  214  ALA THR HIS LYS THR SER THR SER PRO ILE VAL LYS SER          
SEQRES  17 L  214  PHE ASN ARG ASN GLU CYS                                      
MODRES 4HLZ ASN C  169  ASN  GLYCOSYLATION SITE                                 
MODRES 4HLZ ASN C  289  ASN  GLYCOSYLATION SITE                                 
MODRES 4HLZ ASN E  169  ASN  GLYCOSYLATION SITE                                 
MODRES 4HLZ ASN A  289  ASN  GLYCOSYLATION SITE                                 
MODRES 4HLZ ASN A   21  ASN  GLYCOSYLATION SITE                                 
MODRES 4HLZ ASN E   21  ASN  GLYCOSYLATION SITE                                 
MODRES 4HLZ ASN E  289  ASN  GLYCOSYLATION SITE                                 
MODRES 4HLZ ASN F  154  ASN  GLYCOSYLATION SITE                                 
MODRES 4HLZ ASN A  169  ASN  GLYCOSYLATION SITE                                 
MODRES 4HLZ ASN B  154  ASN  GLYCOSYLATION SITE                                 
HET    NAG  A 401      14                                                       
HET    NAG  A 402      14                                                       
HET    NAG  A 403      14                                                       
HET    BMA  A 404      11                                                       
HET    NAG  A 405      14                                                       
HET    SO4  B 201       5                                                       
HET    NAG  B 202      14                                                       
HET    NAG  C 401      14                                                       
HET    NAG  C 402      14                                                       
HET    BMA  C 403      11                                                       
HET    MAN  C 404      11                                                       
HET    NAG  C 405      14                                                       
HET    NAG  C 406      14                                                       
HET    SO4  D 201       5                                                       
HET    NAG  E 401      14                                                       
HET    SO4  E 402       5                                                       
HET    NAG  E 403      14                                                       
HET    NAG  E 404      14                                                       
HET    BMA  E 405      11                                                       
HET    NAG  E 406      14                                                       
HET    NAG  E 407      14                                                       
HET    SO4  F 201       5                                                       
HET    NAG  F 202      14                                                       
HET    SO4  H 301       5                                                       
HET    SO4  J 301       5                                                       
HET    EDO  J 302       4                                                       
HET    SO4  L 301       5                                                       
HETNAM     NAG N-ACETYL-D-GLUCOSAMINE                                           
HETNAM     BMA BETA-D-MANNOSE                                                   
HETNAM     SO4 SULFATE ION                                                      
HETNAM     MAN ALPHA-D-MANNOSE                                                  
HETNAM     EDO 1,2-ETHANEDIOL                                                   
HETSYN     EDO ETHYLENE GLYCOL                                                  
FORMUL  13  NAG    15(C8 H15 N O6)                                              
FORMUL  14  BMA    3(C6 H12 O6)                                                 
FORMUL  16  SO4    7(O4 S 2-)                                                   
FORMUL  18  MAN    C6 H12 O6                                                    
FORMUL  29  EDO    C2 H6 O2                                                     
HELIX    1   1 SER A   65  LEU A   80  1                                  16
HELIX    2   2 ASP A  104  SER A  113  1                                  10
HELIX    3   3 PRO A  122  TRP A  127  1                                   5
HELIX    4   4 ASP A  187  TYR A  195  1                                   9
HELIX    5   5 ASP B   37  ASN B   60  1                                  24
HELIX    6   6 GLU B   74  ARG B  127  1                                  54
HELIX    7   7 ASP B  145  ASN B  154  1                                  10
HELIX    8   8 ASP B  158  GLU B  172  1                                  15
HELIX    9   9 SER C   65  LEU C   80  1                                  16
HELIX   10  10 ASP C  104  SER C  113  1                                  10
HELIX   11  11 ASP C  187  GLN C  196  1                                  10
HELIX   12  12 ASP D   37  LYS D   58  1                                  22
HELIX   13  13 SER D   71  ARG D  127  1                                  57
HELIX   14  14 ASP D  145  GLY D  155  1                                  11
HELIX   15  15 TYR D  159  GLU D  172  1                                  14
HELIX   16  16 SER E   65  GLY E   72  1                                   8
HELIX   17  17 ASP E  104  SER E  113  1                                  10
HELIX   18  18 SER E  136  ALA E  140  1                                   5
HELIX   19  19 ASP E  187  GLN E  196  1                                  10
HELIX   20  20 ASP F   37  THR F   61  1                                  25
HELIX   21  21 GLU F   74  ARG F  127  1                                  54
HELIX   22  22 ASP F  145  ASN F  154  1                                  10
HELIX   23  23 ASP F  158  GLU F  172  1                                  15
HELIX   24  24 ASP G   52A GLY G   54  1                                   5
HELIX   25  25 ARG G   83  SER G   87  1                                   5
HELIX   26  26 SER G  156  SER G  158  1                                   3
HELIX   27  27 THR G  184  TRP G  188  1                                   5
HELIX   28  28 GLN H   81  PHE H   85  1                                   5
HELIX   29  29 SER H  123  THR H  128  1                                   6
HELIX   30  30 LYS H  185  ARG H  190  1                                   6
HELIX   31  31 ARG I   83  SER I   87  1                                   5
HELIX   32  32 SER I  156  SER I  158  1                                   3
HELIX   33  33 PRO I  200  SER I  203  1                                   4
HELIX   34  34 GLN J   81  PHE J   85  1                                   5
HELIX   35  35 SER J  123  GLY J  130  1                                   8
HELIX   36  36 LYS J  185  HIS J  191  1                                   7
HELIX   37  37 ASP K   52A GLY K   54  1                                   5
HELIX   38  38 ARG K   83  SER K   87  1                                   5
HELIX   39  39 SER L  123  THR L  128  1                                   6
SHEET    1   1 1 GLN A  12  TYR A  17  0
SHEET    2   2 1 LYS A  25  VAL A  26  0
SHEET    3   3 1 VAL A  34  THR A  35  0
SHEET    4   4 1 ALA A  39  ASP A  41  0
SHEET    5   5 1 LEU A  43  GLU A  44  0
SHEET    6   6 1 LEU A  51  LEU A  53A 0
SHEET    7   7 1 LEU A  59  GLU A  60  0
SHEET    8   8 1 ILE A  87  GLU A  89  0
SHEET    9   9 1 GLY A 100  PHE A 102  0
SHEET   10  10 1 VAL A 115  LYS A 119  0
SHEET   11  11 1 SER A 136  VAL A 141  0
SHEET   12  12 1 ASN A 144  SER A 146  0
SHEET   13  13 1 MET A 151  TRP A 153  0
SHEET   14  14 1 ALA A 164  ASN A 169  0
SHEET   15  15 1 MET A 176  HIS A 184  0
SHEET   16  16 1 VAL A 202  GLY A 205  0
SHEET   17  17 1 ASN A 210  SER A 213  0
SHEET   18  18 1 ARG A 229  LEU A 237  0
SHEET   19  19 1 THR A 242  SER A 247  0
SHEET   20  20 1 LEU A 251  PRO A 254  0
SHEET   21  21 1 TYR A 256  ARG A 263  0
SHEET   22  22 1 ILE A 267  LYS A 269  0
SHEET   23  23 1 LEU A 274  THR A 279  0
SHEET   24  24 1 CYS A 281  GLN A 282  0
SHEET   25  25 1 PHE A 294  HIS A 295  0
SHEET   26  26 1 ILE A 302  GLY A 303  0
SHEET   27  27 1 LYS A 307  TYR A 308  0
SHEET   28  28 1 VAL A 315  ALA A 317  0
SHEET   29  29 1 TYR B  22  ASN B  28  0
SHEET   30  30 1 GLY B  31  ALA B  36  0
SHEET   31  31 1 VAL B 130  GLU B 132  0
SHEET   32  32 1 CYS B 137  PHE B 140  0
SHEET   33  33 1 GLN C  12  TYR C  17  0
SHEET   34  34 1 LYS C  25  VAL C  26  0
SHEET   35  35 1 VAL C  34  THR C  35  0
SHEET   36  36 1 ALA C  39  ASP C  41  0
SHEET   37  37 1 LEU C  43  GLU C  44  0
SHEET   38  38 1 LEU C  51  LEU C  53A 0
SHEET   39  39 1 LEU C  59  GLU C  60  0
SHEET   40  40 1 ILE C  87  GLU C  89  0
SHEET   41  41 1 GLY C 100  PHE C 102  0
SHEET   42  42 1 VAL C 115  LYS C 119  0
SHEET   43  43 1 SER C 136  VAL C 141  0
SHEET   44  44 1 ASN C 144  SER C 146  0
SHEET   45  45 1 MET C 151  TRP C 153  0
SHEET   46  46 1 ALA C 164  ASN C 169  0
SHEET   47  47 1 MET C 176  HIS C 184  0
SHEET   48  48 1 VAL C 202  GLY C 205  0
SHEET   49  49 1 ASN C 210  SER C 213  0
SHEET   50  50 1 ARG C 229  LEU C 237  0
SHEET   51  51 1 THR C 242  SER C 247  0
SHEET   52  52 1 LEU C 251  PRO C 254  0
SHEET   53  53 1 TYR C 256  ARG C 263  0
SHEET   54  54 1 ILE C 267  LYS C 269  0
SHEET   55  55 1 LEU C 274  THR C 279  0
SHEET   56  56 1 CYS C 281  THR C 283  0
SHEET   57  57 1 GLY C 286  ALA C 287  0
SHEET   58  58 1 PHE C 294  HIS C 295  0
SHEET   59  59 1 ILE C 302  GLY C 303  0
SHEET   60  60 1 LYS C 307  TYR C 308  0
SHEET   61  61 1 VAL C 315  ALA C 317  0
SHEET   62  62 1 TYR D  22  SER D  27  0
SHEET   63  63 1 SER D  32  ALA D  36  0
SHEET   64  64 1 VAL D 130  GLU D 132  0
SHEET   65  65 1 CYS D 137  PHE D 140  0
SHEET   66  66 1 GLN E  12  TYR E  17  0
SHEET   67  67 1 LYS E  25  VAL E  26  0
SHEET   68  68 1 VAL E  34  THR E  35  0
SHEET   69  69 1 ALA E  39  ASP E  41  0
SHEET   70  70 1 LEU E  43  GLU E  44  0
SHEET   71  71 1 LEU E  51  LEU E  53A 0
SHEET   72  72 1 LEU E  59  GLY E  62  0
SHEET   73  73 1 ILE E  87  GLU E  89  0
SHEET   74  74 1 GLY E 100  PHE E 102  0
SHEET   75  75 1 PHE E 116B LYS E 119  0
SHEET   76  76 1 MET E 151  TRP E 153  0
SHEET   77  77 1 ALA E 164  ASN E 169  0
SHEET   78  78 1 MET E 176  HIS E 184  0
SHEET   79  79 1 VAL E 202  GLY E 205  0
SHEET   80  80 1 ASN E 210  SER E 213  0
SHEET   81  81 1 ARG E 229  LEU E 237  0
SHEET   82  82 1 THR E 242  SER E 247  0
SHEET   83  83 1 LEU E 251  PRO E 254  0
SHEET   84  84 1 TYR E 256  ILE E 260  0
SHEET   85  85 1 ILE E 267  LYS E 269  0
SHEET   86  86 1 LEU E 274  THR E 279  0
SHEET   87  87 1 PHE E 294  HIS E 295  0
SHEET   88  88 1 LYS E 307  TYR E 308  0
SHEET   89  89 1 VAL E 315  ALA E 317  0
SHEET   90  90 1 TYR F  22  ASN F  28  0
SHEET   91  91 1 GLY F  31  ALA F  36  0
SHEET   92  92 1 VAL F 130  GLU F 132  0
SHEET   93  93 1 CYS F 137  PHE F 140  0
SHEET   94  94 1 VAL G   5  SER G   7  0
SHEET   95  95 1 LEU G  11  VAL G  12  0
SHEET   96  96 1 SER G  17  GLY G  23  0
SHEET   97  97 1 MET G  34  GLN G  39  0
SHEET   98  98 1 GLU G  46  ILE G  51  0
SHEET   99  99 1 THR G  57  TYR G  59  0
SHEET  100 100 1 THR G  68  ASP G  72  0
SHEET  101 101 1 ILE G  77  ASN G  82A 0
SHEET  102 102 1 ALA G  88  ARG G  94  0
SHEET  103 103 1 TYR G 102  TRP G 103  0
SHEET  104 104 1 THR G 107  VAL G 111  0
SHEET  105 105 1 SER G 120  LEU G 124  0
SHEET  106 106 1 THR G 137  TYR G 145  0
SHEET  107 107 1 THR G 151  TRP G 154  0
SHEET  108 108 1 VAL G 163  GLN G 171  0
SHEET  109 109 1 LEU G 174  THR G 182  0
SHEET  110 110 1 THR G 194  ALA G 198  0
SHEET  111 111 1 LYS G 205  LYS G 209  0
SHEET  112 112 1 MET H   6  SER H   9  0
SHEET  113 113 1 SER H  12  ALA H  15  0
SHEET  114 114 1 VAL H  21  ALA H  27  0
SHEET  115 115 1 LEU H  35  GLN H  40  0
SHEET  116 116 1 GLN H  47  TYR H  51  0
SHEET  117 117 1 SER H  55  LEU H  56  0
SHEET  118 118 1 PHE H  64  SER H  69  0
SHEET  119 119 1 LYS H  72  ILE H  77  0
SHEET  120 120 1 SER H  87  GLN H  92  0
SHEET  121 121 1 THR H 104  ILE H 108  0
SHEET  122 122 1 THR H 116  PHE H 120  0
SHEET  123 123 1 GLY H 131  PHE H 141  0
SHEET  124 124 1 ASN H 147  ILE H 152  0
SHEET  125 125 1 SER H 155  ARG H 157  0
SHEET  126 126 1 VAL H 161  TRP H 165  0
SHEET  127 127 1 TYR H 175  THR H 184  0
SHEET  128 128 1 SER H 193  THR H 199  0
SHEET  129 129 1 ILE H 207  ASN H 212  0
SHEET  130 130 1 VAL I   5  SER I   7  0
SHEET  131 131 1 LEU I  18  GLY I  23  0
SHEET  132 132 1 MET I  34  GLN I  39  0
SHEET  133 133 1 GLU I  46  ILE I  51  0
SHEET  134 134 1 THR I  57  TYR I  59  0
SHEET  135 135 1 PHE I  67  ASP I  72  0
SHEET  136 136 1 ILE I  77  MET I  82  0
SHEET  137 137 1 ALA I  88  ARG I  94  0
SHEET  138 138 1 TYR I 102  TRP I 103  0
SHEET  139 139 1 THR I 107  VAL I 109  0
SHEET  140 140 1 SER I 120  LEU I 124  0
SHEET  141 141 1 SER I 135  TYR I 145  0
SHEET  142 142 1 THR I 151  TRP I 154  0
SHEET  143 143 1 VAL I 163  THR I 165  0
SHEET  144 144 1 VAL I 169  GLN I 171  0
SHEET  145 145 1 LEU I 174  THR I 184  0
SHEET  146 146 1 THR I 194  HIS I 199  0
SHEET  147 147 1 THR I 204  LYS I 209  0
SHEET  148 148 1 MET J   6  SER J   9  0
SHEET  149 149 1 SER J  12  ALA J  15  0
SHEET  150 150 1 VAL J  21  ALA J  27  0
SHEET  151 151 1 LEU J  35  GLN J  40  0
SHEET  152 152 1 PRO J  46  TYR J  51  0
SHEET  153 153 1 SER J  55  LEU J  56  0
SHEET  154 154 1 PHE J  64  SER J  67  0
SHEET  155 155 1 LYS J  72  ILE J  77  0
SHEET  156 156 1 SER J  87  GLN J  92  0
SHEET  157 157 1 THR J  99  PHE J 100  0
SHEET  158 158 1 THR J 104  ILE J 108  0
SHEET  159 159 1 THR J 116  PHE J 120  0
SHEET  160 160 1 GLY J 131  PHE J 141  0
SHEET  161 161 1 ASN J 147  ILE J 152  0
SHEET  162 162 1 SER J 155  GLU J 156  0
SHEET  163 163 1 VAL J 161  TRP J 165  0
SHEET  164 164 1 TYR J 175  THR J 184  0
SHEET  165 165 1 SER J 193  THR J 199  0
SHEET  166 166 1 ILE J 207  ASN J 212  0
SHEET  167 167 1 LYS K   3  SER K   7  0
SHEET  168 168 1 SER K  17  SER K  25  0
SHEET  169 169 1 MET K  34  GLN K  39  0
SHEET  170 170 1 GLU K  46  ILE K  51  0
SHEET  171 171 1 THR K  57  TYR K  59  0
SHEET  172 172 1 PHE K  67  ASP K  72  0
SHEET  173 173 1 ILE K  77  ASN K  82A 0
SHEET  174 174 1 ALA K  88  ARG K  94  0
SHEET  175 175 1 TYR K 102  TRP K 103  0
SHEET  176 176 1 THR K 107  VAL K 109  0
SHEET  177 177 1 SER K 120  VAL K 121  0
SHEET  178 178 1 LEU K 141  TYR K 145  0
SHEET  179 179 1 THR K 151  THR K 153  0
SHEET  180 180 1 VAL K 163  GLN K 171  0
SHEET  181 181 1 LEU K 174  VAL K 181  0
SHEET  182 182 1 CYS K 195  ALA K 198  0
SHEET  183 183 1 LYS K 205  LYS K 208  0
SHEET  184 184 1 MET L   6  SER L   9  0
SHEET  185 185 1 SER L  12  ALA L  15  0
SHEET  186 186 1 VAL L  21  ALA L  27  0
SHEET  187 187 1 ALA L  36  GLN L  40  0
SHEET  188 188 1 PRO L  46  TYR L  51  0
SHEET  189 189 1 SER L  55  LEU L  56  0
SHEET  190 190 1 PHE L  64  SER L  69  0
SHEET  191 191 1 LYS L  72  ILE L  77  0
SHEET  192 192 1 SER L  87  GLN L  91  0
SHEET  193 193 1 THR L 104  ILE L 108  0
SHEET  194 194 1 THR L 116  PHE L 120  0
SHEET  195 195 1 ALA L 132  PHE L 141  0
SHEET  196 196 1 ASN L 147  LYS L 151  0
SHEET  197 197 1 VAL L 161  TRP L 165  0
SHEET  198 198 1 TYR L 175  LEU L 183  0
SHEET  199 199 1 THR L 195  THR L 199  0
SHEET  200 200 1 ILE L 207  SER L 210  0
SSBOND   1 CYS A   14    CYS B  137                          1555   1555  2.06  
SSBOND   2 CYS A   52    CYS A  277                          1555   1555  2.03  
SSBOND   3 CYS A   64    CYS A   76                          1555   1555  1.99  
SSBOND   4 CYS A  281    CYS A  305                          1555   1555  2.04  
SSBOND   5 CYS B  144    CYS B  148                          1555   1555  2.06  
SSBOND   6 CYS C   14    CYS D  137                          1555   1555  2.01  
SSBOND   7 CYS C   52    CYS C  277                          1555   1555  2.04  
SSBOND   8 CYS C   64    CYS C   76                          1555   1555  2.03  
SSBOND   9 CYS C  281    CYS C  305                          1555   1555  2.04  
SSBOND  10 CYS D  144    CYS D  148                          1555   1555  2.07  
SSBOND  11 CYS E   14    CYS F  137                          1555   1555  2.06  
SSBOND  12 CYS E   52    CYS E  277                          1555   1555  2.31  
SSBOND  13 CYS E   64    CYS E   76                          1555   1555  2.03  
SSBOND  14 CYS E  281    CYS E  305                          1555   1555  2.05  
SSBOND  15 CYS F  144    CYS F  148                          1555   1555  2.09  
SSBOND  16 CYS G   22    CYS G   92                          1555   1555  2.05  
SSBOND  17 CYS G  140    CYS G  195                          1555   1555  2.11  
SSBOND  18 CYS H   25    CYS H   90                          1555   1555  2.04  
SSBOND  19 CYS H  136    CYS H  196                          1555   1555  2.02  
SSBOND  20 CYS I   22    CYS I   92                          1555   1555  2.03  
SSBOND  21 CYS I  140    CYS I  195                          1555   1555  2.03  
SSBOND  22 CYS J   25    CYS J   90                          1555   1555  2.03  
SSBOND  23 CYS J  136    CYS J  196                          1555   1555  2.04  
SSBOND  24 CYS K   22    CYS K   92                          1555   1555  2.06  
SSBOND  25 CYS K  140    CYS K  195                          1555   1555  2.04  
SSBOND  26 CYS L   25    CYS L   90                          1555   1555  2.04  
SSBOND  27 CYS L  136    CYS L  196                          1555   1555  2.03  
LINK         ND2 ASN C 169                 C1  NAG C 405     1555   1555  1.40  
LINK         ND2 ASN C 289                 C1  NAG C 401     1555   1555  1.42  
LINK         ND2 ASN E 169                 C1  NAG E 401     1555   1555  1.44  
LINK         O3  BMA C 403                 C1  MAN C 404     1555   1555  1.44  
LINK         ND2 ASN A 289                 C1  NAG A 402     1555   1555  1.44  
LINK         O4  NAG C 402                 C1  BMA C 403     1555   1555  1.44  
LINK         ND2 ASN A  21                 C1  NAG A 405     1555   1555  1.44  
LINK         O4  NAG E 406                 C1  NAG E 407     1555   1555  1.44  
LINK         ND2 ASN E  21                 C1  NAG E 406     1555   1555  1.44  
LINK         ND2 ASN E 289                 C1  NAG E 403     1555   1555  1.44  
LINK         O4  NAG A 403                 C1  BMA A 404     1555   1555  1.44  
LINK         O4  NAG A 402                 C1  NAG A 403     1555   1555  1.44  
LINK         O4  NAG C 401                 C1  NAG C 402     1555   1555  1.45  
LINK         ND2 ASN F 154                 C1  NAG F 202     1555   1555  1.45  
LINK         O4  NAG C 405                 C1  NAG C 406     1555   1555  1.45  
LINK         ND2 ASN A 169                 C1  NAG A 401     1555   1555  1.45  
LINK         ND2 ASN B 154                 C1  NAG B 202     1555   1555  1.45  
LINK         O4  NAG E 404                 C1  BMA E 405     1555   1555  1.45  
LINK         O4  NAG E 403                 C1  NAG E 404     1555   1555  1.46  
CISPEP   1 PHE G  146    PRO G  147          0       -12.93                     
CISPEP   2 GLU G  148    PRO G  149          0        -4.00                     
CISPEP   3 TRP G  188    PRO G  189          0         2.24                     
CISPEP   4 SER H    9    PRO H   10          0        -1.43                     
CISPEP   5 THR H   96    PRO H   97          0        -3.07                     
CISPEP   6 TYR H  142    PRO H  143          0       -10.13                     
CISPEP   7 PHE I  146    PRO I  147          0        -5.83                     
CISPEP   8 GLU I  148    PRO I  149          0         0.59                     
CISPEP   9 TRP I  188    PRO I  189          0        -5.11                     
CISPEP  10 SER J    9    PRO J   10          0         1.25                     
CISPEP  11 THR J   96    PRO J   97          0        -5.07                     
CISPEP  12 TYR J  142    PRO J  143          0        -6.94                     
CISPEP  13 PHE K  146    PRO K  147          0        -9.89                     
CISPEP  14 GLU K  148    PRO K  149          0        -9.96                     
CISPEP  15 TRP K  188    PRO K  189          0        -5.77                     
CISPEP  16 SER L    9    PRO L   10          0        -4.37                     
CISPEP  17 THR L   96    PRO L   97          0        -3.96                     
CISPEP  18 TYR L  142    PRO L  143          0        -6.00                     
SITE     1 AC1  3 ASN A 169  TRP A 240  THR A 242                               
SITE     1 AC2  4 LYS A 280  ASN A 289  NAG A 403  SER G  74                    
SITE     1 AC3  5 NAG A 402  BMA A 404  THR G  24  GLN G  75                    
SITE     2 AC3  5 SER G  76                                                     
SITE     1 AC4  1 NAG A 403                                                     
SITE     1 AC5  1 ASN A  21                                                     
SITE     1 AC6  3 LYS B  38  GLU B  39  THR H  33                               
SITE     1 AC7  3 GLU B 147  ASN B 154  THR B 156                               
SITE     1 AC8  5 GLU C 278  ASN C 289  NAG C 402  SER I  74                    
SITE     2 AC8  5 GLN I  75                                                     
SITE     1 AC9  4 NAG C 401  BMA C 403  GLY I  23  GLN I  75                    
SITE     1 BC1  3 NAG C 402  MAN C 404  GLN I  75                               
SITE     1 BC2  2 ASN A 276  BMA C 403                                          
SITE     1 BC3  3 ASN C 169  TRP C 240  NAG C 406                               
SITE     1 BC4  1 NAG C 405                                                     
SITE     1 BC5  5 ALA D  36  ASP D  37  LYS D  38  GLU D  39                    
SITE     2 BC5  5 THR J  33                                                     
SITE     1 BC6  2 ASN E 169  THR E 242                                          
SITE     1 BC7  2 ASN E  48  CYS E 277                                          
SITE     1 BC8  3 ASN E 289  NAG E 404  GLN K  75                               
SITE     1 BC9  4 NAG E 403  BMA E 405  GLY K  23  ILE K  77                    
SITE     1 CC1  1 NAG E 404                                                     
SITE     1 CC2  2 ASN E  21  NAG E 407                                          
SITE     1 CC3  1 NAG E 406                                                     
SITE     1 CC4  4 ALA F  36  LYS F  38  GLU F  39  THR L  33                    
SITE     1 CC5  3 GLU F 147  ASN F 154  THR F 156                               
SITE     1 CC6  3 ALA B  35  TRP H  34  TYR H  94                               
SITE     1 CC7  2 TRP J  34  TYR J  94                                          
SITE     1 CC8  2 ALA J  11  SER J  12                                          
SITE     1 CC9  3 ALA F  35  TRP L  34  TYR L  94                               
CRYST1  136.580  150.780  217.780  90.00  90.00  90.00 P 21 21 21   12          
ORIGX1      1.000000  0.000000  0.000000        0.00000                         
ORIGX2      0.000000  1.000000  0.000000        0.00000                         
ORIGX3      0.000000  0.000000  1.000000        0.00000                         
SCALE1      0.007322  0.000000  0.000000        0.00000                         
SCALE2      0.000000  0.006632  0.000000        0.00000                         
SCALE3      0.000000  0.000000  0.004592        0.00000                         
ATOM      1  N   PRO A   9      -0.928  32.663  11.967  1.00131.54           N
ATOM      2  CA  PRO A   9      -0.819  32.582  10.502  1.00124.69           C
ATOM      3  C   PRO A   9      -1.868  31.618   9.943  1.00102.38           C
ATOM      4  O   PRO A   9      -1.730  30.409  10.103  1.00 94.60           O
ATOM      5  CB  PRO A   9       0.598  32.045  10.307  1.00125.73           C
ATOM      6  CG  PRO A   9       1.379  32.662  11.490  1.00134.72           C
ATOM      7  CD  PRO A   9       0.365  33.025  12.580  1.00132.46           C
ATOM      8  N   GLY A  10      -2.895  32.152   9.285  1.00 87.21           N
ATOM      9  CA  GLY A  10      -4.138  31.427   9.092  1.00 74.92           C
ATOM     10  C   GLY A  10      -4.278  30.695   7.774  1.00 73.25           C
ATOM     11  O   GLY A  10      -3.377  30.769   6.926  1.00 72.06           O
ATOM     12  N   ASP A  11      -5.409  30.000   7.605  1.00 56.56           N
ATOM     13  CA  ASP A  11      -5.693  29.276   6.370  1.00 48.77           C
ATOM     14  C   ASP A  11      -5.864  30.225   5.183  1.00 63.12           C
ATOM     15  O   ASP A  11      -6.241  31.389   5.341  1.00 75.67           O
ATOM     16  CB  ASP A  11      -6.926  28.403   6.536  1.00 69.75           C
ATOM     17  CG  ASP A  11      -6.662  27.229   7.422  1.00 92.29           C
ATOM     18  OD1 ASP A  11      -5.464  26.881   7.538  1.00101.09           O
ATOM     19  OD2 ASP A  11      -7.623  26.665   8.002  1.00 95.02           O
ATOM     20  N   GLN A  12      -5.603  29.723   3.988  1.00 62.67           N
ATOM     21  CA  GLN A  12      -5.425  30.593   2.841  1.00 54.73           C
ATOM     22  C   GLN A  12      -6.062  30.062   1.555  1.00 60.90           C
ATOM     23  O   GLN A  12      -5.863  28.902   1.182  1.00 58.42           O
ATOM     24  CB  GLN A  12      -3.923  30.762   2.615  1.00 61.89           C
ATOM     25  CG  GLN A  12      -3.364  32.145   2.881  1.00 58.39           C
ATOM     26  CD  GLN A  12      -2.284  32.476   1.889  1.00 68.66           C
ATOM     27  OE1 GLN A  12      -2.049  31.725   0.937  1.00 76.11           O
ATOM     28  NE2 GLN A  12      -1.619  33.599   2.094  1.00 75.93           N
ATOM     29  N   ILE A  13      -6.806  30.926   0.865  1.00 70.22           N
ATOM     30  CA  ILE A  13      -7.251  30.629  -0.505  1.00 69.04           C
ATOM     31  C   ILE A  13      -6.879  31.712  -1.551  1.00 62.30           C
ATOM     32  O   ILE A  13      -6.899  32.917  -1.262  1.00 47.93           O
ATOM     33  CB  ILE A  13      -8.737  30.345  -0.540  1.00 44.43           C
ATOM     34  CG1 ILE A  13      -9.130  29.789  -1.892  1.00 42.47           C
ATOM     35  CG2 ILE A  13      -9.507  31.584  -0.215  1.00 46.40           C
ATOM     36  CD1 ILE A  13     -10.456  29.089  -1.854  1.00 49.90           C
ATOM     37  N   CYS A  14      -6.516  31.268  -2.757  1.00 56.42           N
ATOM     38  CA  CYS A  14      -6.003  32.153  -3.804  1.00 48.48           C
ATOM     39  C   CYS A  14      -6.737  31.957  -5.121  1.00 56.06           C
ATOM     40  O   CYS A  14      -7.125  30.841  -5.456  1.00 60.34           O
ATOM     41  CB  CYS A  14      -4.522  31.870  -4.075  1.00 45.80           C
ATOM     42  SG  CYS A  14      -3.468  31.764  -2.617  1.00109.88           S
ATOM     43  N   ILE A  15      -6.891  33.047  -5.872  1.00 45.74           N
ATOM     44  CA  ILE A  15      -7.368  32.995  -7.247  1.00 38.87           C
ATOM     45  C   ILE A  15      -6.175  33.204  -8.164  1.00 45.64           C
ATOM     46  O   ILE A  15      -5.257  33.941  -7.834  1.00 74.26           O
ATOM     47  CB  ILE A  15      -8.377  34.116  -7.516  1.00 52.09           C
ATOM     48  CG1 ILE A  15      -9.423  34.183  -6.392  1.00 50.50           C
ATOM     49  CG2 ILE A  15      -9.019  33.982  -8.908  1.00 38.31           C
ATOM     50  CD1 ILE A  15     -10.130  32.887  -6.116  1.00 46.68           C
ATOM     51  N   GLY A  16      -6.165  32.518  -9.296  1.00 41.77           N
ATOM     52  CA  GLY A  16      -5.138  32.700 -10.307  1.00 41.38           C
ATOM     53  C   GLY A  16      -5.509  32.059 -11.640  1.00 49.73           C
ATOM     54  O   GLY A  16      -6.622  31.535 -11.845  1.00 44.61           O
ATOM     55  N   TYR A  17      -4.552  32.074 -12.552  1.00 45.91           N
ATOM     56  CA  TYR A  17      -4.814  31.669 -13.923  1.00 38.63           C
ATOM     57  C   TYR A  17      -3.738  30.760 -14.422  1.00 51.34           C
ATOM     58  O   TYR A  17      -2.644  30.693 -13.875  1.00 61.85           O
ATOM     59  CB  TYR A  17      -4.936  32.893 -14.855  1.00 39.43           C
ATOM     60  CG  TYR A  17      -3.869  33.934 -14.640  1.00 41.15           C
ATOM     61  CD1 TYR A  17      -2.717  33.943 -15.409  1.00 44.31           C
ATOM     62  CD2 TYR A  17      -3.996  34.879 -13.628  1.00 58.49           C
ATOM     63  CE1 TYR A  17      -1.730  34.865 -15.190  1.00 49.00           C
ATOM     64  CE2 TYR A  17      -3.006  35.821 -13.401  1.00 52.82           C
ATOM     65  CZ  TYR A  17      -1.881  35.808 -14.188  1.00 55.72           C
ATOM     66  OH  TYR A  17      -0.904  36.748 -13.980  1.00 73.58           O
ATOM     67  N   HIS A  18      -4.079  30.097 -15.508  1.00 65.10           N
ATOM     68  CA  HIS A  18      -3.285  29.058 -16.120  1.00 55.83           C
ATOM     69  C   HIS A  18      -1.975  29.604 -16.667  1.00 53.77           C
ATOM     70  O   HIS A  18      -1.860  30.788 -16.994  1.00 64.92           O
ATOM     71  CB  HIS A  18      -4.115  28.460 -17.251  1.00 52.00           C
ATOM     72  CG  HIS A  18      -3.456  27.334 -17.967  1.00 53.09           C
ATOM     73  ND1 HIS A  18      -3.218  26.112 -17.353  1.00 53.43           N
ATOM     74  CD2 HIS A  18      -2.996  27.216 -19.220  1.00 57.24           C
ATOM     75  CE1 HIS A  18      -2.633  25.312 -18.214  1.00 54.38           C
ATOM     76  NE2 HIS A  18      -2.482  25.940 -19.362  1.00 50.08           N
ATOM     77  N   ALA A  19      -0.987  28.724 -16.752  1.00 51.68           N
ATOM     78  CA  ALA A  19       0.298  29.025 -17.372  1.00 50.66           C
ATOM     79  C   ALA A  19       0.819  27.727 -17.965  1.00 54.14           C
ATOM     80  O   ALA A  19       0.581  26.635 -17.430  1.00 53.77           O
ATOM     81  CB  ALA A  19       1.270  29.531 -16.350  1.00 42.19           C
ATOM     82  N   ASN A  20       1.534  27.822 -19.074  1.00 49.88           N
ATOM     83  CA  ASN A  20       2.181  26.626 -19.568  1.00 60.71           C
ATOM     84  C   ASN A  20       3.447  26.904 -20.320  1.00 55.42           C
ATOM     85  O   ASN A  20       3.932  28.039 -20.346  1.00 53.79           O
ATOM     86  CB  ASN A  20       1.229  25.784 -20.409  1.00 61.48           C
ATOM     87  CG  ASN A  20       0.596  26.572 -21.506  1.00 54.17           C
ATOM     88  OD1 ASN A  20       1.215  27.471 -22.066  1.00 49.95           O
ATOM     89  ND2 ASN A  20      -0.651  26.251 -21.821  1.00 59.60           N
ATOM     90  N   ASN A  21       3.961  25.869 -20.965  1.00 59.67           N
ATOM     91  CA  ASN A  21       5.234  25.994 -21.629  1.00 70.28           C
ATOM     92  C   ASN A  21       5.065  26.608 -23.016  1.00 61.65           C
ATOM     93  O   ASN A  21       6.021  26.670 -23.777  1.00 69.49           O
ATOM     94  CB  ASN A  21       5.985  24.667 -21.650  1.00 76.23           C
ATOM     95  CG  ASN A  21       6.602  24.332 -20.291  1.00 96.09           C
ATOM     96  OD1 ASN A  21       6.916  25.223 -19.485  1.00 82.28           O
ATOM     97  ND2 ASN A  21       6.778  23.048 -20.033  1.00134.98           N
ATOM     98  N   SER A  22       3.846  27.038 -23.351  1.00 48.87           N
ATOM     99  CA  SER A  22       3.566  27.581 -24.690  1.00 63.74           C
ATOM    100  C   SER A  22       4.497  28.687 -25.184  1.00 66.11           C
ATOM    101  O   SER A  22       4.857  29.618 -24.457  1.00 61.50           O
ATOM    102  CB  SER A  22       2.149  28.084 -24.808  1.00 43.13           C
ATOM    103  OG  SER A  22       1.995  28.737 -26.049  1.00 72.26           O
ATOM    104  N   THR A  23       4.967  28.502 -26.408  1.00 73.39           N
ATOM    105  CA  THR A  23       5.806  29.482 -27.068  1.00 76.54           C
ATOM    106  C   THR A  23       4.956  30.336 -28.023  1.00 88.27           C
ATOM    107  O   THR A  23       5.447  31.253 -28.689  1.00 94.68           O
ATOM    108  CB  THR A  23       6.986  28.762 -27.737  1.00 70.77           C
ATOM    109  OG1 THR A  23       8.179  29.218 -27.116  1.00 70.56           O
ATOM    110  CG2 THR A  23       7.066  28.960 -29.237  1.00 78.80           C
ATOM    111  N   GLU A  24       3.657  30.041 -28.047  1.00 88.29           N
ATOM    112  CA  GLU A  24       2.755  30.596 -29.045  1.00 74.63           C
ATOM    113  C   GLU A  24       2.689  32.110 -29.013  1.00 77.67           C
ATOM    114  O   GLU A  24       2.416  32.702 -27.948  1.00 72.57           O
ATOM    115  CB  GLU A  24       1.364  30.021 -28.857  1.00 78.48           C
ATOM    116  CG  GLU A  24       1.231  28.614 -29.378  1.00 94.93           C
ATOM    117  CD  GLU A  24       1.852  28.451 -30.755  1.00114.28           C
ATOM    118  OE1 GLU A  24       1.098  28.580 -31.756  1.00116.88           O
ATOM    119  OE2 GLU A  24       3.083  28.177 -30.831  1.00115.00           O
ATOM    120  N   LYS A  25       2.897  32.758 -30.158  1.00 65.90           N
ATOM    121  CA  LYS A  25       2.946  34.224 -30.221  1.00 52.16           C
ATOM    122  C   LYS A  25       1.867  34.872 -31.102  1.00 48.73           C
ATOM    123  O   LYS A  25       1.621  34.431 -32.223  1.00 48.98           O
ATOM    124  CB  LYS A  25       4.332  34.690 -30.669  1.00 51.17           C
ATOM    125  CG  LYS A  25       4.976  35.705 -29.739  1.00 68.26           C
ATOM    126  CD  LYS A  25       6.287  35.185 -29.173  1.00 58.44           C
ATOM    127  CE  LYS A  25       6.142  34.795 -27.711  1.00 65.08           C
ATOM    128  NZ  LYS A  25       6.610  35.871 -26.797  1.00 64.63           N
ATOM    129  N   VAL A  26       1.233  35.922 -30.581  1.00 62.68           N
ATOM    130  CA  VAL A  26       0.191  36.657 -31.298  1.00 64.40           C
ATOM    131  C   VAL A  26       0.423  38.160 -31.181  1.00 68.38           C
ATOM    132  O   VAL A  26       1.109  38.638 -30.255  1.00 51.55           O
ATOM    133  CB  VAL A  26      -1.224  36.373 -30.745  1.00 56.34           C
ATOM    134  CG1 VAL A  26      -1.590  34.929 -30.891  1.00 63.84           C
ATOM    135  CG2 VAL A  26      -1.328  36.793 -29.287  1.00 50.38           C
ATOM    136  N   ASP A  27      -0.195  38.906 -32.092  1.00 66.01           N
ATOM    137  CA  ASP A  27      -0.063  40.356 -32.091  1.00 73.60           C
ATOM    138  C   ASP A  27      -1.436  40.905 -31.728  1.00 63.06           C
ATOM    139  O   ASP A  27      -2.442  40.204 -31.867  1.00 50.52           O
ATOM    140  CB  ASP A  27       0.384  40.872 -33.472  1.00 73.43           C
ATOM    141  CG  ASP A  27       1.764  40.356 -33.887  1.00 72.36           C
ATOM    142  OD1 ASP A  27       2.628  40.204 -32.994  1.00 68.85           O
ATOM    143  OD2 ASP A  27       1.979  40.105 -35.101  1.00 69.24           O
ATOM    144  N   THR A  28      -1.469  42.114 -31.179  1.00 64.74           N
ATOM    145  CA  THR A  28      -2.719  42.842 -30.986  1.00 64.05           C
ATOM    146  C   THR A  28      -2.557  44.280 -31.481  1.00 76.98           C
ATOM    147  O   THR A  28      -1.506  44.656 -31.986  1.00 92.12           O
ATOM    148  CB  THR A  28      -3.153  42.867 -29.509  1.00 66.00           C
ATOM    149  OG1 THR A  28      -2.363  43.816 -28.768  1.00 70.51           O
ATOM    150  CG2 THR A  28      -3.004  41.507 -28.899  1.00 65.85           C
ATOM    151  N   ILE A  29      -3.593  45.091 -31.342  1.00 74.83           N
ATOM    152  CA  ILE A  29      -3.443  46.511 -31.610  1.00 74.00           C
ATOM    153  C   ILE A  29      -2.447  47.167 -30.653  1.00 68.62           C
ATOM    154  O   ILE A  29      -1.518  47.849 -31.088  1.00 61.85           O
ATOM    155  CB  ILE A  29      -4.793  47.245 -31.526  1.00 83.49           C
ATOM    156  CG1 ILE A  29      -5.599  46.957 -32.784  1.00 79.88           C
ATOM    157  CG2 ILE A  29      -4.581  48.748 -31.385  1.00 98.47           C
ATOM    158  CD1 ILE A  29      -4.792  47.175 -34.031  1.00 73.76           C
ATOM    159  N   LEU A  30      -2.642  46.954 -29.357  1.00 56.99           N
ATOM    160  CA  LEU A  30      -1.852  47.646 -28.354  1.00 67.51           C
ATOM    161  C   LEU A  30      -0.430  47.110 -28.296  1.00 84.46           C
ATOM    162  O   LEU A  30       0.507  47.838 -27.932  1.00 92.84           O
ATOM    163  CB  LEU A  30      -2.514  47.544 -26.973  1.00 66.22           C
ATOM    164  CG  LEU A  30      -3.048  48.853 -26.384  1.00 73.54           C
ATOM    165  CD1 LEU A  30      -3.390  49.826 -27.502  1.00 81.98           C
ATOM    166  CD2 LEU A  30      -4.274  48.619 -25.502  1.00 73.41           C
ATOM    167  N   GLU A  31      -0.272  45.846 -28.679  1.00 75.86           N
ATOM    168  CA  GLU A  31       0.916  45.095 -28.318  1.00 61.38           C
ATOM    169  C   GLU A  31       1.263  44.047 -29.357  1.00 68.27           C
ATOM    170  O   GLU A  31       0.372  43.390 -29.899  1.00 68.25           O
ATOM    171  CB  GLU A  31       0.590  44.387 -27.029  1.00 67.68           C
ATOM    172  CG  GLU A  31       1.665  44.331 -26.036  1.00 80.09           C
ATOM    173  CD  GLU A  31       1.120  43.845 -24.723  1.00 98.64           C
ATOM    174  OE1 GLU A  31      -0.125  43.680 -24.638  1.00 91.44           O
ATOM    175  OE2 GLU A  31       1.920  43.628 -23.787  1.00107.52           O
ATOM    176  N   ARG A  32       2.549  43.824 -29.598  1.00 71.27           N
ATOM    177  CA  ARG A  32       2.926  42.812 -30.587  1.00 72.05           C
ATOM    178  C   ARG A  32       3.743  41.721 -29.932  1.00 67.99           C
ATOM    179  O   ARG A  32       4.240  41.901 -28.826  1.00 65.65           O
ATOM    180  CB  ARG A  32       3.663  43.438 -31.779  1.00 65.82           C
ATOM    181  CG  ARG A  32       2.925  44.675 -32.328  1.00 93.24           C
ATOM    182  CD  ARG A  32       2.848  44.705 -33.844  1.00106.67           C
ATOM    183  NE  ARG A  32       3.547  45.865 -34.399  1.00125.03           N
ATOM    184  CZ  ARG A  32       4.588  45.798 -35.227  1.00122.89           C
ATOM    185  NH1 ARG A  32       5.056  44.617 -35.621  1.00116.34           N
ATOM    186  NH2 ARG A  32       5.155  46.918 -35.667  1.00118.21           N
ATOM    187  N   ASN A  33       3.820  40.569 -30.586  1.00 68.24           N
ATOM    188  CA  ASN A  33       4.635  39.471 -30.094  1.00 65.19           C
ATOM    189  C   ASN A  33       4.264  39.040 -28.697  1.00 67.29           C
ATOM    190  O   ASN A  33       5.151  38.777 -27.884  1.00 65.92           O
ATOM    191  CB  ASN A  33       6.107  39.853 -30.090  1.00 46.51           C
ATOM    192  CG  ASN A  33       6.945  38.856 -30.789  1.00100.95           C
ATOM    193  OD1 ASN A  33       6.472  38.187 -31.714  1.00 93.86           O
ATOM    194  ND2 ASN A  33       8.206  38.733 -30.364  1.00102.18           N
ATOM    195  N   VAL A  34       2.971  38.974 -28.407  1.00 60.45           N
ATOM    196  CA  VAL A  34       2.529  38.511 -27.101  1.00 56.57           C
ATOM    197  C   VAL A  34       2.440  36.978 -27.068  1.00 70.03           C
ATOM    198  O   VAL A  34       2.022  36.345 -28.038  1.00 80.16           O
ATOM    199  CB  VAL A  34       1.185  39.098 -26.764  1.00 41.48           C
ATOM    200  CG1 VAL A  34       0.810  38.724 -25.369  1.00 49.55           C
ATOM    201  CG2 VAL A  34       1.232  40.599 -26.908  1.00 64.37           C
ATOM    202  N   THR A  35       2.850  36.381 -25.956  1.00 60.22           N
ATOM    203  CA  THR A  35       2.771  34.935 -25.799  1.00 57.70           C
ATOM    204  C   THR A  35       1.452  34.530 -25.151  1.00 56.04           C
ATOM    205  O   THR A  35       1.004  35.127 -24.170  1.00 41.99           O
ATOM    206  CB  THR A  35       3.881  34.403 -24.894  1.00 56.29           C
ATOM    207  OG1 THR A  35       5.133  34.982 -25.276  1.00 72.32           O
ATOM    208  CG2 THR A  35       3.951  32.879 -24.977  1.00 44.68           C
ATOM    209  N   VAL A  36       0.827  33.494 -25.674  1.00 44.09           N
ATOM    210  CA  VAL A  36      -0.434  33.086 -25.097  1.00 49.04           C
ATOM    211  C   VAL A  36      -0.455  31.592 -24.783  1.00 62.55           C
ATOM    212  O   VAL A  36       0.274  30.824 -25.407  1.00 60.58           O
ATOM    213  CB  VAL A  36      -1.575  33.507 -26.010  1.00 41.49           C
ATOM    214  CG1 VAL A  36      -1.671  35.032 -26.006  1.00 39.92           C
ATOM    215  CG2 VAL A  36      -1.338  32.989 -27.423  1.00 42.99           C
ATOM    216  N   THR A  37      -1.267  31.198 -23.803  1.00 54.72           N
ATOM    217  CA  THR A  37      -1.347  29.804 -23.382  1.00 48.79           C
ATOM    218  C   THR A  37      -1.938  28.893 -24.436  1.00 62.67           C
ATOM    219  O   THR A  37      -1.714  27.674 -24.401  1.00 59.15           O
ATOM    220  CB  THR A  37      -2.194  29.631 -22.119  1.00 44.24           C
ATOM    221  OG1 THR A  37      -3.531  30.077 -22.365  1.00 50.30           O
ATOM    222  CG2 THR A  37      -1.598  30.402 -20.968  1.00 46.70           C
ATOM    223  N   HIS A  38      -2.741  29.472 -25.331  1.00 61.15           N
ATOM    224  CA  HIS A  38      -3.354  28.731 -26.433  1.00 49.17           C
ATOM    225  C   HIS A  38      -3.598  29.661 -27.610  1.00 53.48           C
ATOM    226  O   HIS A  38      -3.901  30.841 -27.425  1.00 61.34           O
ATOM    227  CB  HIS A  38      -4.685  28.093 -25.995  1.00 54.37           C
ATOM    228  CG  HIS A  38      -4.578  27.202 -24.786  1.00 60.52           C
ATOM    229  ND1 HIS A  38      -4.575  27.697 -23.495  1.00 64.85           N
ATOM    230  CD2 HIS A  38      -4.462  25.860 -24.678  1.00 50.47           C
ATOM    231  CE1 HIS A  38      -4.462  26.691 -22.646  1.00 64.57           C
ATOM    232  NE2 HIS A  38      -4.391  25.567 -23.331  1.00 71.04           N
ATOM    233  N   ALA A  39      -3.493  29.129 -28.820  1.00 58.37           N
ATOM    234  CA  ALA A  39      -3.706  29.928 -30.020  1.00 63.64           C
ATOM    235  C   ALA A  39      -4.139  29.028 -31.151  1.00 66.07           C
ATOM    236  O   ALA A  39      -3.910  27.821 -31.097  1.00 63.97           O
ATOM    237  CB  ALA A  39      -2.429  30.668 -30.406  1.00 68.77           C
ATOM    238  N   LYS A  40      -4.768  29.616 -32.169  1.00 71.20           N
ATOM    239  CA  LYS A  40      -5.153  28.906 -33.382  1.00 58.49           C
ATOM    240  C   LYS A  40      -4.652  29.673 -34.558  1.00 54.82           C
ATOM    241  O   LYS A  40      -4.919  30.857 -34.670  1.00 57.37           O
ATOM    242  CB  LYS A  40      -6.659  28.842 -33.515  1.00 55.36           C
ATOM    243  CG  LYS A  40      -7.107  28.159 -34.785  1.00 52.89           C
ATOM    244  CD  LYS A  40      -6.814  26.671 -34.749  1.00 58.38           C
ATOM    245  CE  LYS A  40      -7.161  26.005 -36.096  1.00 71.18           C
ATOM    246  NZ  LYS A  40      -7.301  24.515 -36.008  1.00 61.64           N
ATOM    247  N   ASP A  41      -3.943  28.996 -35.451  1.00 65.27           N
ATOM    248  CA  ASP A  41      -3.483  29.624 -36.678  1.00 59.51           C
ATOM    249  C   ASP A  41      -4.574  29.341 -37.714  1.00 62.48           C
ATOM    250  O   ASP A  41      -4.935  28.172 -37.935  1.00 65.12           O
ATOM    251  CB  ASP A  41      -2.134  29.035 -37.049  1.00 39.90           C
ATOM    252  CG  ASP A  41      -1.635  29.465 -38.395  1.00 73.07           C
ATOM    253  OD1 ASP A  41      -1.985  30.571 -38.882  1.00 80.14           O
ATOM    254  OD2 ASP A  41      -0.850  28.667 -38.957  1.00 54.54           O
ATOM    255  N   ILE A  42      -5.180  30.414 -38.238  1.00 52.48           N
ATOM    256  CA  ILE A  42      -6.275  30.317 -39.206  1.00 50.91           C
ATOM    257  C   ILE A  42      -5.923  30.490 -40.696  1.00 64.08           C
ATOM    258  O   ILE A  42      -6.818  30.539 -41.554  1.00 59.20           O
ATOM    259  CB  ILE A  42      -7.472  31.198 -38.819  1.00 44.71           C
ATOM    260  CG1 ILE A  42      -7.138  32.686 -38.937  1.00 51.27           C
ATOM    261  CG2 ILE A  42      -7.954  30.825 -37.424  1.00 54.85           C
ATOM    262  CD1 ILE A  42      -8.312  33.614 -38.575  1.00 47.92           C
ATOM    263  N   LEU A  43      -4.636  30.639 -40.992  1.00 65.82           N
ATOM    264  CA  LEU A  43      -4.190  30.834 -42.364  1.00 53.70           C
ATOM    265  C   LEU A  43      -3.448  29.620 -42.859  1.00 49.58           C
ATOM    266  O   LEU A  43      -2.514  29.169 -42.221  1.00 66.59           O
ATOM    267  CB  LEU A  43      -3.262  32.024 -42.452  1.00 52.68           C
ATOM    268  CG  LEU A  43      -2.509  32.081 -43.766  1.00 46.24           C
ATOM    269  CD1 LEU A  43      -3.427  32.652 -44.849  1.00 56.92           C
ATOM    270  CD2 LEU A  43      -1.265  32.922 -43.587  1.00 44.67           C
ATOM    271  N   GLU A  44      -3.856  29.093 -44.002  1.00 39.27           N
ATOM    272  CA  GLU A  44      -3.247  27.878 -44.483  1.00 55.74           C
ATOM    273  C   GLU A  44      -2.150  28.242 -45.480  1.00 67.20           C
ATOM    274  O   GLU A  44      -2.419  28.881 -46.509  1.00 60.66           O
ATOM    275  CB  GLU A  44      -4.302  26.980 -45.114  1.00 53.11           C
ATOM    276  CG  GLU A  44      -3.726  25.855 -45.955  1.00 65.59           C
ATOM    277  CD  GLU A  44      -2.914  24.871 -45.139  1.00 71.75           C
ATOM    278  OE1 GLU A  44      -3.447  24.342 -44.142  1.00 78.79           O
ATOM    279  OE2 GLU A  44      -1.743  24.626 -45.499  1.00 69.08           O
ATOM    280  N   LYS A  45      -0.902  27.911 -45.143  1.00 71.61           N
ATOM    281  CA  LYS A  45       0.207  28.236 -46.045  1.00 59.79           C
ATOM    282  C   LYS A  45       0.739  27.127 -46.968  1.00 57.55           C
ATOM    283  O   LYS A  45       1.550  27.409 -47.832  1.00 66.57           O
ATOM    284  CB  LYS A  45       1.359  28.882 -45.264  1.00 52.60           C
ATOM    285  CG  LYS A  45       0.917  30.001 -44.298  1.00 54.37           C
ATOM    286  CD  LYS A  45       1.765  30.018 -43.043  1.00 58.03           C
ATOM    287  CE  LYS A  45       0.944  30.397 -41.825  1.00 68.76           C
ATOM    288  NZ  LYS A  45      -0.045  29.352 -41.484  1.00 65.57           N
ATOM    289  N   THR A  46       0.256  25.894 -46.848  1.00 68.10           N
ATOM    290  CA  THR A  46       0.919  24.769 -47.535  1.00 69.16           C
ATOM    291  C   THR A  46       0.043  23.978 -48.513  1.00 67.76           C
ATOM    292  O   THR A  46      -1.180  23.849 -48.332  1.00 54.49           O
ATOM    293  CB  THR A  46       1.506  23.765 -46.533  1.00 73.44           C
ATOM    294  OG1 THR A  46       0.442  23.158 -45.786  1.00 58.75           O
ATOM    295  CG2 THR A  46       2.452  24.466 -45.577  1.00 80.84           C
ATOM    296  N   HIS A  47       0.693  23.427 -49.534  1.00 65.78           N
ATOM    297  CA  HIS A  47       0.004  22.698 -50.590  1.00 64.36           C
ATOM    298  C   HIS A  47       0.845  21.506 -51.009  1.00 62.59           C
ATOM    299  O   HIS A  47       2.055  21.490 -50.780  1.00 76.18           O
ATOM    300  CB  HIS A  47      -0.151  23.612 -51.779  1.00 63.14           C
ATOM    301  CG  HIS A  47       1.151  24.152 -52.261  1.00 70.52           C
ATOM    302  ND1 HIS A  47       2.026  23.414 -53.028  1.00 73.50           N
ATOM    303  CD2 HIS A  47       1.756  25.347 -52.044  1.00 80.64           C
ATOM    304  CE1 HIS A  47       3.104  24.141 -53.291  1.00 84.50           C
ATOM    305  NE2 HIS A  47       2.957  25.319 -52.706  1.00 82.73           N
ATOM    306  N   ASN A  48       0.209  20.523 -51.641  1.00 55.83           N
ATOM    307  CA  ASN A  48       0.896  19.289 -52.034  1.00 58.84           C
ATOM    308  C   ASN A  48       1.827  19.412 -53.254  1.00 63.81           C
ATOM    309  O   ASN A  48       2.478  18.443 -53.653  1.00 70.23           O
ATOM    310  CB  ASN A  48      -0.093  18.134 -52.218  1.00 61.15           C
ATOM    311  CG  ASN A  48      -0.946  18.268 -53.469  1.00 74.19           C
ATOM    312  OD1 ASN A  48      -0.726  19.140 -54.315  1.00 78.23           O
ATOM    313  ND2 ASN A  48      -1.927  17.387 -53.595  1.00 87.73           N
ATOM    314  N   GLY A  49       1.837  20.581 -53.886  1.00 64.11           N
ATOM    315  CA  GLY A  49       2.703  20.799 -55.034  1.00 74.81           C
ATOM    316  C   GLY A  49       2.450  19.927 -56.261  1.00 71.85           C
ATOM    317  O   GLY A  49       3.279  19.862 -57.163  1.00 64.66           O
ATOM    318  N   LYS A  50       1.304  19.265 -56.309  1.00 74.57           N
ATOM    319  CA  LYS A  50       0.968  18.432 -57.454  1.00 79.42           C
ATOM    320  C   LYS A  50      -0.241  19.025 -58.204  1.00 74.87           C
ATOM    321  O   LYS A  50      -1.102  19.669 -57.603  1.00 61.36           O
ATOM    322  CB  LYS A  50       0.637  16.996 -56.992  1.00 84.37           C
ATOM    323  CG  LYS A  50       1.547  16.373 -55.907  1.00 77.31           C
ATOM    324  CD  LYS A  50       1.078  14.935 -55.570  1.00 96.02           C
ATOM    325  CE  LYS A  50       1.896  14.238 -54.467  1.00104.11           C
ATOM    326  NZ  LYS A  50       3.190  13.606 -54.927  1.00 99.08           N
ATOM    327  N   LEU A  51      -0.304  18.824 -59.516  1.00 78.44           N
ATOM    328  CA  LEU A  51      -1.546  19.075 -60.249  1.00 77.72           C
ATOM    329  C   LEU A  51      -2.419  17.825 -60.175  1.00 78.77           C
ATOM    330  O   LEU A  51      -1.950  16.711 -60.420  1.00 80.90           O
ATOM    331  CB  LEU A  51      -1.260  19.442 -61.701  1.00 82.73           C
ATOM    332  CG  LEU A  51      -0.522  20.768 -61.841  1.00 87.03           C
ATOM    333  CD1 LEU A  51       0.011  20.951 -63.255  1.00 83.22           C
ATOM    334  CD2 LEU A  51      -1.449  21.910 -61.448  1.00 87.01           C
ATOM    335  N   CYS A  52      -3.688  18.001 -59.834  1.00 77.58           N
ATOM    336  CA  CYS A  52      -4.504  16.865 -59.431  1.00 82.57           C
ATOM    337  C   CYS A  52      -5.873  16.775 -60.104  1.00 85.91           C
ATOM    338  O   CYS A  52      -6.329  17.724 -60.751  1.00 92.82           O
ATOM    339  CB  CYS A  52      -4.684  16.891 -57.916  1.00 77.04           C
ATOM    340  SG  CYS A  52      -3.144  17.122 -57.027  1.00100.13           S
ATOM    341  N   LYS A  53      -6.518  15.622 -59.954  1.00 71.68           N
ATOM    342  CA  LYS A  53      -7.896  15.484 -60.384  1.00 76.29           C
ATOM    343  C   LYS A  53      -8.727  16.328 -59.430  1.00 75.83           C
ATOM    344  O   LYS A  53      -8.325  16.563 -58.297  1.00 81.93           O
ATOM    345  CB  LYS A  53      -8.343  14.018 -60.342  1.00 93.98           C
ATOM    346  CG  LYS A  53      -7.252  12.991 -60.706  1.00104.60           C
ATOM    347  CD  LYS A  53      -7.810  11.567 -60.924  1.00100.57           C
ATOM    348  CE  LYS A  53      -8.889  11.182 -59.896  1.00106.60           C
ATOM    349  NZ  LYS A  53      -8.497  10.093 -58.939  1.00 96.91           N
ATOM    350  N   LEU A  53A     -9.888  16.782 -59.875  1.00 78.00           N
ATOM    351  CA  LEU A  53A    -10.666  17.725 -59.092  1.00 72.16           C
ATOM    352  C   LEU A  53A    -12.074  17.193 -58.885  1.00 84.05           C
ATOM    353  O   LEU A  53A    -12.868  17.155 -59.825  1.00 94.54           O
ATOM    354  CB  LEU A  53A    -10.687  19.067 -59.819  1.00 63.58           C
ATOM    355  CG  LEU A  53A    -11.532  20.203 -59.252  1.00 57.00           C
ATOM    356  CD1 LEU A  53A    -11.085  20.483 -57.852  1.00 65.78           C
ATOM    357  CD2 LEU A  53A    -11.406  21.464 -60.105  1.00 56.67           C
ATOM    358  N   ASN A  54     -12.381  16.794 -57.653  1.00 82.55           N
ATOM    359  CA  ASN A  54     -13.609  16.048 -57.363  1.00 88.00           C
ATOM    360  C   ASN A  54     -13.658  14.768 -58.180  1.00 94.13           C
ATOM    361  O   ASN A  54     -14.679  14.441 -58.792  1.00 95.07           O
ATOM    362  CB  ASN A  54     -14.868  16.883 -57.615  1.00 99.82           C
ATOM    363  CG  ASN A  54     -15.234  17.760 -56.436  1.00117.73           C
ATOM    364  OD1 ASN A  54     -14.709  18.878 -56.285  1.00126.58           O
ATOM    365  ND2 ASN A  54     -16.152  17.269 -55.592  1.00113.93           N
ATOM    366  N   GLY A  55     -12.527  14.066 -58.205  1.00 94.34           N
ATOM    367  CA  GLY A  55     -12.445  12.756 -58.812  1.00 85.43           C
ATOM    368  C   GLY A  55     -12.525  12.784 -60.319  1.00 87.52           C
ATOM    369  O   GLY A  55     -12.553  11.738 -60.959  1.00101.42           O
ATOM    370  N   ILE A  56     -12.600  13.978 -60.890  1.00 82.86           N
ATOM    371  CA  ILE A  56     -12.492  14.156 -62.337  1.00 86.97           C
ATOM    372  C   ILE A  56     -11.152  14.791 -62.691  1.00 92.60           C
ATOM    373  O   ILE A  56     -10.767  15.803 -62.105  1.00 98.48           O
ATOM    374  CB  ILE A  56     -13.628  15.010 -62.897  1.00 95.13           C
ATOM    375  CG1 ILE A  56     -14.970  14.301 -62.684  1.00 89.26           C
ATOM    376  CG2 ILE A  56     -13.382  15.307 -64.375  1.00 95.46           C
ATOM    377  CD1 ILE A  56     -16.178  15.201 -62.850  1.00 84.30           C
ATOM    378  N   PRO A  57     -10.411  14.174 -63.617  1.00 94.87           N
ATOM    379  CA  PRO A  57      -9.107  14.688 -64.053  1.00 96.55           C
ATOM    380  C   PRO A  57      -9.224  15.938 -64.918  1.00 86.59           C
ATOM    381  O   PRO A  57     -10.243  16.150 -65.574  1.00 76.50           O
ATOM    382  CB  PRO A  57      -8.551  13.538 -64.894  1.00102.23           C
ATOM    383  CG  PRO A  57      -9.762  12.866 -65.441  1.00106.69           C
ATOM    384  CD  PRO A  57     -10.782  12.944 -64.333  1.00103.12           C
ATOM    385  N   PRO A  58      -8.182  16.779 -64.907  1.00 93.27           N
ATOM    386  CA  PRO A  58      -8.153  17.945 -65.791  1.00 90.04           C
ATOM    387  C   PRO A  58      -7.856  17.499 -67.220  1.00 88.58           C
ATOM    388  O   PRO A  58      -7.393  16.370 -67.445  1.00 71.07           O
ATOM    389  CB  PRO A  58      -6.978  18.767 -65.249  1.00 68.82           C
ATOM    390  CG  PRO A  58      -6.063  17.761 -64.666  1.00 68.81           C
ATOM    391  CD  PRO A  58      -6.966  16.690 -64.079  1.00 86.29           C
ATOM    392  N   LEU A  59      -8.130  18.385 -68.173  1.00 86.69           N
ATOM    393  CA  LEU A  59      -7.737  18.163 -69.550  1.00 74.67           C
ATOM    394  C   LEU A  59      -6.336  18.729 -69.735  1.00 79.20           C
ATOM    395  O   LEU A  59      -6.109  19.934 -69.615  1.00 84.07           O
ATOM    396  CB  LEU A  59      -8.728  18.840 -70.508  1.00 70.33           C
ATOM    397  CG  LEU A  59      -8.257  18.900 -71.967  1.00 72.97           C
ATOM    398  CD1 LEU A  59      -7.797  17.533 -72.464  1.00 52.19           C
ATOM    399  CD2 LEU A  59      -9.328  19.485 -72.897  1.00 81.02           C
ATOM    400  N   GLU A  60      -5.393  17.849 -70.029  1.00 70.23           N
ATOM    401  CA  GLU A  60      -4.038  18.285 -70.295  1.00 82.77           C
ATOM    402  C   GLU A  60      -3.903  18.597 -71.800  1.00 80.74           C
ATOM    403  O   GLU A  60      -4.068  17.715 -72.653  1.00 75.51           O
ATOM    404  CB  GLU A  60      -3.065  17.177 -69.885  1.00 84.09           C
ATOM    405  CG  GLU A  60      -2.176  17.466 -68.712  1.00 83.90           C
ATOM    406  CD  GLU A  60      -1.676  16.190 -68.056  1.00100.32           C
ATOM    407  OE1 GLU A  60      -2.395  15.157 -68.100  1.00 96.42           O
ATOM    408  OE2 GLU A  60      -0.558  16.227 -67.498  1.00110.61           O
ATOM    409  N   LEU A  61      -3.610  19.843 -72.140  1.00 68.47           N
ATOM    410  CA  LEU A  61      -3.387  20.152 -73.541  1.00 84.46           C
ATOM    411  C   LEU A  61      -1.978  19.829 -74.019  1.00100.04           C
ATOM    412  O   LEU A  61      -1.742  19.702 -75.219  1.00119.89           O
ATOM    413  CB  LEU A  61      -3.722  21.604 -73.853  1.00 92.17           C
ATOM    414  CG  LEU A  61      -5.191  22.004 -73.727  1.00 92.90           C
ATOM    415  CD1 LEU A  61      -5.396  23.368 -74.389  1.00 99.43           C
ATOM    416  CD2 LEU A  61      -6.120  20.949 -74.320  1.00 75.84           C
ATOM    417  N   GLY A  62      -1.037  19.701 -73.096  1.00 90.42           N
ATOM    418  CA  GLY A  62       0.345  19.492 -73.498  1.00 93.22           C
ATOM    419  C   GLY A  62       0.874  20.686 -74.275  1.00 83.69           C
ATOM    420  O   GLY A  62       0.736  21.834 -73.837  1.00 77.14           O
ATOM    421  N   ASP A  63       1.453  20.430 -75.441  1.00 83.74           N
ATOM    422  CA  ASP A  63       1.974  21.527 -76.244  1.00100.50           C
ATOM    423  C   ASP A  63       0.964  22.127 -77.242  1.00 94.78           C
ATOM    424  O   ASP A  63       1.281  23.068 -77.979  1.00 92.10           O
ATOM    425  CB  ASP A  63       3.293  21.137 -76.910  1.00118.07           C
ATOM    426  CG  ASP A  63       4.501  21.559 -76.090  1.00132.39           C
ATOM    427  OD1 ASP A  63       4.646  22.777 -75.804  1.00125.28           O
ATOM    428  OD2 ASP A  63       5.303  20.670 -75.725  1.00146.56           O
ATOM    429  N   CYS A  64      -0.254  21.609 -77.238  1.00 89.52           N
ATOM    430  CA  CYS A  64      -1.326  22.251 -77.982  1.00 81.19           C
ATOM    431  C   CYS A  64      -1.810  23.539 -77.298  1.00 81.19           C
ATOM    432  O   CYS A  64      -1.873  23.634 -76.060  1.00 78.98           O
ATOM    433  CB  CYS A  64      -2.497  21.285 -78.152  1.00 83.53           C
ATOM    434  SG  CYS A  64      -1.984  19.596 -78.557  1.00230.00           S
ATOM    435  N   SER A  65      -2.094  24.542 -78.126  1.00 87.17           N
ATOM    436  CA  SER A  65      -2.947  25.684 -77.771  1.00 82.18           C
ATOM    437  C   SER A  65      -4.405  25.220 -77.793  1.00 77.44           C
ATOM    438  O   SER A  65      -4.705  24.173 -78.363  1.00 84.79           O
ATOM    439  CB  SER A  65      -2.748  26.851 -78.754  1.00 86.57           C
ATOM    440  OG  SER A  65      -3.187  26.551 -80.084  1.00 79.46           O
ATOM    441  N   ILE A  66      -5.305  25.953 -77.144  1.00 76.67           N
ATOM    442  CA  ILE A  66      -6.736  25.659 -77.242  1.00 67.39           C
ATOM    443  C   ILE A  66      -7.123  25.562 -78.699  1.00 71.65           C
ATOM    444  O   ILE A  66      -7.813  24.626 -79.124  1.00 79.91           O
ATOM    445  CB  ILE A  66      -7.587  26.786 -76.642  1.00 60.16           C
ATOM    446  CG1 ILE A  66      -7.571  26.694 -75.133  1.00 64.06           C
ATOM    447  CG2 ILE A  66      -9.025  26.675 -77.099  1.00 54.07           C
ATOM    448  CD1 ILE A  66      -8.345  25.501 -74.653  1.00 74.54           C
ATOM    449  N   ALA A  67      -6.671  26.555 -79.460  1.00 67.27           N
ATOM    450  CA  ALA A  67      -6.972  26.643 -80.879  1.00 74.85           C
ATOM    451  C   ALA A  67      -6.461  25.398 -81.567  1.00 76.77           C
ATOM    452  O   ALA A  67      -7.206  24.729 -82.273  1.00 70.69           O
ATOM    453  CB  ALA A  67      -6.328  27.881 -81.482  1.00 75.06           C
ATOM    454  N   GLY A  68      -5.186  25.098 -81.335  1.00 78.83           N
ATOM    455  CA  GLY A  68      -4.557  23.911 -81.881  1.00 82.78           C
ATOM    456  C   GLY A  68      -5.368  22.646 -81.653  1.00 81.74           C
ATOM    457  O   GLY A  68      -5.539  21.826 -82.559  1.00 89.69           O
ATOM    458  N   TRP A  69      -5.886  22.479 -80.447  1.00 75.90           N
ATOM    459  CA  TRP A  69      -6.654  21.285 -80.165  1.00 73.13           C
ATOM    460  C   TRP A  69      -7.975  21.326 -80.918  1.00 73.80           C
ATOM    461  O   TRP A  69      -8.317  20.379 -81.624  1.00 82.94           O
ATOM    462  CB  TRP A  69      -6.816  21.073 -78.658  1.00 65.35           C
ATOM    463  CG  TRP A  69      -8.063  20.352 -78.239  1.00 79.16           C
ATOM    464  CD1 TRP A  69      -8.464  19.089 -78.603  1.00 88.15           C
ATOM    465  CD2 TRP A  69      -9.053  20.836 -77.331  1.00 77.44           C
ATOM    466  NE1 TRP A  69      -9.663  18.775 -77.999  1.00 79.06           N
ATOM    467  CE2 TRP A  69     -10.043  19.831 -77.207  1.00 78.00           C
ATOM    468  CE3 TRP A  69      -9.207  22.028 -76.615  1.00 74.76           C
ATOM    469  CZ2 TRP A  69     -11.161  19.981 -76.393  1.00 80.53           C
ATOM    470  CZ3 TRP A  69     -10.316  22.180 -75.815  1.00 81.00           C
ATOM    471  CH2 TRP A  69     -11.279  21.162 -75.703  1.00 79.91           C
ATOM    472  N   LEU A  70      -8.696  22.429 -80.818  1.00 73.25           N
ATOM    473  CA  LEU A  70      -9.995  22.501 -81.484  1.00 88.58           C
ATOM    474  C   LEU A  70      -9.932  22.356 -83.008  1.00 82.89           C
ATOM    475  O   LEU A  70     -10.878  21.876 -83.621  1.00 76.91           O
ATOM    476  CB  LEU A  70     -10.743  23.780 -81.098  1.00 94.90           C
ATOM    477  CG  LEU A  70     -11.329  23.757 -79.685  1.00 88.94           C
ATOM    478  CD1 LEU A  70     -12.325  24.898 -79.464  1.00 84.48           C
ATOM    479  CD2 LEU A  70     -11.964  22.399 -79.434  1.00 72.49           C
ATOM    480  N   LEU A  71      -8.829  22.786 -83.612  1.00 76.36           N
ATOM    481  CA  LEU A  71      -8.666  22.732 -85.065  1.00 82.78           C
ATOM    482  C   LEU A  71      -8.247  21.347 -85.558  1.00 95.43           C
ATOM    483  O   LEU A  71      -8.517  20.976 -86.703  1.00101.16           O
ATOM    484  CB  LEU A  71      -7.678  23.807 -85.547  1.00 76.42           C
ATOM    485  CG  LEU A  71      -8.182  25.262 -85.603  1.00 83.14           C
ATOM    486  CD1 LEU A  71      -7.025  26.260 -85.730  1.00 87.15           C
ATOM    487  CD2 LEU A  71      -9.189  25.478 -86.742  1.00 83.52           C
ATOM    488  N   GLY A  72      -7.648  20.564 -84.664  1.00 89.95           N
ATOM    489  CA  GLY A  72      -7.021  19.305 -85.027  1.00 84.74           C
ATOM    490  C   GLY A  72      -5.656  19.445 -85.676  1.00 94.45           C
ATOM    491  O   GLY A  72      -5.377  18.798 -86.691  1.00109.36           O
ATOM    492  N   ASN A  73      -4.808  20.286 -85.087  1.00 92.36           N
ATOM    493  CA  ASN A  73      -3.392  20.334 -85.436  1.00102.67           C
ATOM    494  C   ASN A  73      -2.847  18.915 -85.323  1.00120.20           C
ATOM    495  O   ASN A  73      -3.163  18.208 -84.358  1.00124.41           O
ATOM    496  CB  ASN A  73      -2.651  21.274 -84.482  1.00109.88           C
ATOM    497  CG  ASN A  73      -1.176  21.453 -84.841  1.00120.05           C
ATOM    498  OD1 ASN A  73      -0.384  20.518 -84.725  1.00121.95           O
ATOM    499  ND2 ASN A  73      -0.813  22.643 -85.303  1.00120.25           N
ATOM    500  N   PRO A  74      -2.050  18.479 -86.317  1.00122.38           N
ATOM    501  CA  PRO A  74      -1.603  17.084 -86.404  1.00116.74           C
ATOM    502  C   PRO A  74      -0.867  16.621 -85.157  1.00119.09           C
ATOM    503  O   PRO A  74      -1.115  15.516 -84.683  1.00126.60           O
ATOM    504  CB  PRO A  74      -0.649  17.095 -87.605  1.00108.83           C
ATOM    505  CG  PRO A  74      -0.243  18.518 -87.754  1.00103.75           C
ATOM    506  CD  PRO A  74      -1.470  19.292 -87.396  1.00111.18           C
ATOM    507  N   GLU A  75       0.017  17.456 -84.630  1.00115.90           N
ATOM    508  CA  GLU A  75       0.724  17.135 -83.393  1.00122.32           C
ATOM    509  C   GLU A  75      -0.239  16.866 -82.232  1.00116.08           C
ATOM    510  O   GLU A  75       0.076  16.138 -81.286  1.00107.18           O
ATOM    511  CB  GLU A  75       1.690  18.267 -83.044  1.00128.94           C
ATOM    512  CG  GLU A  75       2.489  18.774 -84.246  1.00138.48           C
ATOM    513  CD  GLU A  75       3.709  17.925 -84.543  1.00146.73           C
ATOM    514  OE1 GLU A  75       4.084  17.109 -83.673  1.00150.55           O
ATOM    515  OE2 GLU A  75       4.291  18.078 -85.642  1.00143.59           O
ATOM    516  N   CYS A  76      -1.429  17.439 -82.337  1.00115.30           N
ATOM    517  CA  CYS A  76      -2.396  17.424 -81.248  1.00106.09           C
ATOM    518  C   CYS A  76      -3.321  16.215 -81.325  1.00102.13           C
ATOM    519  O   CYS A  76      -4.297  16.119 -80.592  1.00102.97           O
ATOM    520  CB  CYS A  76      -3.193  18.717 -81.165  1.00 98.49           C
ATOM    521  SG  CYS A  76      -2.281  20.071 -80.464  1.00118.45           S
ATOM    522  N   ASP A  77      -3.036  15.307 -82.249  1.00114.20           N
ATOM    523  CA  ASP A  77      -3.908  14.153 -82.520  1.00125.42           C
ATOM    524  C   ASP A  77      -4.289  13.307 -81.301  1.00126.08           C
ATOM    525  O   ASP A  77      -5.340  12.678 -81.295  1.00121.82           O
ATOM    526  CB  ASP A  77      -3.286  13.276 -83.613  1.00127.20           C
ATOM    527  CG  ASP A  77      -3.790  13.631 -85.004  1.00128.27           C
ATOM    528  OD1 ASP A  77      -3.938  14.835 -85.296  1.00136.71           O
ATOM    529  OD2 ASP A  77      -4.028  12.697 -85.804  1.00119.14           O
ATOM    530  N   ARG A  78      -3.433  13.283 -80.283  1.00125.63           N
ATOM    531  CA  ARG A  78      -3.709  12.522 -79.058  1.00123.44           C
ATOM    532  C   ARG A  78      -4.887  13.079 -78.239  1.00110.14           C
ATOM    533  O   ARG A  78      -5.387  12.416 -77.336  1.00108.35           O
ATOM    534  CB  ARG A  78      -2.451  12.430 -78.191  1.00134.89           C
ATOM    535  CG  ARG A  78      -1.839  13.792 -77.889  1.00153.21           C
ATOM    536  CD  ARG A  78      -0.406  13.696 -77.365  1.00167.95           C
ATOM    537  NE  ARG A  78      -0.287  14.190 -75.991  1.00169.29           N
ATOM    538  CZ  ARG A  78      -0.211  15.477 -75.655  1.00160.69           C
ATOM    539  NH1 ARG A  78      -0.240  16.421 -76.590  1.00159.02           N
ATOM    540  NH2 ARG A  78      -0.107  15.822 -74.376  1.00150.01           N
ATOM    541  N   LEU A  79      -5.304  14.309 -78.539  1.00104.97           N
ATOM    542  CA  LEU A  79      -6.464  14.942 -77.882  1.00114.73           C
ATOM    543  C   LEU A  79      -7.781  14.819 -78.661  1.00121.87           C
ATOM    544  O   LEU A  79      -8.784  15.451 -78.293  1.00118.32           O
ATOM    545  CB  LEU A  79      -6.217  16.419 -77.560  1.00104.46           C
ATOM    546  CG  LEU A  79      -4.942  16.850 -76.844  1.00 99.59           C
ATOM    547  CD1 LEU A  79      -4.942  18.352 -76.767  1.00 91.61           C
ATOM    548  CD2 LEU A  79      -4.817  16.238 -75.461  1.00 94.71           C
ATOM    549  N   LEU A  80      -7.752  14.074 -79.765  1.00118.23           N
ATOM    550  CA  LEU A  80      -8.902  13.948 -80.671  1.00113.13           C
ATOM    551  C   LEU A  80     -10.211  13.478 -80.015  1.00109.39           C
ATOM    552  O   LEU A  80     -11.282  14.026 -80.293  1.00102.00           O
ATOM    553  CB  LEU A  80      -8.540  13.052 -81.857  1.00110.36           C
ATOM    554  CG  LEU A  80      -8.292  13.827 -83.150  1.00107.36           C
ATOM    555  CD1 LEU A  80      -7.151  13.222 -83.950  1.00 99.61           C
ATOM    556  CD2 LEU A  80      -9.578  13.880 -83.969  1.00106.75           C
ATOM    557  N   SER A  81     -10.128  12.453 -79.170  1.00103.24           N
ATOM    558  CA  SER A  81     -11.228  12.105 -78.287  1.00100.11           C
ATOM    559  C   SER A  81     -10.799  12.387 -76.849  1.00102.55           C
ATOM    560  O   SER A  81      -9.665  12.075 -76.457  1.00101.39           O
ATOM    561  CB  SER A  81     -11.620  10.639 -78.453  1.00111.03           C
ATOM    562  OG  SER A  81     -12.928  10.522 -78.993  1.00123.11           O
ATOM    563  N   VAL A  81A    -11.688  13.010 -76.074  1.00 98.05           N
ATOM    564  CA  VAL A  81A    -11.443  13.217 -74.644  1.00 97.74           C
ATOM    565  C   VAL A  81A    -12.696  13.027 -73.793  1.00 93.57           C
ATOM    566  O   VAL A  81A    -13.816  13.305 -74.223  1.00103.84           O
ATOM    567  CB  VAL A  81A    -10.826  14.617 -74.315  1.00 95.12           C
ATOM    568  CG1 VAL A  81A     -9.417  14.742 -74.896  1.00 88.73           C
ATOM    569  CG2 VAL A  81A    -11.745  15.770 -74.774  1.00 87.29           C
ATOM    570  N   PRO A  82     -12.509  12.550 -72.569  1.00 84.55           N
ATOM    571  CA  PRO A  82     -13.629  12.476 -71.630  1.00 84.05           C
ATOM    572  C   PRO A  82     -13.895  13.838 -70.981  1.00 94.58           C
ATOM    573  O   PRO A  82     -13.355  14.859 -71.433  1.00 94.83           O
ATOM    574  CB  PRO A  82     -13.149  11.461 -70.597  1.00 80.98           C
ATOM    575  CG  PRO A  82     -11.648  11.579 -70.644  1.00 96.61           C
ATOM    576  CD  PRO A  82     -11.292  11.894 -72.060  1.00 89.89           C
ATOM    577  N   GLU A  83     -14.755  13.834 -69.961  1.00 94.19           N
ATOM    578  CA  GLU A  83     -15.074  14.988 -69.126  1.00 86.15           C
ATOM    579  C   GLU A  83     -13.802  15.590 -68.510  1.00 77.88           C
ATOM    580  O   GLU A  83     -12.830  14.872 -68.232  1.00 78.19           O
ATOM    581  CB  GLU A  83     -15.990  14.507 -67.993  1.00 94.42           C
ATOM    582  CG  GLU A  83     -17.240  15.343 -67.746  1.00106.53           C
ATOM    583  CD  GLU A  83     -18.072  14.841 -66.556  1.00109.71           C
ATOM    584  OE1 GLU A  83     -17.876  13.682 -66.117  1.00104.54           O
ATOM    585  OE2 GLU A  83     -18.925  15.614 -66.060  1.00107.57           O
ATOM    586  N   TRP A  84     -13.804  16.905 -68.308  1.00 71.63           N
ATOM    587  CA  TRP A  84     -12.695  17.572 -67.612  1.00 75.51           C
ATOM    588  C   TRP A  84     -13.186  18.497 -66.462  1.00 80.40           C
ATOM    589  O   TRP A  84     -14.287  19.052 -66.528  1.00 75.95           O
ATOM    590  CB  TRP A  84     -11.798  18.323 -68.612  1.00 62.64           C
ATOM    591  CG  TRP A  84     -12.536  19.407 -69.326  1.00 64.09           C
ATOM    592  CD1 TRP A  84     -12.911  20.604 -68.807  1.00 67.80           C
ATOM    593  CD2 TRP A  84     -12.983  19.408 -70.682  1.00 72.43           C
ATOM    594  NE1 TRP A  84     -13.575  21.346 -69.742  1.00 70.66           N
ATOM    595  CE2 TRP A  84     -13.634  20.633 -70.905  1.00 65.79           C
ATOM    596  CE3 TRP A  84     -12.909  18.487 -71.726  1.00 86.89           C
ATOM    597  CZ2 TRP A  84     -14.200  20.965 -72.122  1.00 58.56           C
ATOM    598  CZ3 TRP A  84     -13.477  18.819 -72.940  1.00 79.76           C
ATOM    599  CH2 TRP A  84     -14.109  20.048 -73.127  1.00 67.67           C
ATOM    600  N   SER A  85     -12.419  18.570 -65.377  1.00 71.06           N
ATOM    601  CA  SER A  85     -12.703  19.502 -64.286  1.00 76.08           C
ATOM    602  C   SER A  85     -12.155  20.900 -64.536  1.00 80.80           C
ATOM    603  O   SER A  85     -12.700  21.912 -64.051  1.00 70.49           O
ATOM    604  CB  SER A  85     -12.175  18.951 -62.981  1.00 89.25           C
ATOM    605  OG  SER A  85     -11.153  18.010 -63.249  1.00110.21           O
ATOM    606  N   TYR A  86     -11.012  20.925 -65.213  1.00 83.89           N
ATOM    607  CA  TYR A  86     -10.374  22.165 -65.622  1.00 80.69           C
ATOM    608  C   TYR A  86      -9.407  21.895 -66.804  1.00 84.67           C
ATOM    609  O   TYR A  86      -9.115  20.736 -67.108  1.00 92.71           O
ATOM    610  CB  TYR A  86      -9.724  22.847 -64.408  1.00 70.81           C
ATOM    611  CG  TYR A  86      -8.599  22.080 -63.759  1.00 70.71           C
ATOM    612  CD1 TYR A  86      -7.288  22.436 -63.997  1.00 72.67           C
ATOM    613  CD2 TYR A  86      -8.845  21.014 -62.902  1.00 75.38           C
ATOM    614  CE1 TYR A  86      -6.250  21.763 -63.415  1.00 65.54           C
ATOM    615  CE2 TYR A  86      -7.798  20.328 -62.306  1.00 66.12           C
ATOM    616  CZ  TYR A  86      -6.506  20.720 -62.577  1.00 60.75           C
ATOM    617  OH  TYR A  86      -5.437  20.076 -62.032  1.00 66.23           O
ATOM    618  N   ILE A  87      -8.957  22.939 -67.496  1.00 70.61           N
ATOM    619  CA  ILE A  87      -8.026  22.764 -68.615  1.00 72.54           C
ATOM    620  C   ILE A  87      -6.634  23.302 -68.247  1.00 79.71           C
ATOM    621  O   ILE A  87      -6.513  24.305 -67.543  1.00 81.96           O
ATOM    622  CB  ILE A  87      -8.549  23.480 -69.889  1.00 82.00           C
ATOM    623  CG1 ILE A  87     -10.059  23.309 -70.008  1.00 86.17           C
ATOM    624  CG2 ILE A  87      -7.856  22.975 -71.155  1.00 76.21           C
ATOM    625  CD1 ILE A  87     -10.673  24.148 -71.090  1.00 72.68           C
ATOM    626  N   MET A  88      -5.588  22.623 -68.714  1.00 76.69           N
ATOM    627  CA  MET A  88      -4.213  23.033 -68.452  1.00 75.34           C
ATOM    628  C   MET A  88      -3.517  23.460 -69.737  1.00 81.50           C
ATOM    629  O   MET A  88      -3.285  22.635 -70.625  1.00 92.00           O
ATOM    630  CB  MET A  88      -3.430  21.881 -67.827  1.00 74.44           C
ATOM    631  CG  MET A  88      -3.928  21.451 -66.462  1.00 77.49           C
ATOM    632  SD  MET A  88      -3.214  19.871 -65.947  1.00 83.43           S
ATOM    633  CE  MET A  88      -1.483  20.161 -66.309  1.00 66.40           C
ATOM    634  N   GLU A  89      -3.160  24.740 -69.828  1.00 80.08           N
ATOM    635  CA  GLU A  89      -2.457  25.262 -71.000  1.00 76.96           C
ATOM    636  C   GLU A  89      -1.126  25.873 -70.592  1.00 82.17           C
ATOM    637  O   GLU A  89      -1.021  26.547 -69.563  1.00 87.89           O
ATOM    638  CB  GLU A  89      -3.301  26.308 -71.736  1.00 72.78           C
ATOM    639  CG  GLU A  89      -2.886  26.555 -73.176  1.00 83.85           C
ATOM    640  CD  GLU A  89      -3.692  27.670 -73.836  1.00 94.05           C
ATOM    641  OE1 GLU A  89      -4.266  28.491 -73.085  1.00 97.98           O
ATOM    642  OE2 GLU A  89      -3.747  27.730 -75.096  1.00 86.66           O
ATOM    643  N   LYS A  90      -0.102  25.620 -71.395  1.00 90.08           N
ATOM    644  CA  LYS A  90       1.194  26.240 -71.180  1.00 96.82           C
ATOM    645  C   LYS A  90       1.052  27.717 -71.514  1.00 88.09           C
ATOM    646  O   LYS A  90       0.123  28.118 -72.219  1.00 87.65           O
ATOM    647  CB  LYS A  90       2.261  25.592 -72.076  1.00106.24           C
ATOM    648  CG  LYS A  90       2.171  24.067 -72.170  1.00 99.74           C
ATOM    649  CD  LYS A  90       3.521  23.402 -71.931  1.00 94.58           C
ATOM    650  CE  LYS A  90       3.383  21.884 -71.826  1.00 94.75           C
ATOM    651  NZ  LYS A  90       4.428  21.266 -70.941  1.00 89.24           N
ATOM    652  N   GLU A  91       1.960  28.533 -71.000  1.00 83.14           N
ATOM    653  CA  GLU A  91       1.946  29.948 -71.331  1.00 83.96           C
ATOM    654  C   GLU A  91       2.250  30.127 -72.812  1.00 92.68           C
ATOM    655  O   GLU A  91       1.636  30.950 -73.498  1.00 88.15           O
ATOM    656  CB  GLU A  91       2.973  30.705 -70.500  1.00 94.05           C
ATOM    657  CG  GLU A  91       2.613  32.153 -70.345  1.00117.21           C
ATOM    658  CD  GLU A  91       1.454  32.347 -69.375  1.00139.24           C
ATOM    659  OE1 GLU A  91       1.458  31.678 -68.314  1.00147.11           O
ATOM    660  OE2 GLU A  91       0.542  33.166 -69.662  1.00149.37           O
ATOM    661  N   ASN A  92       3.216  29.357 -73.297  1.00101.84           N
ATOM    662  CA  ASN A  92       3.512  29.364 -74.710  1.00110.61           C
ATOM    663  C   ASN A  92       3.619  27.954 -75.283  1.00109.55           C
ATOM    664  O   ASN A  92       4.700  27.364 -75.335  1.00120.63           O
ATOM    665  CB  ASN A  92       4.764  30.183 -74.995  1.00137.28           C
ATOM    666  CG  ASN A  92       4.877  30.561 -76.459  1.00175.08           C
ATOM    667  OD1 ASN A  92       4.984  29.689 -77.333  1.00191.38           O
ATOM    668  ND2 ASN A  92       4.846  31.864 -76.743  1.00186.92           N
ATOM    669  N   PRO A  93       2.476  27.403 -75.690  1.00 90.66           N
ATOM    670  CA  PRO A  93       2.369  26.095 -76.343  1.00 89.54           C
ATOM    671  C   PRO A  93       3.029  26.126 -77.705  1.00 93.79           C
ATOM    672  O   PRO A  93       2.783  27.079 -78.448  1.00100.35           O
ATOM    673  CB  PRO A  93       0.857  25.915 -76.516  1.00 87.62           C
ATOM    674  CG  PRO A  93       0.242  26.813 -75.458  1.00 86.12           C
ATOM    675  CD  PRO A  93       1.159  27.987 -75.385  1.00 80.93           C
ATOM    676  N   ARG A  94       3.842  25.116 -78.021  1.00 89.31           N
ATOM    677  CA  ARG A  94       4.499  25.023 -79.325  1.00 97.98           C
ATOM    678  C   ARG A  94       3.486  24.861 -80.460  1.00 97.20           C
ATOM    679  O   ARG A  94       3.598  25.503 -81.500  1.00100.48           O
ATOM    680  CB  ARG A  94       5.466  23.835 -79.349  1.00112.18           C
ATOM    681  CG  ARG A  94       6.933  24.176 -79.135  1.00121.67           C
ATOM    682  CD  ARG A  94       7.744  22.940 -78.731  1.00127.29           C
ATOM    683  NE  ARG A  94       8.646  23.263 -77.624  1.00135.54           N
ATOM    684  CZ  ARG A  94       8.778  22.548 -76.507  1.00134.96           C
ATOM    685  NH1 ARG A  94       8.076  21.433 -76.331  1.00132.89           N
ATOM    686  NH2 ARG A  94       9.623  22.949 -75.560  1.00130.54           N
ATOM    687  N   ASP A  95       2.497  23.996 -80.247  1.00 99.50           N
ATOM    688  CA  ASP A  95       1.593  23.568 -81.312  1.00105.56           C
ATOM    689  C   ASP A  95       0.298  24.375 -81.387  1.00103.39           C
ATOM    690  O   ASP A  95      -0.753  23.938 -80.891  1.00 92.17           O
ATOM    691  CB  ASP A  95       1.261  22.081 -81.153  1.00109.88           C
ATOM    692  CG  ASP A  95       2.445  21.188 -81.430  1.00119.54           C
ATOM    693  OD1 ASP A  95       2.990  21.260 -82.549  1.00123.90           O
ATOM    694  OD2 ASP A  95       2.834  20.421 -80.528  1.00124.49           O
ATOM    695  N   GLY A  95A      0.373  25.546 -82.014  1.00109.85           N
ATOM    696  CA  GLY A  95A     -0.818  26.331 -82.280  1.00112.04           C
ATOM    697  C   GLY A  95A     -1.438  25.930 -83.605  1.00 96.45           C
ATOM    698  O   GLY A  95A     -1.697  24.740 -83.855  1.00 85.28           O
ATOM    699  N   LEU A  96      -1.674  26.924 -84.456  1.00 81.60           N
ATOM    700  CA  LEU A  96      -2.047  26.655 -85.831  1.00 87.93           C
ATOM    701  C   LEU A  96      -0.754  26.481 -86.623  1.00 97.66           C
ATOM    702  O   LEU A  96       0.059  27.406 -86.716  1.00 91.92           O
ATOM    703  CB  LEU A  96      -2.876  27.817 -86.396  1.00 89.72           C
ATOM    704  CG  LEU A  96      -3.353  28.878 -85.385  1.00 88.71           C
ATOM    705  CD1 LEU A  96      -2.262  29.920 -85.118  1.00 94.30           C
ATOM    706  CD2 LEU A  96      -4.672  29.574 -85.779  1.00 84.93           C
ATOM    707  N   CYS A  97      -0.551  25.275 -87.157  1.00110.36           N
ATOM    708  CA  CYS A  97       0.619  24.970 -87.991  1.00119.76           C
ATOM    709  C   CYS A  97       0.649  25.880 -89.197  1.00121.60           C
ATOM    710  O   CYS A  97       1.570  26.681 -89.343  1.00119.57           O
ATOM    711  CB  CYS A  97       0.661  23.502 -88.408  1.00126.12           C
ATOM    712  SG  CYS A  97      -0.968  22.675 -88.436  1.00172.47           S
ATOM    713  N   TYR A  98      -0.342  25.725 -90.072  1.00120.29           N
ATOM    714  CA  TYR A  98      -0.590  26.725 -91.096  1.00115.39           C
ATOM    715  C   TYR A  98      -0.880  28.035 -90.389  1.00110.61           C
ATOM    716  O   TYR A  98      -1.854  28.144 -89.643  1.00109.72           O
ATOM    717  CB  TYR A  98      -1.787  26.346 -91.939  1.00114.38           C
ATOM    718  CG  TYR A  98      -1.825  27.069 -93.260  1.00117.74           C
ATOM    719  CD1 TYR A  98      -1.402  26.439 -94.421  1.00120.02           C
ATOM    720  CD2 TYR A  98      -2.265  28.381 -93.348  1.00112.11           C
ATOM    721  CE1 TYR A  98      -1.428  27.089 -95.642  1.00118.58           C
ATOM    722  CE2 TYR A  98      -2.295  29.042 -94.564  1.00120.61           C
ATOM    723  CZ  TYR A  98      -1.874  28.389 -95.714  1.00121.77           C
ATOM    724  OH  TYR A  98      -1.890  29.028 -96.939  1.00124.23           O
ATOM    725  N   PRO A  99      -0.040  29.043 -90.630  1.00110.23           N
ATOM    726  CA  PRO A  99      -0.152  30.275 -89.851  1.00105.10           C
ATOM    727  C   PRO A  99      -1.427  31.033 -90.192  1.00100.86           C
ATOM    728  O   PRO A  99      -2.063  30.780 -91.220  1.00 96.38           O
ATOM    729  CB  PRO A  99       1.085  31.070 -90.269  1.00107.56           C
ATOM    730  CG  PRO A  99       1.365  30.603 -91.662  1.00119.87           C
ATOM    731  CD  PRO A  99       0.925  29.158 -91.737  1.00117.22           C
ATOM    732  N   GLY A 100      -1.797  31.950 -89.312  1.00106.71           N
ATOM    733  CA  GLY A 100      -3.045  32.670 -89.453  1.00104.93           C
ATOM    734  C   GLY A 100      -3.455  33.312 -88.145  1.00 94.73           C
ATOM    735  O   GLY A 100      -2.611  33.568 -87.280  1.00 82.90           O
ATOM    736  N   SER A 101      -4.752  33.576 -88.004  1.00 88.94           N
ATOM    737  CA  SER A 101      -5.265  34.249 -86.810  1.00 79.95           C
ATOM    738  C   SER A 101      -6.519  33.539 -86.337  1.00 75.38           C
ATOM    739  O   SER A 101      -7.087  32.741 -87.070  1.00 70.86           O
ATOM    740  CB  SER A 101      -5.600  35.714 -87.108  1.00 82.55           C
ATOM    741  OG  SER A 101      -6.810  35.822 -87.848  1.00 85.10           O
ATOM    742  N   PHE A 102      -6.931  33.809 -85.104  1.00 77.78           N
ATOM    743  CA  PHE A 102      -8.193  33.308 -84.599  1.00 64.73           C
ATOM    744  C   PHE A 102      -8.946  34.476 -83.965  1.00 67.21           C
ATOM    745  O   PHE A 102      -8.537  35.000 -82.927  1.00 68.48           O
ATOM    746  CB  PHE A 102      -7.919  32.222 -83.567  1.00 59.50           C
ATOM    747  CG  PHE A 102      -9.006  31.196 -83.436  1.00 68.92           C
ATOM    748  CD1 PHE A 102      -8.769  29.871 -83.763  1.00 74.05           C
ATOM    749  CD2 PHE A 102     -10.253  31.538 -82.943  1.00 78.18           C
ATOM    750  CE1 PHE A 102      -9.767  28.904 -83.616  1.00 68.95           C
ATOM    751  CE2 PHE A 102     -11.254  30.573 -82.798  1.00 82.48           C
ATOM    752  CZ  PHE A 102     -11.010  29.260 -83.134  1.00 65.74           C
ATOM    753  N   ASN A 103     -10.065  34.853 -84.573  1.00 70.11           N
ATOM    754  CA  ASN A 103     -10.893  35.948 -84.066  1.00 83.90           C
ATOM    755  C   ASN A 103     -11.672  35.595 -82.794  1.00 93.93           C
ATOM    756  O   ASN A 103     -12.092  34.454 -82.610  1.00 96.16           O
ATOM    757  CB  ASN A 103     -11.862  36.427 -85.147  1.00 77.10           C
ATOM    758  CG  ASN A 103     -11.153  36.850 -86.398  1.00 82.64           C
ATOM    759  OD1 ASN A 103     -10.101  37.487 -86.338  1.00 84.55           O
ATOM    760  ND2 ASN A 103     -11.708  36.488 -87.548  1.00 91.71           N
ATOM    761  N   ASP A 104     -11.862  36.593 -81.933  1.00 95.98           N
ATOM    762  CA  ASP A 104     -12.587  36.421 -80.677  1.00 88.57           C
ATOM    763  C   ASP A 104     -12.006  35.297 -79.848  1.00 83.07           C
ATOM    764  O   ASP A 104     -12.746  34.588 -79.180  1.00 81.10           O
ATOM    765  CB  ASP A 104     -14.061  36.134 -80.929  1.00 77.01           C
ATOM    766  CG  ASP A 104     -14.723  37.199 -81.749  1.00 95.02           C
ATOM    767  OD1 ASP A 104     -14.976  38.288 -81.192  1.00 88.59           O
ATOM    768  OD2 ASP A 104     -14.987  36.944 -82.947  1.00109.06           O
ATOM    769  N   TYR A 105     -10.692  35.132 -79.896  1.00 77.37           N
ATOM    770  CA  TYR A 105     -10.072  33.972 -79.293  1.00 69.20           C
ATOM    771  C   TYR A 105     -10.298  33.913 -77.777  1.00 57.59           C
ATOM    772  O   TYR A 105     -10.703  32.874 -77.217  1.00 51.39           O
ATOM    773  CB  TYR A 105      -8.588  33.978 -79.623  1.00 68.95           C
ATOM    774  CG  TYR A 105      -7.887  32.713 -79.200  1.00 66.63           C
ATOM    775  CD1 TYR A 105      -8.364  31.472 -79.583  1.00 62.87           C
ATOM    776  CD2 TYR A 105      -6.754  32.764 -78.417  1.00 60.53           C
ATOM    777  CE1 TYR A 105      -7.729  30.326 -79.185  1.00 63.94           C
ATOM    778  CE2 TYR A 105      -6.118  31.629 -78.022  1.00 64.04           C
ATOM    779  CZ  TYR A 105      -6.603  30.414 -78.406  1.00 70.89           C
ATOM    780  OH  TYR A 105      -5.952  29.276 -78.006  1.00 89.34           O
ATOM    781  N   GLU A 106     -10.059  35.046 -77.126  1.00 49.59           N
ATOM    782  CA  GLU A 106     -10.264  35.167 -75.687  1.00 70.63           C
ATOM    783  C   GLU A 106     -11.711  34.900 -75.241  1.00 72.32           C
ATOM    784  O   GLU A 106     -11.937  34.208 -74.235  1.00 52.60           O
ATOM    785  CB  GLU A 106      -9.788  36.535 -75.193  1.00 75.39           C
ATOM    786  CG  GLU A 106      -8.301  36.798 -75.429  1.00 89.24           C
ATOM    787  CD  GLU A 106      -8.016  37.399 -76.787  1.00102.96           C
ATOM    788  OE1 GLU A 106      -8.994  37.685 -77.514  1.00116.96           O
ATOM    789  OE2 GLU A 106      -6.825  37.588 -77.125  1.00 91.62           O
ATOM    790  N   GLU A 107     -12.687  35.439 -75.973  1.00 71.61           N
ATOM    791  CA  GLU A 107     -14.078  35.151 -75.642  1.00 62.30           C
ATOM    792  C   GLU A 107     -14.329  33.638 -75.698  1.00 65.86           C
ATOM    793  O   GLU A 107     -14.968  33.060 -74.802  1.00 56.59           O
ATOM    794  CB  GLU A 107     -15.043  35.917 -76.547  1.00 58.21           C
ATOM    795  CG  GLU A 107     -15.298  37.355 -76.119  1.00 73.78           C
ATOM    796  CD  GLU A 107     -16.371  37.484 -75.051  1.00 78.39           C
ATOM    797  OE1 GLU A 107     -17.336  36.678 -75.079  1.00 80.25           O
ATOM    798  OE2 GLU A 107     -16.258  38.402 -74.199  1.00 79.34           O
ATOM    799  N   LEU A 108     -13.784  32.999 -76.728  1.00 52.88           N
ATOM    800  CA  LEU A 108     -13.886  31.553 -76.887  1.00 59.15           C
ATOM    801  C   LEU A 108     -13.243  30.797 -75.730  1.00 65.53           C
ATOM    802  O   LEU A 108     -13.693  29.697 -75.359  1.00 63.35           O
ATOM    803  CB  LEU A 108     -13.233  31.122 -78.189  1.00 59.19           C
ATOM    804  CG  LEU A 108     -13.367  29.643 -78.502  1.00 62.33           C
ATOM    805  CD1 LEU A 108     -14.786  29.345 -78.910  1.00 73.24           C
ATOM    806  CD2 LEU A 108     -12.409  29.275 -79.591  1.00 65.38           C
ATOM    807  N   LYS A 109     -12.190  31.374 -75.157  1.00 52.20           N
ATOM    808  CA  LYS A 109     -11.589  30.742 -73.998  1.00 44.70           C
ATOM    809  C   LYS A 109     -12.462  30.895 -72.754  1.00 54.77           C
ATOM    810  O   LYS A 109     -12.640  29.945 -71.967  1.00 69.01           O
ATOM    811  CB  LYS A 109     -10.196  31.281 -73.767  1.00 60.29           C
ATOM    812  CG  LYS A 109      -9.196  30.843 -74.814  1.00 65.89           C
ATOM    813  CD  LYS A 109      -7.823  31.225 -74.355  1.00 65.48           C
ATOM    814  CE  LYS A 109      -6.745  30.396 -74.984  1.00 79.76           C
ATOM    815  NZ  LYS A 109      -5.527  30.462 -74.128  1.00 98.03           N
ATOM    816  N   HIS A 110     -13.046  32.077 -72.591  1.00 66.01           N
ATOM    817  CA  HIS A 110     -13.962  32.285 -71.475  1.00 66.15           C
ATOM    818  C   HIS A 110     -15.171  31.364 -71.633  1.00 71.66           C
ATOM    819  O   HIS A 110     -15.844  31.012 -70.651  1.00 64.64           O
ATOM    820  CB  HIS A 110     -14.419  33.744 -71.340  1.00 45.12           C
ATOM    821  CG  HIS A 110     -15.173  34.010 -70.075  1.00 66.10           C
ATOM    822  ND1 HIS A 110     -16.511  34.351 -70.059  1.00 86.89           N
ATOM    823  CD2 HIS A 110     -14.791  33.950 -68.772  1.00 64.09           C
ATOM    824  CE1 HIS A 110     -16.915  34.508 -68.805  1.00 85.22           C
ATOM    825  NE2 HIS A 110     -15.890  34.267 -68.006  1.00 74.48           N
ATOM    826  N   LEU A 111     -15.447  30.974 -72.873  1.00 59.09           N
ATOM    827  CA  LEU A 111     -16.561  30.078 -73.110  1.00 65.89           C
ATOM    828  C   LEU A 111     -16.152  28.675 -72.731  1.00 73.45           C
ATOM    829  O   LEU A 111     -16.916  27.955 -72.096  1.00 82.58           O
ATOM    830  CB  LEU A 111     -17.038  30.120 -74.561  1.00 68.09           C
ATOM    831  CG  LEU A 111     -17.860  28.887 -74.943  1.00 61.67           C
ATOM    832  CD1 LEU A 111     -19.164  28.842 -74.177  1.00 57.23           C
ATOM    833  CD2 LEU A 111     -18.107  28.838 -76.434  1.00 73.30           C
ATOM    834  N   LEU A 112     -14.939  28.289 -73.110  1.00 78.86           N
ATOM    835  CA  LEU A 112     -14.457  26.958 -72.769  1.00 73.92           C
ATOM    836  C   LEU A 112     -14.369  26.769 -71.276  1.00 75.46           C
ATOM    837  O   LEU A 112     -14.432  25.635 -70.788  1.00 90.80           O
ATOM    838  CB  LEU A 112     -13.096  26.674 -73.390  1.00 71.99           C
ATOM    839  CG  LEU A 112     -13.131  26.314 -74.870  1.00 97.86           C
ATOM    840  CD1 LEU A 112     -11.928  25.455 -75.219  1.00102.54           C
ATOM    841  CD2 LEU A 112     -14.434  25.608 -75.237  1.00101.59           C
ATOM    842  N  ASER A 113     -14.218  27.868 -70.544  0.46 69.13           N
ATOM    843  N  BSER A 113     -14.218  27.867 -70.542  0.54 68.35           N
ATOM    844  CA ASER A 113     -14.130  27.790 -69.086  0.46 75.26           C
ATOM    845  CA BSER A 113     -14.128  27.781 -69.086  0.54 75.15           C
ATOM    846  C  ASER A 113     -15.447  27.359 -68.427  0.46 78.14           C
ATOM    847  C  BSER A 113     -15.448  27.366 -68.424  0.54 78.22           C
ATOM    848  O  ASER A 113     -15.455  26.896 -67.289  0.46 76.69           O
ATOM    849  O  BSER A 113     -15.460  26.922 -67.278  0.54 76.46           O
ATOM    850  CB ASER A 113     -13.706  29.133 -68.512  0.46 80.65           C
ATOM    851  CB BSER A 113     -13.684  29.117 -68.509  0.54 80.58           C
ATOM    852  OG ASER A 113     -14.761  30.074 -68.638  0.46 86.58           O
ATOM    853  OG BSER A 113     -14.728  30.069 -68.638  0.54 87.18           O
ATOM    854  N   SER A 114     -16.554  27.532 -69.145  1.00 82.41           N
ATOM    855  CA  SER A 114     -17.884  27.199 -68.632  1.00 85.53           C
ATOM    856  C   SER A 114     -18.313  25.802 -69.060  1.00 92.51           C
ATOM    857  O   SER A 114     -19.442  25.383 -68.790  1.00 89.83           O
ATOM    858  CB  SER A 114     -18.917  28.209 -69.140  1.00 95.99           C
ATOM    859  OG  SER A 114     -18.469  29.551 -68.985  1.00108.16           O
ATOM    860  N   VAL A 115     -17.417  25.105 -69.756  1.00108.74           N
ATOM    861  CA  VAL A 115     -17.750  23.856 -70.438  1.00 96.88           C
ATOM    862  C   VAL A 115     -16.979  22.699 -69.845  1.00 90.60           C
ATOM    863  O   VAL A 115     -15.767  22.810 -69.648  1.00 90.17           O
ATOM    864  CB  VAL A 115     -17.404  23.937 -71.937  1.00 82.12           C
ATOM    865  CG1 VAL A 115     -17.564  22.568 -72.616  1.00 68.79           C
ATOM    866  CG2 VAL A 115     -18.263  24.974 -72.617  1.00 87.15           C
ATOM    867  N   LYS A 116     -17.667  21.591 -69.570  1.00 80.39           N
ATOM    868  CA  LYS A 116     -16.997  20.460 -68.944  1.00 84.01           C
ATOM    869  C   LYS A 116     -16.770  19.280 -69.887  1.00 93.01           C
ATOM    870  O   LYS A 116     -15.841  18.482 -69.677  1.00 91.54           O
ATOM    871  CB  LYS A 116     -17.707  20.042 -67.659  1.00 81.74           C
ATOM    872  CG  LYS A 116     -17.694  21.131 -66.601  1.00 88.27           C
ATOM    873  CD  LYS A 116     -17.253  20.601 -65.247  1.00122.86           C
ATOM    874  CE  LYS A 116     -18.152  21.172 -64.145  1.00156.41           C
ATOM    875  NZ  LYS A 116     -17.746  20.846 -62.728  1.00170.54           N
ATOM    876  N   HIS A 116A    -17.596  19.169 -70.929  1.00 89.91           N
ATOM    877  CA  HIS A 116A    -17.380  18.113 -71.916  1.00 86.99           C
ATOM    878  C   HIS A 116A    -18.005  18.382 -73.274  1.00 81.98           C
ATOM    879  O   HIS A 116A    -19.173  18.759 -73.365  1.00 81.59           O
ATOM    880  CB  HIS A 116A    -17.861  16.757 -71.395  1.00 87.99           C
ATOM    881  CG  HIS A 116A    -17.415  15.606 -72.238  1.00 96.69           C
ATOM    882  ND1 HIS A 116A    -18.290  14.674 -72.755  1.00120.43           N
ATOM    883  CD2 HIS A 116A    -16.185  15.250 -72.675  1.00 92.42           C
ATOM    884  CE1 HIS A 116A    -17.614  13.787 -73.463  1.00124.19           C
ATOM    885  NE2 HIS A 116A    -16.337  14.111 -73.429  1.00109.56           N
ATOM    886  N   PHE A 116B    -17.218  18.145 -74.323  1.00 76.92           N
ATOM    887  CA  PHE A 116B    -17.677  18.241 -75.700  1.00 82.00           C
ATOM    888  C   PHE A 116B    -18.019  16.899 -76.309  1.00 97.18           C
ATOM    889  O   PHE A 116B    -17.323  15.919 -76.065  1.00109.22           O
ATOM    890  CB  PHE A 116B    -16.570  18.829 -76.547  1.00 90.35           C
ATOM    891  CG  PHE A 116B    -16.549  20.302 -76.534  1.00 97.97           C
ATOM    892  CD1 PHE A 116B    -17.727  21.001 -76.349  1.00105.21           C
ATOM    893  CD2 PHE A 116B    -15.366  20.997 -76.687  1.00 91.91           C
ATOM    894  CE1 PHE A 116B    -17.735  22.363 -76.325  1.00104.30           C
ATOM    895  CE2 PHE A 116B    -15.366  22.366 -76.660  1.00 96.62           C
ATOM    896  CZ  PHE A 116B    -16.559  23.050 -76.480  1.00103.92           C
ATOM    897  N   GLU A 116C    -19.068  16.858 -77.127  1.00 99.16           N
ATOM    898  CA  GLU A 116C    -19.337  15.682 -77.965  1.00107.86           C
ATOM    899  C   GLU A 116C    -19.121  16.009 -79.453  1.00102.93           C
ATOM    900  O   GLU A 116C    -19.936  16.704 -80.059  1.00106.78           O
ATOM    901  CB  GLU A 116C    -20.759  15.164 -77.736  1.00116.59           C
ATOM    902  CG  GLU A 116C    -21.135  13.981 -78.620  1.00124.92           C
ATOM    903  CD  GLU A 116C    -22.532  13.450 -78.339  1.00139.70           C
ATOM    904  OE1 GLU A 116C    -22.988  13.532 -77.176  1.00143.55           O
ATOM    905  OE2 GLU A 116C    -23.171  12.948 -79.288  1.00141.95           O
ATOM    906  N   LYS A 117     -18.036  15.511 -80.043  1.00 91.04           N
ATOM    907  CA  LYS A 117     -17.674  15.925 -81.402  1.00 90.91           C
ATOM    908  C   LYS A 117     -18.562  15.293 -82.474  1.00104.54           C
ATOM    909  O   LYS A 117     -18.654  14.071 -82.563  1.00128.69           O
ATOM    910  CB  LYS A 117     -16.209  15.609 -81.695  1.00 89.59           C
ATOM    911  CG  LYS A 117     -15.835  15.893 -83.135  1.00 99.15           C
ATOM    912  CD  LYS A 117     -14.455  16.527 -83.247  1.00110.76           C
ATOM    913  CE  LYS A 117     -13.389  15.494 -83.565  1.00120.40           C
ATOM    914  NZ  LYS A 117     -12.396  16.044 -84.530  1.00126.04           N
ATOM    915  N   VAL A 118     -19.198  16.131 -83.291  1.00101.21           N
ATOM    916  CA  VAL A 118     -20.217  15.690 -84.249  1.00111.06           C
ATOM    917  C   VAL A 118     -19.858  16.098 -85.673  1.00106.89           C
ATOM    918  O   VAL A 118     -19.541  17.259 -85.919  1.00 98.99           O
ATOM    919  CB  VAL A 118     -21.572  16.359 -83.957  1.00 76.54           C
ATOM    920  CG1 VAL A 118     -22.599  15.948 -84.981  1.00 79.88           C
ATOM    921  CG2 VAL A 118     -22.037  16.057 -82.551  1.00 77.22           C
ATOM    922  N   LYS A 119     -19.976  15.189 -86.633  1.00107.92           N
ATOM    923  CA  LYS A 119     -19.620  15.584 -87.979  1.00105.18           C
ATOM    924  C   LYS A 119     -20.885  16.088 -88.645  1.00102.04           C
ATOM    925  O   LYS A 119     -21.779  15.316 -88.995  1.00 99.51           O
ATOM    926  CB  LYS A 119     -19.096  14.356 -88.717  1.00104.39           C
ATOM    927  CG  LYS A 119     -18.719  14.557 -90.158  1.00106.81           C
ATOM    928  CD  LYS A 119     -18.349  13.207 -90.783  1.00114.26           C
ATOM    929  CE  LYS A 119     -17.253  12.480 -90.006  1.00108.97           C
ATOM    930  NZ  LYS A 119     -16.857  11.198 -90.646  1.00 97.10           N
ATOM    931  N   ILE A 120     -20.953  17.404 -88.808  1.00106.35           N
ATOM    932  CA  ILE A 120     -22.111  18.026 -89.420  1.00113.03           C
ATOM    933  C   ILE A 120     -21.885  18.368 -90.878  1.00114.80           C
ATOM    934  O   ILE A 120     -22.809  18.857 -91.529  1.00107.58           O
ATOM    935  CB  ILE A 120     -22.481  19.317 -88.698  1.00120.26           C
ATOM    936  CG1 ILE A 120     -21.384  20.367 -88.927  1.00122.29           C
ATOM    937  CG2 ILE A 120     -22.685  19.057 -87.206  1.00115.22           C
ATOM    938  CD1 ILE A 120     -21.493  21.553 -88.045  1.00121.98           C
ATOM    939  N   LEU A 121     -20.660  18.168 -91.372  1.00124.19           N
ATOM    940  CA  LEU A 121     -20.348  18.307 -92.802  1.00122.29           C
ATOM    941  C   LEU A 121     -19.315  17.324 -93.316  1.00118.42           C
ATOM    942  O   LEU A 121     -18.180  17.736 -93.570  1.00 99.69           O
ATOM    943  CB  LEU A 121     -19.821  19.706 -93.109  1.00112.95           C
ATOM    944  CG  LEU A 121     -20.817  20.816 -92.758  1.00115.00           C
ATOM    945  CD1 LEU A 121     -20.128  22.151 -92.805  1.00114.89           C
ATOM    946  CD2 LEU A 121     -22.043  20.779 -93.670  1.00118.67           C
ATOM    947  N   PRO A 122     -19.685  16.046 -93.479  1.00129.77           N
ATOM    948  CA  PRO A 122     -18.669  15.092 -93.972  1.00125.12           C
ATOM    949  C   PRO A 122     -17.982  15.517 -95.261  1.00108.87           C
ATOM    950  O   PRO A 122     -18.616  16.196 -96.071  1.00 91.88           O
ATOM    951  CB  PRO A 122     -19.487  13.797 -94.232  1.00116.49           C
ATOM    952  CG  PRO A 122     -20.641  13.899 -93.278  1.00123.30           C
ATOM    953  CD  PRO A 122     -20.919  15.365 -93.013  1.00131.41           C
ATOM    954  N   LYS A 123     -16.694  15.203 -95.409  1.00108.51           N
ATOM    955  CA  LYS A 123     -15.958  15.509 -96.656  1.00114.37           C
ATOM    956  C   LYS A 123     -16.733  15.070 -97.915  1.00133.32           C
ATOM    957  O   LYS A 123     -17.076  15.910 -98.754  1.00128.37           O
ATOM    958  CB  LYS A 123     -14.570  14.856 -96.628  1.00105.19           C
ATOM    959  CG  LYS A 123     -13.634  15.329 -95.530  1.00 85.09           C
ATOM    960  CD  LYS A 123     -12.558  14.286 -95.187  1.00 92.32           C
ATOM    961  CE  LYS A 123     -13.190  12.935 -94.722  1.00205.35           C
ATOM    962  NZ  LYS A 123     -13.274  12.728 -93.196  1.00199.17           N
ATOM    963  N   ASP A 125     -16.984  13.762 -98.023  1.00142.21           N
ATOM    964  CA  ASP A 125     -17.585  13.144 -99.209  1.00146.01           C
ATOM    965  C   ASP A 125     -18.796  13.876 -99.811  1.00153.59           C
ATOM    966  O   ASP A 125     -18.955  13.893-101.033  1.00168.82           O
ATOM    967  CB  ASP A 125     -17.944  11.678 -98.926  1.00154.71           C
ATOM    968  CG  ASP A 125     -18.599  11.481 -97.560  1.00159.81           C
ATOM    969  OD1 ASP A 125     -19.723  11.988 -97.350  1.00158.05           O
ATOM    970  OD2 ASP A 125     -17.996  10.805 -96.695  1.00163.94           O
ATOM    971  N   ARG A 126     -19.566  14.543 -98.957  1.00150.82           N
ATOM    972  CA  ARG A 126     -20.760  15.244 -99.395  1.00153.44           C
ATOM    973  C   ARG A 126     -20.361  16.306-100.407  1.00155.77           C
ATOM    974  O   ARG A 126     -21.048  16.501-101.410  1.00157.81           O
ATOM    975  CB  ARG A 126     -21.474  15.888 -98.207  1.00157.31           C
ATOM    976  CG  ARG A 126     -22.595  16.839 -98.594  1.00163.98           C
ATOM    977  CD  ARG A 126     -23.770  16.730 -97.637  1.00200.20           C
ATOM    978  NE  ARG A 126     -23.343  16.771 -96.242  1.00200.32           N
ATOM    979  CZ  ARG A 126     -24.134  17.111 -95.228  1.00202.02           C
ATOM    980  NH1 ARG A 126     -25.397  17.443 -95.453  1.00209.56           N
ATOM    981  NH2 ARG A 126     -23.660  17.122 -93.990  1.00196.09           N
ATOM    982  N   TRP A 127     -19.246  16.984-100.159  1.00156.40           N
ATOM    983  CA  TRP A 127     -18.712  17.896-101.171  1.00155.07           C
ATOM    984  C   TRP A 127     -18.332  17.056-102.365  1.00153.39           C
ATOM    985  O   TRP A 127     -17.478  16.179-102.266  1.00150.85           O
ATOM    986  CB  TRP A 127     -17.443  18.596-100.696  1.00153.61           C
ATOM    987  CG  TRP A 127     -17.640  19.411 -99.506  1.00154.77           C
ATOM    988  CD1 TRP A 127     -17.180  19.146 -98.258  1.00162.80           C
ATOM    989  CD2 TRP A 127     -18.365  20.639 -99.421  1.00155.23           C
ATOM    990  NE1 TRP A 127     -17.572  20.138 -97.393  1.00162.86           N
ATOM    991  CE2 TRP A 127     -18.303  21.069 -98.086  1.00146.79           C
ATOM    992  CE3 TRP A 127     -19.063  21.419-100.343  1.00172.75           C
ATOM    993  CZ2 TRP A 127     -18.912  22.241 -97.645  1.00135.10           C
ATOM    994  CZ3 TRP A 127     -19.671  22.592 -99.901  1.00166.62           C
ATOM    995  CH2 TRP A 127     -19.590  22.984 -98.566  1.00146.56           C
ATOM    996  N   THR A 128     -18.912  17.357-103.512  1.00156.29           N
ATOM    997  CA  THR A 128     -18.703  16.505-104.665  1.00157.24           C
ATOM    998  C   THR A 128     -17.925  17.262-105.724  1.00168.87           C
ATOM    999  O   THR A 128     -16.799  16.893-106.063  1.00169.61           O
ATOM   1000  CB  THR A 128     -20.038  15.956-105.217  1.00143.29           C
ATOM   1001  OG1 THR A 128     -21.104  16.860-104.899  1.00141.80           O
ATOM   1002  CG2 THR A 128     -20.344  14.610-104.595  1.00124.48           C
ATOM   1003  N   GLN A 129     -18.533  18.330-106.227  1.00171.85           N
ATOM   1004  CA  GLN A 129     -17.959  19.116-107.308  1.00173.47           C
ATOM   1005  C   GLN A 129     -16.662  19.792-106.880  1.00165.45           C
ATOM   1006  O   GLN A 129     -15.830  20.145-107.723  1.00165.22           O
ATOM   1007  CB  GLN A 129     -18.961  20.167-107.780  1.00173.95           C
ATOM   1008  CG  GLN A 129     -20.402  19.726-107.654  1.00178.07           C
ATOM   1009  CD  GLN A 129     -21.373  20.778-108.142  1.00180.97           C
ATOM   1010  OE1 GLN A 129     -21.671  21.743-107.434  1.00182.21           O
ATOM   1011  NE2 GLN A 129     -21.872  20.599-109.361  1.00181.74           N
ATOM   1012  N   HIS A 130     -16.499  19.978-105.571  1.00150.27           N
ATOM   1013  CA  HIS A 130     -15.257  20.524-105.047  1.00124.92           C
ATOM   1014  C   HIS A 130     -14.336  19.410-104.565  1.00109.05           C
ATOM   1015  O   HIS A 130     -14.696  18.235-104.571  1.00100.23           O
ATOM   1016  CB  HIS A 130     -15.524  21.506-103.911  1.00115.94           C
ATOM   1017  CG  HIS A 130     -16.508  22.581-104.249  1.00117.07           C
ATOM   1018  ND1 HIS A 130     -17.870  22.388-104.188  1.00122.05           N
ATOM   1019  CD2 HIS A 130     -16.326  23.870-104.626  1.00118.30           C
ATOM   1020  CE1 HIS A 130     -18.487  23.511-104.522  1.00124.82           C
ATOM   1021  NE2 HIS A 130     -17.572  24.424-104.791  1.00118.83           N
ATOM   1022  N   THR A 131     -13.152  19.797-104.108  1.00119.65           N
ATOM   1023  CA  THR A 131     -12.092  18.838-103.827  1.00134.97           C
ATOM   1024  C   THR A 131     -11.565  18.942-102.397  1.00141.02           C
ATOM   1025  O   THR A 131     -10.894  19.910-102.025  1.00137.70           O
ATOM   1026  CB  THR A 131     -10.915  19.064-104.770  1.00131.82           C
ATOM   1027  OG1 THR A 131     -11.407  19.296-106.096  1.00128.12           O
ATOM   1028  CG2 THR A 131      -9.984  17.864-104.740  1.00133.79           C
ATOM   1029  N   THR A 132     -11.812  17.896-101.622  1.00135.32           N
ATOM   1030  CA  THR A 132     -11.644  17.944-100.183  1.00119.25           C
ATOM   1031  C   THR A 132     -10.248  17.552 -99.744  1.00119.65           C
ATOM   1032  O   THR A 132      -9.947  17.570 -98.556  1.00130.96           O
ATOM   1033  CB  THR A 132     -12.581  16.946 -99.531  1.00126.52           C
ATOM   1034  OG1 THR A 132     -11.906  15.684 -99.403  1.00123.91           O
ATOM   1035  CG2 THR A 132     -13.837  16.773-100.396  1.00137.42           C
ATOM   1036  N   THR A 133      -9.395  17.193-100.693  1.00118.78           N
ATOM   1037  CA  THR A 133      -8.144  16.516-100.352  1.00125.83           C
ATOM   1038  C   THR A 133      -6.993  17.454 -99.970  1.00126.74           C
ATOM   1039  O   THR A 133      -5.939  16.991 -99.528  1.00124.08           O
ATOM   1040  CB  THR A 133      -7.691  15.591-101.495  1.00126.03           C
ATOM   1041  OG1 THR A 133      -6.798  16.298-102.368  1.00127.13           O
ATOM   1042  CG2 THR A 133      -8.903  15.105-102.280  1.00125.63           C
ATOM   1043  N   GLY A 134      -7.204  18.760-100.125  1.00124.25           N
ATOM   1044  CA  GLY A 134      -6.157  19.751 -99.920  1.00118.35           C
ATOM   1045  C   GLY A 134      -5.409  19.681 -98.599  1.00119.52           C
ATOM   1046  O   GLY A 134      -6.008  19.511 -97.532  1.00113.90           O
ATOM   1047  N   GLY A 135      -4.090  19.824 -98.672  1.00122.66           N
ATOM   1048  CA  GLY A 135      -3.237  19.724 -97.495  1.00122.82           C
ATOM   1049  C   GLY A 135      -2.009  20.605 -97.620  1.00116.48           C
ATOM   1050  O   GLY A 135      -1.789  21.206 -98.671  1.00124.88           O
ATOM   1051  N   SER A 136      -1.223  20.712 -96.549  1.00108.26           N
ATOM   1052  CA  SER A 136      -0.044  21.574 -96.567  1.00122.08           C
ATOM   1053  C   SER A 136       1.199  21.054 -95.873  1.00130.21           C
ATOM   1054  O   SER A 136       1.166  20.101 -95.092  1.00127.42           O
ATOM   1055  CB  SER A 136      -0.359  22.964 -96.021  1.00127.98           C
ATOM   1056  OG  SER A 136      -0.911  23.785 -97.027  1.00140.58           O
ATOM   1057  N   ARG A 137       2.292  21.742 -96.171  1.00135.88           N
ATOM   1058  CA  ARG A 137       3.636  21.364 -95.770  1.00137.27           C
ATOM   1059  C   ARG A 137       4.013  21.810 -94.361  1.00124.70           C
ATOM   1060  O   ARG A 137       4.952  21.283 -93.770  1.00123.31           O
ATOM   1061  CB  ARG A 137       4.601  21.957 -96.788  1.00142.50           C
ATOM   1062  CG  ARG A 137       4.203  23.383 -97.200  1.00145.60           C
ATOM   1063  CD  ARG A 137       4.007  23.543 -98.708  1.00139.82           C
ATOM   1064  NE  ARG A 137       2.644  23.280 -99.173  1.00123.93           N
ATOM   1065  CZ  ARG A 137       1.746  24.224 -99.425  1.00 97.76           C
ATOM   1066  NH1 ARG A 137       2.067  25.490 -99.227  1.00 87.21           N
ATOM   1067  NH2 ARG A 137       0.534  23.906 -99.872  1.00 80.95           N
ATOM   1068  N   ALA A 138       3.275  22.761 -93.801  1.00111.57           N
ATOM   1069  CA  ALA A 138       3.546  23.146 -92.409  1.00117.51           C
ATOM   1070  C   ALA A 138       2.720  22.248 -91.496  1.00113.33           C
ATOM   1071  O   ALA A 138       2.887  22.244 -90.260  1.00 94.13           O
ATOM   1072  CB  ALA A 138       3.238  24.607 -92.178  1.00113.09           C
ATOM   1073  N   CYS A 139       1.826  21.497 -92.132  1.00116.49           N
ATOM   1074  CA  CYS A 139       0.986  20.528 -91.456  1.00116.03           C
ATOM   1075  C   CYS A 139       1.594  19.141 -91.495  1.00128.19           C
ATOM   1076  O   CYS A 139       0.984  18.171 -91.018  1.00138.23           O
ATOM   1077  CB  CYS A 139      -0.364  20.438 -92.190  1.00119.81           C
ATOM   1078  SG  CYS A 139      -1.541  21.758 -91.943  1.00107.11           S
ATOM   1079  N   ALA A 140       2.782  19.045 -92.080  1.00135.44           N
ATOM   1080  CA  ALA A 140       3.410  17.766 -92.432  1.00149.18           C
ATOM   1081  C   ALA A 140       3.580  16.795 -91.264  1.00149.45           C
ATOM   1082  O   ALA A 140       4.119  17.146 -90.223  1.00145.96           O
ATOM   1083  CB  ALA A 140       4.748  17.993 -93.116  1.00153.20           C
ATOM   1084  N   VAL A 141       3.092  15.571 -91.454  1.00152.41           N
ATOM   1085  CA  VAL A 141       3.471  14.449 -90.609  1.00159.37           C
ATOM   1086  C   VAL A 141       4.474  13.582 -91.386  1.00163.42           C
ATOM   1087  O   VAL A 141       4.176  13.075 -92.481  1.00161.07           O
ATOM   1088  CB  VAL A 141       2.245  13.629 -90.123  1.00122.51           C
ATOM   1089  CG1 VAL A 141       1.058  13.786 -91.077  1.00107.51           C
ATOM   1090  CG2 VAL A 141       2.613  12.166 -89.908  1.00126.63           C
ATOM   1091  N   SER A 142       5.672  13.446 -90.822  1.00159.15           N
ATOM   1092  CA  SER A 142       6.779  12.748 -91.473  1.00153.52           C
ATOM   1093  C   SER A 142       7.114  13.367 -92.815  1.00152.48           C
ATOM   1094  O   SER A 142       7.368  12.661 -93.780  1.00157.39           O
ATOM   1095  CB  SER A 142       6.469  11.268 -91.678  1.00157.06           C
ATOM   1096  OG  SER A 142       5.523  10.804 -90.735  1.00161.28           O
ATOM   1097  N   GLY A 143       7.056  14.687 -92.894  1.00153.14           N
ATOM   1098  CA  GLY A 143       7.540  15.382 -94.070  1.00153.94           C
ATOM   1099  C   GLY A 143       6.545  15.386 -95.214  1.00154.82           C
ATOM   1100  O   GLY A 143       6.657  16.206 -96.124  1.00160.46           O
ATOM   1101  N   ASN A 144       5.564  14.487 -95.167  1.00149.00           N
ATOM   1102  CA  ASN A 144       4.542  14.421 -96.207  1.00150.07           C
ATOM   1103  C   ASN A 144       3.241  15.101 -95.768  1.00152.19           C
ATOM   1104  O   ASN A 144       2.696  14.766 -94.717  1.00166.08           O
ATOM   1105  CB  ASN A 144       4.322  12.979 -96.656  1.00151.19           C
ATOM   1106  CG  ASN A 144       5.536  12.403 -97.391  1.00170.51           C
ATOM   1107  OD1 ASN A 144       6.122  13.060 -98.257  1.00192.49           O
ATOM   1108  ND2 ASN A 144       5.919  11.171 -97.047  1.00156.51           N
ATOM   1109  N   PRO A 145       2.737  16.049 -96.587  1.00136.70           N
ATOM   1110  CA  PRO A 145       1.801  17.090 -96.128  1.00135.08           C
ATOM   1111  C   PRO A 145       0.454  16.598 -95.596  1.00131.88           C
ATOM   1112  O   PRO A 145      -0.002  15.495 -95.915  1.00132.82           O
ATOM   1113  CB  PRO A 145       1.600  17.949 -97.382  1.00124.84           C
ATOM   1114  CG  PRO A 145       1.843  17.017 -98.517  1.00111.89           C
ATOM   1115  CD  PRO A 145       2.934  16.098 -98.047  1.00118.50           C
ATOM   1116  N   SER A 146      -0.182  17.444 -94.797  1.00119.84           N
ATOM   1117  CA  SER A 146      -1.394  17.081 -94.083  1.00128.88           C
ATOM   1118  C   SER A 146      -2.229  18.310 -93.804  1.00137.45           C
ATOM   1119  O   SER A 146      -2.025  19.353 -94.427  1.00145.83           O
ATOM   1120  CB  SER A 146      -1.078  16.329 -92.793  1.00132.47           C
ATOM   1121  OG  SER A 146      -0.799  14.976 -93.084  1.00147.06           O
ATOM   1122  N   PHE A 147      -3.207  18.166 -92.917  1.00131.67           N
ATOM   1123  CA  PHE A 147      -4.103  19.264 -92.602  1.00120.19           C
ATOM   1124  C   PHE A 147      -4.745  19.156 -91.218  1.00116.15           C
ATOM   1125  O   PHE A 147      -4.672  18.112 -90.565  1.00120.59           O
ATOM   1126  CB  PHE A 147      -5.174  19.384 -93.682  1.00121.70           C
ATOM   1127  CG  PHE A 147      -5.771  20.739 -93.773  1.00114.98           C
ATOM   1128  CD1 PHE A 147      -4.957  21.851 -93.859  1.00111.36           C
ATOM   1129  CD2 PHE A 147      -7.140  20.907 -93.760  1.00114.25           C
ATOM   1130  CE1 PHE A 147      -5.500  23.108 -93.934  1.00112.53           C
ATOM   1131  CE2 PHE A 147      -7.694  22.163 -93.836  1.00108.57           C
ATOM   1132  CZ  PHE A 147      -6.876  23.266 -93.925  1.00110.33           C
ATOM   1133  N   PHE A 148      -5.331  20.266 -90.771  1.00108.76           N
ATOM   1134  CA  PHE A 148      -6.166  20.295 -89.576  1.00101.85           C
ATOM   1135  C   PHE A 148      -7.228  19.219 -89.688  1.00103.73           C
ATOM   1136  O   PHE A 148      -7.964  19.191 -90.668  1.00116.93           O
ATOM   1137  CB  PHE A 148      -6.875  21.644 -89.512  1.00 97.06           C
ATOM   1138  CG  PHE A 148      -5.980  22.781 -89.141  1.00 94.42           C
ATOM   1139  CD1 PHE A 148      -5.210  22.720 -87.986  1.00 95.50           C
ATOM   1140  CD2 PHE A 148      -5.906  23.914 -89.941  1.00 86.16           C
ATOM   1141  CE1 PHE A 148      -4.368  23.758 -87.646  1.00 98.43           C
ATOM   1142  CE2 PHE A 148      -5.078  24.965 -89.599  1.00 86.78           C
ATOM   1143  CZ  PHE A 148      -4.305  24.892 -88.448  1.00 93.53           C
ATOM   1144  N   ARG A 149      -7.344  18.361 -88.679  1.00 94.64           N
ATOM   1145  CA  ARG A 149      -8.165  17.162 -88.824  1.00102.27           C
ATOM   1146  C   ARG A 149      -9.628  17.502 -89.027  1.00102.15           C
ATOM   1147  O   ARG A 149     -10.284  16.938 -89.898  1.00117.37           O
ATOM   1148  CB  ARG A 149      -8.013  16.216 -87.631  1.00111.53           C
ATOM   1149  CG  ARG A 149      -6.573  15.874 -87.271  1.00125.44           C
ATOM   1150  CD  ARG A 149      -5.870  15.050 -88.345  1.00124.81           C
ATOM   1151  NE  ARG A 149      -4.552  14.624 -87.887  1.00121.14           N
ATOM   1152  CZ  ARG A 149      -3.769  13.777 -88.543  1.00118.19           C
ATOM   1153  NH1 ARG A 149      -4.170  13.265 -89.692  1.00112.32           N
ATOM   1154  NH2 ARG A 149      -2.585  13.442 -88.048  1.00121.48           N
ATOM   1155  N   ASN A 150     -10.135  18.442 -88.241  1.00 95.92           N
ATOM   1156  CA  ASN A 150     -11.563  18.741 -88.286  1.00105.87           C
ATOM   1157  C   ASN A 150     -11.881  19.820 -89.311  1.00 96.47           C
ATOM   1158  O   ASN A 150     -13.030  20.247 -89.457  1.00 88.13           O
ATOM   1159  CB  ASN A 150     -12.108  19.090 -86.900  1.00108.33           C
ATOM   1160  CG  ASN A 150     -11.024  19.160 -85.852  1.00105.49           C
ATOM   1161  OD1 ASN A 150     -10.051  18.412 -85.901  1.00107.73           O
ATOM   1162  ND2 ASN A 150     -11.182  20.065 -84.901  1.00100.02           N
ATOM   1163  N   MET A 151     -10.851  20.243 -90.033  1.00101.19           N
ATOM   1164  CA  MET A 151     -11.042  21.153 -91.158  1.00105.39           C
ATOM   1165  C   MET A 151     -10.999  20.436 -92.519  1.00106.35           C
ATOM   1166  O   MET A 151     -10.321  19.414 -92.698  1.00 98.69           O
ATOM   1167  CB  MET A 151     -10.037  22.308 -91.130  1.00 84.85           C
ATOM   1168  CG  MET A 151     -10.096  23.163 -89.877  1.00 62.80           C
ATOM   1169  SD  MET A 151     -11.741  23.453 -89.208  1.00 96.80           S
ATOM   1170  CE  MET A 151     -12.292  24.855 -90.165  1.00 91.73           C
ATOM   1171  N   VAL A 152     -11.783  20.959 -93.455  1.00105.99           N
ATOM   1172  CA  VAL A 152     -11.724  20.546 -94.846  1.00113.11           C
ATOM   1173  C   VAL A 152     -11.388  21.746 -95.711  1.00111.50           C
ATOM   1174  O   VAL A 152     -12.046  22.788 -95.631  1.00103.99           O
ATOM   1175  CB  VAL A 152     -13.059  20.006 -95.340  1.00115.09           C
ATOM   1176  CG1 VAL A 152     -12.811  18.873 -96.315  1.00116.17           C
ATOM   1177  CG2 VAL A 152     -13.928  19.557 -94.170  1.00112.46           C
ATOM   1178  N   TRP A 153     -10.368  21.585 -96.546  1.00109.56           N
ATOM   1179  CA  TRP A 153      -9.895  22.666 -97.394  1.00103.41           C
ATOM   1180  C   TRP A 153     -10.535  22.528 -98.785  1.00109.26           C
ATOM   1181  O   TRP A 153     -10.294  21.559 -99.498  1.00125.05           O
ATOM   1182  CB  TRP A 153      -8.361  22.646 -97.450  1.00 89.78           C
ATOM   1183  CG  TRP A 153      -7.754  23.831 -98.113  1.00 90.86           C
ATOM   1184  CD1 TRP A 153      -8.390  24.741 -98.904  1.00101.76           C
ATOM   1185  CD2 TRP A 153      -6.385  24.240 -98.051  1.00 94.71           C
ATOM   1186  NE1 TRP A 153      -7.503  25.696 -99.340  1.00108.00           N
ATOM   1187  CE2 TRP A 153      -6.263  25.414 -98.831  1.00104.22           C
ATOM   1188  CE3 TRP A 153      -5.247  23.732 -97.418  1.00 90.77           C
ATOM   1189  CZ2 TRP A 153      -5.055  26.088 -98.991  1.00101.43           C
ATOM   1190  CZ3 TRP A 153      -4.048  24.405 -97.579  1.00 96.55           C
ATOM   1191  CH2 TRP A 153      -3.962  25.570 -98.360  1.00 98.17           C
ATOM   1192  N   LEU A 154     -11.358  23.495 -99.166  1.00102.34           N
ATOM   1193  CA  LEU A 154     -12.091  23.396-100.414  1.00 99.93           C
ATOM   1194  C   LEU A 154     -11.309  24.017-101.559  1.00118.31           C
ATOM   1195  O   LEU A 154     -11.020  25.219-101.544  1.00126.45           O
ATOM   1196  CB  LEU A 154     -13.476  24.030-100.279  1.00 97.26           C
ATOM   1197  CG  LEU A 154     -14.682  23.077-100.230  1.00104.53           C
ATOM   1198  CD1 LEU A 154     -14.454  21.903 -99.285  1.00103.62           C
ATOM   1199  CD2 LEU A 154     -15.961  23.820 -99.852  1.00107.15           C
ATOM   1200  N   THR A 155     -10.958  23.171-102.531  1.00125.99           N
ATOM   1201  CA  THR A 155     -10.300  23.576-103.774  1.00125.80           C
ATOM   1202  C   THR A 155     -11.104  23.095-104.991  1.00135.60           C
ATOM   1203  O   THR A 155     -11.951  22.212-104.875  1.00137.27           O
ATOM   1204  CB  THR A 155      -8.834  23.058-103.846  1.00129.32           C
ATOM   1205  OG1 THR A 155      -8.465  22.826-105.212  1.00150.32           O
ATOM   1206  CG2 THR A 155      -8.670  21.758-103.066  1.00116.12           C
ATOM   1207  N   GLU A 156     -10.842  23.687-106.153  1.00143.60           N
ATOM   1208  CA  GLU A 156     -11.560  23.351-107.390  1.00142.41           C
ATOM   1209  C   GLU A 156     -11.200  21.967-107.938  1.00137.74           C
ATOM   1210  O   GLU A 156     -10.191  21.377-107.536  1.00129.89           O
ATOM   1211  CB  GLU A 156     -11.324  24.424-108.459  1.00146.05           C
ATOM   1212  CG  GLU A 156     -10.408  24.018-109.585  1.00167.39           C
ATOM   1213  CD  GLU A 156      -8.950  24.104-109.207  1.00192.62           C
ATOM   1214  OE1 GLU A 156      -8.579  23.608-108.112  1.00195.68           O
ATOM   1215  OE2 GLU A 156      -8.174  24.668-110.014  1.00206.92           O
ATOM   1216  N   LYS A 157     -12.054  21.439-108.815  1.00142.48           N
ATOM   1217  CA  LYS A 157     -11.785  20.170-109.490  1.00144.67           C
ATOM   1218  C   LYS A 157     -11.845  20.301-111.013  1.00144.80           C
ATOM   1219  O   LYS A 157     -12.888  20.643-111.577  1.00141.20           O
ATOM   1220  CB  LYS A 157     -12.767  19.098-109.021  1.00150.33           C
ATOM   1221  CG  LYS A 157     -12.149  17.715-108.890  1.00151.56           C
ATOM   1222  CD  LYS A 157     -12.942  16.839-107.927  1.00149.58           C
ATOM   1223  CE  LYS A 157     -14.396  16.711-108.358  1.00154.87           C
ATOM   1224  NZ  LYS A 157     -15.157  15.797-107.459  1.00152.87           N
ATOM   1225  N   GLY A 158     -10.723  20.026-111.671  1.00150.87           N
ATOM   1226  CA  GLY A 158     -10.642  20.107-113.121  1.00155.95           C
ATOM   1227  C   GLY A 158     -10.642  21.531-113.641  1.00143.54           C
ATOM   1228  O   GLY A 158     -11.174  21.804-114.720  1.00136.64           O
ATOM   1229  N   SER A 159     -10.026  22.432-112.876  1.00141.33           N
ATOM   1230  CA  SER A 159     -10.045  23.861-113.177  1.00144.37           C
ATOM   1231  C   SER A 159     -11.464  24.426-113.077  1.00137.97           C
ATOM   1232  O   SER A 159     -11.809  25.393-113.754  1.00127.07           O
ATOM   1233  CB  SER A 159      -9.417  24.145-114.551  1.00151.90           C
ATOM   1234  OG  SER A 159      -9.757  25.433-115.027  1.00152.82           O
ATOM   1235  N   ASN A 160     -12.279  23.818-112.221  1.00141.20           N
ATOM   1236  CA  ASN A 160     -13.659  24.251-112.017  1.00143.37           C
ATOM   1237  C   ASN A 160     -14.059  24.355-110.547  1.00141.88           C
ATOM   1238  O   ASN A 160     -14.015  23.370-109.804  1.00137.97           O
ATOM   1239  CB  ASN A 160     -14.627  23.332-112.765  1.00145.36           C
ATOM   1240  CG  ASN A 160     -14.838  23.763-114.204  1.00152.83           C
ATOM   1241  OD1 ASN A 160     -14.612  24.927-114.551  1.00146.09           O
ATOM   1242  ND2 ASN A 160     -15.278  22.835-115.049  1.00164.57           N
ATOM   1243  N   TYR A 161     -14.453  25.557-110.134  1.00141.91           N
ATOM   1244  CA  TYR A 161     -14.849  25.800-108.748  1.00136.28           C
ATOM   1245  C   TYR A 161     -16.236  26.420-108.670  1.00128.16           C
ATOM   1246  O   TYR A 161     -16.377  27.644-108.532  1.00108.13           O
ATOM   1247  CB  TYR A 161     -13.851  26.721-108.044  1.00132.81           C
ATOM   1248  CG  TYR A 161     -13.951  26.714-106.533  1.00126.87           C
ATOM   1249  CD1 TYR A 161     -12.966  26.130-105.757  1.00127.37           C
ATOM   1250  CD2 TYR A 161     -15.031  27.296-105.885  1.00129.32           C
ATOM   1251  CE1 TYR A 161     -13.055  26.126-104.383  1.00136.54           C
ATOM   1252  CE2 TYR A 161     -15.134  27.295-104.515  1.00129.93           C
ATOM   1253  CZ  TYR A 161     -14.146  26.714-103.762  1.00135.20           C
ATOM   1254  OH  TYR A 161     -14.253  26.725-102.387  1.00129.50           O
ATOM   1255  N   PRO A 162     -17.270  25.569-108.714  1.00134.43           N
ATOM   1256  CA  PRO A 162     -18.661  26.018-108.629  1.00135.78           C
ATOM   1257  C   PRO A 162     -18.923  26.666-107.277  1.00132.21           C
ATOM   1258  O   PRO A 162     -18.010  26.797-106.456  1.00129.03           O
ATOM   1259  CB  PRO A 162     -19.445  24.710-108.732  1.00140.32           C
ATOM   1260  CG  PRO A 162     -18.519  23.681-108.164  1.00137.17           C
ATOM   1261  CD  PRO A 162     -17.153  24.102-108.630  1.00136.47           C
ATOM   1262  N   VAL A 163     -20.162  27.080-107.041  1.00132.11           N
ATOM   1263  CA  VAL A 163     -20.506  27.641-105.744  1.00132.79           C
ATOM   1264  C   VAL A 163     -20.540  26.552-104.669  1.00141.59           C
ATOM   1265  O   VAL A 163     -21.257  25.556-104.792  1.00150.63           O
ATOM   1266  CB  VAL A 163     -21.853  28.394-105.787  1.00122.35           C
ATOM   1267  CG1 VAL A 163     -22.452  28.512-104.388  1.00129.62           C
ATOM   1268  CG2 VAL A 163     -21.680  29.772-106.429  1.00100.51           C
ATOM   1269  N   ALA A 164     -19.755  26.749-103.616  1.00135.27           N
ATOM   1270  CA  ALA A 164     -19.790  25.860-102.463  1.00121.46           C
ATOM   1271  C   ALA A 164     -20.930  26.291-101.562  1.00113.81           C
ATOM   1272  O   ALA A 164     -21.005  27.449-101.144  1.00101.52           O
ATOM   1273  CB  ALA A 164     -18.472  25.906-101.709  1.00114.57           C
ATOM   1274  N   LYS A 165     -21.835  25.368-101.279  1.00121.24           N
ATOM   1275  CA  LYS A 165     -22.959  25.678-100.413  1.00134.54           C
ATOM   1276  C   LYS A 165     -22.980  24.653 -99.276  1.00136.79           C
ATOM   1277  O   LYS A 165     -22.612  23.498 -99.477  1.00139.01           O
ATOM   1278  CB  LYS A 165     -24.264  25.679-101.229  1.00141.49           C
ATOM   1279  CG  LYS A 165     -25.466  26.313-100.523  1.00143.80           C
ATOM   1280  CD  LYS A 165     -26.702  26.440-101.440  1.00146.48           C
ATOM   1281  CE  LYS A 165     -26.590  27.592-102.440  1.00137.19           C
ATOM   1282  NZ  LYS A 165     -27.886  27.848-103.131  1.00131.42           N
ATOM   1283  N   GLY A 166     -23.386  25.075 -98.081  1.00130.73           N
ATOM   1284  CA  GLY A 166     -23.462  24.153 -96.962  1.00126.47           C
ATOM   1285  C   GLY A 166     -24.467  24.507 -95.885  1.00118.17           C
ATOM   1286  O   GLY A 166     -24.813  25.666 -95.680  1.00109.93           O
ATOM   1287  N   SER A 167     -24.930  23.492 -95.174  1.00110.42           N
ATOM   1288  CA  SER A 167     -25.962  23.715 -94.194  1.00112.73           C
ATOM   1289  C   SER A 167     -25.806  22.708 -93.090  1.00120.50           C
ATOM   1290  O   SER A 167     -25.424  21.559 -93.332  1.00114.73           O
ATOM   1291  CB  SER A 167     -27.344  23.563 -94.838  1.00122.29           C
ATOM   1292  OG  SER A 167     -28.094  22.525 -94.230  1.00125.00           O
ATOM   1293  N   TYR A 168     -26.066  23.146 -91.865  1.00125.89           N
ATOM   1294  CA  TYR A 168     -26.406  22.199 -90.818  1.00120.34           C
ATOM   1295  C   TYR A 168     -27.579  22.740 -90.001  1.00131.34           C
ATOM   1296  O   TYR A 168     -27.478  23.813 -89.407  1.00132.37           O
ATOM   1297  CB  TYR A 168     -25.202  21.865 -89.937  1.00106.95           C
ATOM   1298  CG  TYR A 168     -25.566  20.955 -88.804  1.00116.17           C
ATOM   1299  CD1 TYR A 168     -25.896  19.640 -89.039  1.00122.28           C
ATOM   1300  CD2 TYR A 168     -25.599  21.418 -87.494  1.00121.63           C
ATOM   1301  CE1 TYR A 168     -26.240  18.806 -88.009  1.00134.02           C
ATOM   1302  CE2 TYR A 168     -25.937  20.592 -86.459  1.00123.37           C
ATOM   1303  CZ  TYR A 168     -26.264  19.288 -86.723  1.00134.62           C
ATOM   1304  OH  TYR A 168     -26.610  18.453 -85.695  1.00149.74           O
ATOM   1305  N   ASN A 169     -28.696  22.012 -90.007  1.00145.37           N
ATOM   1306  CA  ASN A 169     -29.799  22.279 -89.103  1.00153.87           C
ATOM   1307  C   ASN A 169     -29.370  21.572 -87.851  1.00150.69           C
ATOM   1308  O   ASN A 169     -28.795  20.494 -87.927  1.00145.41           O
ATOM   1309  CB  ASN A 169     -31.100  21.697 -89.660  1.00168.03           C
ATOM   1310  CG  ASN A 169     -32.293  21.930 -88.748  1.00183.69           C
ATOM   1311  OD1 ASN A 169     -32.170  22.543 -87.688  1.00179.72           O
ATOM   1312  ND2 ASN A 169     -33.467  21.448 -89.166  1.00206.50           N
ATOM   1313  N   ASN A 170     -29.647  22.123 -86.674  1.00151.98           N
ATOM   1314  CA  ASN A 170     -29.150  21.485 -85.451  1.00145.69           C
ATOM   1315  C   ASN A 170     -30.047  20.355 -84.941  1.00146.01           C
ATOM   1316  O   ASN A 170     -31.205  20.581 -84.589  1.00148.87           O
ATOM   1317  CB  ASN A 170     -28.949  22.529 -84.351  1.00143.49           C
ATOM   1318  CG  ASN A 170     -27.909  22.108 -83.332  1.00148.17           C
ATOM   1319  OD1 ASN A 170     -27.442  20.969 -83.338  1.00154.49           O
ATOM   1320  ND2 ASN A 170     -27.540  23.027 -82.447  1.00143.03           N
ATOM   1321  N   THR A 171     -29.502  19.140 -84.902  1.00138.80           N
ATOM   1322  CA  THR A 171     -30.270  17.963 -84.490  1.00132.51           C
ATOM   1323  C   THR A 171     -29.797  17.250 -83.216  1.00139.55           C
ATOM   1324  O   THR A 171     -30.462  16.330 -82.741  1.00159.59           O
ATOM   1325  CB  THR A 171     -30.347  16.922 -85.627  1.00120.48           C
ATOM   1326  OG1 THR A 171     -29.199  16.066 -85.574  1.00115.62           O
ATOM   1327  CG2 THR A 171     -30.397  17.613 -86.981  1.00 97.84           C
ATOM   1328  N   SER A 172     -28.657  17.661 -82.671  1.00116.06           N
ATOM   1329  CA  SER A 172     -28.107  17.014 -81.476  1.00102.83           C
ATOM   1330  C   SER A 172     -29.040  17.181 -80.281  1.00106.04           C
ATOM   1331  O   SER A 172     -29.227  16.270 -79.475  1.00102.03           O
ATOM   1332  CB  SER A 172     -26.730  17.590 -81.144  1.00104.88           C
ATOM   1333  OG  SER A 172     -26.850  18.766 -80.363  1.00114.61           O
ATOM   1334  N   GLY A 173     -29.605  18.373 -80.192  1.00115.91           N
ATOM   1335  CA  GLY A 173     -30.509  18.802 -79.129  1.00131.74           C
ATOM   1336  C   GLY A 173     -29.840  19.821 -78.209  1.00138.96           C
ATOM   1337  O   GLY A 173     -30.425  20.280 -77.228  1.00131.29           O
ATOM   1338  N   GLU A 174     -28.611  20.201 -78.546  1.00150.66           N
ATOM   1339  CA  GLU A 174     -27.740  20.916 -77.618  1.00145.30           C
ATOM   1340  C   GLU A 174     -26.875  21.935 -78.338  1.00140.71           C
ATOM   1341  O   GLU A 174     -26.737  21.873 -79.555  1.00158.43           O
ATOM   1342  CB  GLU A 174     -26.844  19.913 -76.888  1.00139.05           C
ATOM   1343  CG  GLU A 174     -27.312  19.614 -75.470  1.00148.24           C
ATOM   1344  CD  GLU A 174     -27.288  20.865 -74.559  1.00154.60           C
ATOM   1345  OE1 GLU A 174     -26.489  21.791 -74.857  1.00146.13           O
ATOM   1346  OE2 GLU A 174     -28.067  20.894 -73.594  1.00161.74           O
ATOM   1347  N   GLN A 175     -26.276  22.862 -77.598  1.00116.03           N
ATOM   1348  CA  GLN A 175     -25.521  23.942 -78.238  1.00 98.04           C
ATOM   1349  C   GLN A 175     -24.258  23.402 -78.913  1.00 87.45           C
ATOM   1350  O   GLN A 175     -23.590  22.505 -78.387  1.00 97.99           O
ATOM   1351  CB  GLN A 175     -25.170  25.048 -77.237  1.00 99.14           C
ATOM   1352  CG  GLN A 175     -25.388  26.484 -77.746  1.00102.98           C
ATOM   1353  CD  GLN A 175     -25.901  27.422 -76.645  1.00113.22           C
ATOM   1354  OE1 GLN A 175     -26.139  26.994 -75.508  1.00116.75           O
ATOM   1355  NE2 GLN A 175     -26.087  28.697 -76.983  1.00108.18           N
ATOM   1356  N   MET A 176     -23.941  23.940 -80.086  1.00 70.69           N
ATOM   1357  CA  MET A 176     -22.789  23.468 -80.845  1.00 73.39           C
ATOM   1358  C   MET A 176     -21.847  24.582 -81.282  1.00 76.98           C
ATOM   1359  O   MET A 176     -22.247  25.528 -81.959  1.00 81.60           O
ATOM   1360  CB  MET A 176     -23.216  22.661 -82.071  1.00 85.66           C
ATOM   1361  CG  MET A 176     -22.026  22.097 -82.835  1.00 89.06           C
ATOM   1362  SD  MET A 176     -22.471  20.981 -84.161  1.00111.61           S
ATOM   1363  CE  MET A 176     -23.998  20.298 -83.487  1.00123.92           C
ATOM   1364  N   LEU A 177     -20.582  24.455 -80.904  1.00 61.21           N
ATOM   1365  CA  LEU A 177     -19.575  25.413 -81.309  1.00 67.86           C
ATOM   1366  C   LEU A 177     -19.109  25.050 -82.695  1.00 84.02           C
ATOM   1367  O   LEU A 177     -18.724  23.915 -82.943  1.00 98.71           O
ATOM   1368  CB  LEU A 177     -18.387  25.373 -80.355  1.00 60.66           C
ATOM   1369  CG  LEU A 177     -17.088  26.016 -80.845  1.00 75.55           C
ATOM   1370  CD1 LEU A 177     -17.248  27.511 -81.147  1.00 61.02           C
ATOM   1371  CD2 LEU A 177     -15.991  25.787 -79.817  1.00 83.08           C
ATOM   1372  N   ILE A 178     -19.140  26.011 -83.608  1.00 83.63           N
ATOM   1373  CA  ILE A 178     -18.635  25.752 -84.942  1.00 83.19           C
ATOM   1374  C   ILE A 178     -17.557  26.751 -85.342  1.00 82.65           C
ATOM   1375  O   ILE A 178     -17.746  27.962 -85.238  1.00 79.85           O
ATOM   1376  CB  ILE A 178     -19.766  25.762 -85.983  1.00 84.70           C
ATOM   1377  CG1 ILE A 178     -20.763  24.644 -85.689  1.00 93.55           C
ATOM   1378  CG2 ILE A 178     -19.205  25.604 -87.393  1.00 67.37           C
ATOM   1379  CD1 ILE A 178     -21.996  24.704 -86.561  1.00106.93           C
ATOM   1380  N   ILE A 179     -16.435  26.223 -85.813  1.00 81.29           N
ATOM   1381  CA  ILE A 179     -15.358  27.031 -86.380  1.00 71.48           C
ATOM   1382  C   ILE A 179     -15.280  26.956 -87.927  1.00 88.16           C
ATOM   1383  O   ILE A 179     -15.420  25.879 -88.524  1.00 88.53           O
ATOM   1384  CB  ILE A 179     -14.034  26.581 -85.772  1.00 61.68           C
ATOM   1385  CG1 ILE A 179     -14.134  26.702 -84.250  1.00 68.59           C
ATOM   1386  CG2 ILE A 179     -12.867  27.352 -86.361  1.00 55.91           C
ATOM   1387  CD1 ILE A 179     -12.911  26.225 -83.472  1.00 71.49           C
ATOM   1388  N   TRP A 180     -15.076  28.103 -88.578  1.00 82.99           N
ATOM   1389  CA  TRP A 180     -14.699  28.116 -89.994  1.00 86.59           C
ATOM   1390  C   TRP A 180     -13.486  29.006 -90.236  1.00 87.67           C
ATOM   1391  O   TRP A 180     -12.957  29.638 -89.311  1.00104.59           O
ATOM   1392  CB  TRP A 180     -15.847  28.576 -90.879  1.00 88.15           C
ATOM   1393  CG  TRP A 180     -16.212  29.980 -90.650  1.00 90.84           C
ATOM   1394  CD1 TRP A 180     -15.870  31.054 -91.411  1.00 86.85           C
ATOM   1395  CD2 TRP A 180     -16.991  30.487 -89.562  1.00 85.63           C
ATOM   1396  NE1 TRP A 180     -16.398  32.201 -90.869  1.00 84.09           N
ATOM   1397  CE2 TRP A 180     -17.090  31.876 -89.732  1.00 77.58           C
ATOM   1398  CE3 TRP A 180     -17.617  29.896 -88.464  1.00 85.32           C
ATOM   1399  CZ2 TRP A 180     -17.789  32.684 -88.848  1.00 85.88           C
ATOM   1400  CZ3 TRP A 180     -18.306  30.701 -87.586  1.00 93.34           C
ATOM   1401  CH2 TRP A 180     -18.386  32.080 -87.781  1.00 89.80           C
ATOM   1402  N   GLY A 181     -13.056  29.076 -91.486  1.00 71.19           N
ATOM   1403  CA  GLY A 181     -11.855  29.825 -91.803  1.00 88.17           C
ATOM   1404  C   GLY A 181     -11.820  30.416 -93.203  1.00 98.62           C
ATOM   1405  O   GLY A 181     -12.551  29.989 -94.095  1.00106.69           O
ATOM   1406  N   VAL A 182     -10.964  31.412 -93.399  1.00 91.55           N
ATOM   1407  CA  VAL A 182     -10.826  32.013 -94.715  1.00 80.25           C
ATOM   1408  C   VAL A 182      -9.350  32.175 -95.090  1.00 73.62           C
ATOM   1409  O   VAL A 182      -8.536  32.676 -94.293  1.00 59.27           O
ATOM   1410  CB  VAL A 182     -11.614  33.327 -94.829  1.00 70.10           C
ATOM   1411  CG1 VAL A 182     -11.866  33.924 -93.465  1.00 82.24           C
ATOM   1412  CG2 VAL A 182     -10.880  34.301 -95.696  1.00 81.73           C
ATOM   1413  N   HIS A 183      -9.031  31.720 -96.304  1.00 69.92           N
ATOM   1414  CA  HIS A 183      -7.657  31.567 -96.762  1.00 72.70           C
ATOM   1415  C   HIS A 183      -7.158  32.785 -97.531  1.00 81.35           C
ATOM   1416  O   HIS A 183      -7.771  33.215 -98.508  1.00 83.87           O
ATOM   1417  CB  HIS A 183      -7.523  30.309 -97.629  1.00 78.70           C
ATOM   1418  CG  HIS A 183      -6.137  30.070 -98.141  1.00 90.58           C
ATOM   1419  ND1 HIS A 183      -5.880  29.439 -99.339  1.00106.73           N
ATOM   1420  CD2 HIS A 183      -4.929  30.387 -97.618  1.00 95.15           C
ATOM   1421  CE1 HIS A 183      -4.576  29.379 -99.534  1.00113.93           C
ATOM   1422  NE2 HIS A 183      -3.975  29.945 -98.503  1.00108.67           N
ATOM   1423  N   HIS A 184      -6.038  33.333 -97.082  1.00 91.81           N
ATOM   1424  CA  HIS A 184      -5.414  34.470 -97.732  1.00106.25           C
ATOM   1425  C   HIS A 184      -4.133  34.014 -98.422  1.00119.64           C
ATOM   1426  O   HIS A 184      -3.142  33.703 -97.769  1.00131.81           O
ATOM   1427  CB  HIS A 184      -5.114  35.561 -96.706  1.00105.94           C
ATOM   1428  CG  HIS A 184      -6.273  35.887 -95.810  1.00106.71           C
ATOM   1429  ND1 HIS A 184      -7.485  36.342 -96.295  1.00106.38           N
ATOM   1430  CD2 HIS A 184      -6.407  35.830 -94.465  1.00101.76           C
ATOM   1431  CE1 HIS A 184      -8.309  36.550 -95.285  1.00105.44           C
ATOM   1432  NE2 HIS A 184      -7.681  36.246 -94.163  1.00101.96           N
ATOM   1433  N   PRO A 185      -4.153  33.970 -99.757  1.00113.79           N
ATOM   1434  CA  PRO A 185      -3.008  33.497-100.529  1.00116.60           C
ATOM   1435  C   PRO A 185      -1.881  34.517-100.527  1.00122.24           C
ATOM   1436  O   PRO A 185      -2.100  35.687-100.210  1.00114.41           O
ATOM   1437  CB  PRO A 185      -3.580  33.360-101.947  1.00127.50           C
ATOM   1438  CG  PRO A 185      -5.068  33.394-101.788  1.00122.71           C
ATOM   1439  CD  PRO A 185      -5.303  34.279-100.618  1.00118.46           C
ATOM   1440  N   ASN A 186      -0.685  34.066-100.883  1.00137.61           N
ATOM   1441  CA  ASN A 186       0.477  34.938-101.010  1.00140.66           C
ATOM   1442  C   ASN A 186       0.467  35.734-102.324  1.00139.69           C
ATOM   1443  O   ASN A 186       0.949  36.871-102.376  1.00143.13           O
ATOM   1444  CB  ASN A 186       1.752  34.093-100.917  1.00144.53           C
ATOM   1445  CG  ASN A 186       2.947  34.878-100.415  1.00149.00           C
ATOM   1446  OD1 ASN A 186       2.999  36.101-100.536  1.00154.51           O
ATOM   1447  ND2 ASN A 186       3.923  34.171 -99.849  1.00144.38           N
ATOM   1448  N   ASP A 187      -0.108  35.136-103.369  1.00131.53           N
ATOM   1449  CA  ASP A 187      -0.019  35.643-104.743  1.00119.72           C
ATOM   1450  C   ASP A 187      -1.266  35.313-105.568  1.00119.07           C
ATOM   1451  O   ASP A 187      -2.062  34.453-105.183  1.00113.67           O
ATOM   1452  CB  ASP A 187       1.208  35.040-105.421  1.00116.12           C
ATOM   1453  CG  ASP A 187       1.309  33.533-105.215  1.00118.04           C
ATOM   1454  OD1 ASP A 187       0.699  32.775-105.995  1.00117.56           O
ATOM   1455  OD2 ASP A 187       2.003  33.101-104.270  1.00116.95           O
ATOM   1456  N   GLU A 188      -1.434  35.994-106.703  1.00124.69           N
ATOM   1457  CA  GLU A 188      -2.560  35.725-107.603  1.00125.19           C
ATOM   1458  C   GLU A 188      -2.502  34.314-108.191  1.00119.00           C
ATOM   1459  O   GLU A 188      -3.538  33.674-108.375  1.00118.73           O
ATOM   1460  CB  GLU A 188      -2.607  36.735-108.746  1.00137.97           C
ATOM   1461  CG  GLU A 188      -2.239  38.152-108.364  1.00147.22           C
ATOM   1462  CD  GLU A 188      -1.952  39.019-109.584  1.00154.85           C
ATOM   1463  OE1 GLU A 188      -2.199  38.558-110.724  1.00150.58           O
ATOM   1464  OE2 GLU A 188      -1.471  40.159-109.402  1.00157.06           O
ATOM   1465  N   THR A 189      -1.294  33.835-108.491  1.00118.26           N
ATOM   1466  CA  THR A 189      -1.102  32.471-108.995  1.00126.65           C
ATOM   1467  C   THR A 189      -1.584  31.385-108.023  1.00120.87           C
ATOM   1468  O   THR A 189      -1.977  30.302-108.447  1.00120.17           O
ATOM   1469  CB  THR A 189       0.372  32.183-109.396  1.00 98.81           C
ATOM   1470  OG1 THR A 189       1.247  33.124-108.762  1.00106.04           O
ATOM   1471  CG2 THR A 189       0.537  32.294-110.883  1.00101.85           C
ATOM   1472  N   GLU A 190      -1.537  31.669-106.721  1.00111.98           N
ATOM   1473  CA  GLU A 190      -2.002  30.715-105.716  1.00112.02           C
ATOM   1474  C   GLU A 190      -3.512  30.595-105.763  1.00112.72           C
ATOM   1475  O   GLU A 190      -4.066  29.495-105.870  1.00107.54           O
ATOM   1476  CB  GLU A 190      -1.561  31.149-104.326  1.00109.55           C
ATOM   1477  CG  GLU A 190      -0.656  30.164-103.633  1.00118.27           C
ATOM   1478  CD  GLU A 190       0.214  30.828-102.586  1.00128.92           C
ATOM   1479  OE1 GLU A 190      -0.341  31.544-101.715  1.00135.45           O
ATOM   1480  OE2 GLU A 190       1.453  30.644-102.642  1.00125.65           O
ATOM   1481  N   GLN A 191      -4.171  31.744-105.670  1.00112.07           N
ATOM   1482  CA  GLN A 191      -5.620  31.820-105.733  1.00105.62           C
ATOM   1483  C   GLN A 191      -6.127  31.174-107.015  1.00119.61           C
ATOM   1484  O   GLN A 191      -7.013  30.316-106.994  1.00120.33           O
ATOM   1485  CB  GLN A 191      -6.041  33.281-105.702  1.00 83.93           C
ATOM   1486  CG  GLN A 191      -7.496  33.517-106.052  1.00 76.05           C
ATOM   1487  CD  GLN A 191      -8.416  33.162-104.917  1.00 88.71           C
ATOM   1488  OE1 GLN A 191      -7.981  32.994-103.772  1.00 71.02           O
ATOM   1489  NE2 GLN A 191      -9.702  33.048-105.222  1.00107.49           N
ATOM   1490  N   ARG A 192      -5.543  31.603-108.128  1.00125.68           N
ATOM   1491  CA  ARG A 192      -5.862  31.070-109.437  1.00127.99           C
ATOM   1492  C   ARG A 192      -5.642  29.563-109.451  1.00128.33           C
ATOM   1493  O   ARG A 192      -6.407  28.834-110.079  1.00132.81           O
ATOM   1494  CB  ARG A 192      -4.994  31.748-110.501  1.00133.97           C
ATOM   1495  CG  ARG A 192      -5.299  31.366-111.955  1.00131.99           C
ATOM   1496  CD  ARG A 192      -6.420  32.216-112.544  1.00131.33           C
ATOM   1497  NE  ARG A 192      -6.199  33.642-112.311  1.00136.58           N
ATOM   1498  CZ  ARG A 192      -7.127  34.586-112.458  1.00137.30           C
ATOM   1499  NH1 ARG A 192      -8.359  34.263-112.847  1.00138.44           N
ATOM   1500  NH2 ARG A 192      -6.818  35.855-112.215  1.00131.58           N
ATOM   1501  N   THR A 193      -4.594  29.088-108.778  1.00123.85           N
ATOM   1502  CA  THR A 193      -4.348  27.646-108.735  1.00122.91           C
ATOM   1503  C   THR A 193      -5.461  26.908-108.018  1.00116.77           C
ATOM   1504  O   THR A 193      -6.091  26.026-108.582  1.00117.63           O
ATOM   1505  CB  THR A 193      -3.025  27.259-108.034  1.00121.27           C
ATOM   1506  OG1 THR A 193      -1.928  27.981-108.606  1.00123.83           O
ATOM   1507  CG2 THR A 193      -2.769  25.766-108.191  1.00116.12           C
ATOM   1508  N   LEU A 194      -5.688  27.270-106.760  1.00113.22           N
ATOM   1509  CA  LEU A 194      -6.628  26.538-105.916  1.00109.40           C
ATOM   1510  C   LEU A 194      -8.097  26.730-106.243  1.00114.45           C
ATOM   1511  O   LEU A 194      -8.824  25.766-106.459  1.00129.51           O
ATOM   1512  CB  LEU A 194      -6.434  26.943-104.462  1.00 98.76           C
ATOM   1513  CG  LEU A 194      -5.039  26.724-103.903  1.00 98.55           C
ATOM   1514  CD1 LEU A 194      -4.862  27.562-102.643  1.00 92.61           C
ATOM   1515  CD2 LEU A 194      -4.828  25.246-103.621  1.00 96.41           C
ATOM   1516  N   TYR A 195      -8.547  27.976-106.231  1.00113.35           N
ATOM   1517  CA  TYR A 195      -9.962  28.234-106.427  1.00120.25           C
ATOM   1518  C   TYR A 195     -10.332  28.643-107.847  1.00130.24           C
ATOM   1519  O   TYR A 195     -11.511  28.806-108.157  1.00137.28           O
ATOM   1520  CB  TYR A 195     -10.415  29.259-105.398  1.00118.33           C
ATOM   1521  CG  TYR A 195      -9.677  29.067-104.096  1.00124.94           C
ATOM   1522  CD1 TYR A 195     -10.071  28.092-103.183  1.00129.92           C
ATOM   1523  CD2 TYR A 195      -8.562  29.835-103.795  1.00124.82           C
ATOM   1524  CE1 TYR A 195      -9.389  27.905-101.991  1.00125.30           C
ATOM   1525  CE2 TYR A 195      -7.871  29.654-102.610  1.00127.15           C
ATOM   1526  CZ  TYR A 195      -8.289  28.689-101.711  1.00123.40           C
ATOM   1527  OH  TYR A 195      -7.598  28.518-100.534  1.00118.69           O
ATOM   1528  N   GLN A 196      -9.317  28.879-108.670  1.00132.03           N
ATOM   1529  CA  GLN A 196      -9.502  29.154-110.090  1.00137.27           C
ATOM   1530  C   GLN A 196     -10.344  30.403-110.307  1.00137.89           C
ATOM   1531  O   GLN A 196     -11.023  30.529-111.326  1.00129.56           O
ATOM   1532  CB  GLN A 196     -10.153  27.957-110.785  1.00141.36           C
ATOM   1533  CG  GLN A 196     -10.277  28.106-112.294  1.00144.21           C
ATOM   1534  CD  GLN A 196      -8.930  28.183-112.984  1.00145.60           C
ATOM   1535  OE1 GLN A 196      -8.119  27.260-112.893  1.00136.84           O
ATOM   1536  NE2 GLN A 196      -8.682  29.288-113.680  1.00155.32           N
ATOM   1537  N   ASN A 197     -10.330  31.310-109.336  1.00148.65           N
ATOM   1538  CA  ASN A 197     -11.109  32.538-109.448  1.00150.11           C
ATOM   1539  C   ASN A 197     -10.436  33.766-108.841  1.00157.02           C
ATOM   1540  O   ASN A 197      -9.638  33.656-107.912  1.00165.63           O
ATOM   1541  CB  ASN A 197     -12.499  32.353-108.830  1.00138.84           C
ATOM   1542  CG  ASN A 197     -13.392  31.448-109.657  1.00132.26           C
ATOM   1543  OD1 ASN A 197     -13.185  31.285-110.860  1.00112.04           O
ATOM   1544  ND2 ASN A 197     -14.391  30.854-109.016  1.00139.43           N
ATOM   1545  N   VAL A 198     -10.780  34.934-109.370  1.00153.58           N
ATOM   1546  CA  VAL A 198     -10.389  36.202-108.779  1.00148.99           C
ATOM   1547  C   VAL A 198     -11.664  36.969-108.462  1.00140.78           C
ATOM   1548  O   VAL A 198     -12.544  37.092-109.312  1.00141.27           O
ATOM   1549  CB  VAL A 198      -9.509  37.030-109.729  1.00151.19           C
ATOM   1550  CG1 VAL A 198      -8.042  36.685-109.526  1.00151.81           C
ATOM   1551  CG2 VAL A 198      -9.924  36.797-111.174  1.00158.87           C
ATOM   1552  N   GLY A 199     -11.775  37.476-107.240  1.00129.66           N
ATOM   1553  CA  GLY A 199     -12.998  38.151-106.835  1.00125.01           C
ATOM   1554  C   GLY A 199     -13.899  37.270-105.972  1.00118.13           C
ATOM   1555  O   GLY A 199     -15.133  37.268-106.094  1.00106.92           O
ATOM   1556  N   THR A 200     -13.284  36.516-105.079  1.00116.64           N
ATOM   1557  CA  THR A 200     -14.042  35.557-104.306  1.00114.93           C
ATOM   1558  C   THR A 200     -14.586  36.166-103.029  1.00114.62           C
ATOM   1559  O   THR A 200     -14.298  37.318-102.692  1.00118.31           O
ATOM   1560  CB  THR A 200     -13.162  34.373-103.925  1.00114.14           C
ATOM   1561  OG1 THR A 200     -11.821  34.836-103.704  1.00108.37           O
ATOM   1562  CG2 THR A 200     -13.158  33.360-105.035  1.00122.48           C
ATOM   1563  N   TYR A 201     -15.362  35.361-102.311  1.00105.14           N
ATOM   1564  CA  TYR A 201     -15.894  35.748-101.018  1.00106.21           C
ATOM   1565  C   TYR A 201     -16.289  34.506-100.207  1.00108.33           C
ATOM   1566  O   TYR A 201     -16.488  33.420-100.769  1.00114.85           O
ATOM   1567  CB  TYR A 201     -17.082  36.707-101.191  1.00117.10           C
ATOM   1568  CG  TYR A 201     -18.379  36.058-101.628  1.00129.29           C
ATOM   1569  CD1 TYR A 201     -19.560  36.312-100.942  1.00134.02           C
ATOM   1570  CD2 TYR A 201     -18.431  35.206-102.729  1.00130.93           C
ATOM   1571  CE1 TYR A 201     -20.748  35.729-101.327  1.00134.31           C
ATOM   1572  CE2 TYR A 201     -19.620  34.617-103.122  1.00125.70           C
ATOM   1573  CZ  TYR A 201     -20.771  34.882-102.416  1.00131.14           C
ATOM   1574  OH  TYR A 201     -21.953  34.296-102.797  1.00134.29           O
ATOM   1575  N   VAL A 202     -16.383  34.663 -98.887  1.00 99.47           N
ATOM   1576  CA  VAL A 202     -16.913  33.603 -98.025  1.00102.69           C
ATOM   1577  C   VAL A 202     -17.943  34.125 -97.026  1.00106.42           C
ATOM   1578  O   VAL A 202     -17.666  35.034 -96.231  1.00109.44           O
ATOM   1579  CB  VAL A 202     -15.826  32.858 -97.233  1.00 94.95           C
ATOM   1580  CG1 VAL A 202     -16.485  31.851 -96.282  1.00 85.12           C
ATOM   1581  CG2 VAL A 202     -14.856  32.166 -98.176  1.00 87.88           C
ATOM   1582  N   SER A 203     -19.116  33.508 -97.057  1.00102.93           N
ATOM   1583  CA ASER A 203     -20.230  33.912 -96.215  0.56108.32           C
ATOM   1584  CA BSER A 203     -20.231  33.912 -96.216  0.44108.28           C
ATOM   1585  C   SER A 203     -20.689  32.779 -95.303  1.00106.20           C
ATOM   1586  O   SER A 203     -20.834  31.637 -95.725  1.00 99.75           O
ATOM   1587  CB ASER A 203     -21.392  34.414 -97.081  0.56114.04           C
ATOM   1588  CB BSER A 203     -21.394  34.409 -97.084  0.44113.96           C
ATOM   1589  OG ASER A 203     -22.635  34.337 -96.403  0.56117.19           O
ATOM   1590  OG BSER A 203     -22.635  34.334 -96.406  0.44116.97           O
ATOM   1591  N   VAL A 204     -20.906  33.118 -94.042  1.00106.68           N
ATOM   1592  CA  VAL A 204     -21.481  32.214 -93.067  1.00105.85           C
ATOM   1593  C   VAL A 204     -22.670  32.967 -92.497  1.00 99.88           C
ATOM   1594  O   VAL A 204     -22.599  34.180 -92.268  1.00 99.30           O
ATOM   1595  CB  VAL A 204     -20.490  31.910 -91.938  1.00110.21           C
ATOM   1596  CG1 VAL A 204     -20.097  30.443 -91.957  1.00114.54           C
ATOM   1597  CG2 VAL A 204     -19.270  32.775 -92.104  1.00105.83           C
ATOM   1598  N   GLY A 205     -23.765  32.269 -92.259  1.00 99.65           N
ATOM   1599  CA  GLY A 205     -24.925  32.942 -91.733  1.00108.07           C
ATOM   1600  C   GLY A 205     -25.723  31.995 -90.878  1.00129.30           C
ATOM   1601  O   GLY A 205     -25.638  30.785 -91.014  1.00126.99           O
ATOM   1602  N   THR A 206     -26.497  32.561 -89.966  1.00140.32           N
ATOM   1603  CA  THR A 206     -27.255  31.792 -88.995  1.00133.34           C
ATOM   1604  C   THR A 206     -28.463  32.638 -88.670  1.00126.97           C
ATOM   1605  O   THR A 206     -28.768  33.608 -89.367  1.00116.49           O
ATOM   1606  CB  THR A 206     -26.484  31.560 -87.656  1.00132.46           C
ATOM   1607  OG1 THR A 206     -26.545  32.740 -86.842  1.00133.62           O
ATOM   1608  CG2 THR A 206     -25.022  31.184 -87.881  1.00124.13           C
ATOM   1609  N   SER A 207     -29.179  32.246 -87.631  1.00130.78           N
ATOM   1610  CA ASER A 207     -30.253  33.075 -87.121  0.61128.66           C
ATOM   1611  CA BSER A 207     -30.253  33.067 -87.086  0.39129.00           C
ATOM   1612  C   SER A 207     -29.701  34.386 -86.542  1.00119.37           C
ATOM   1613  O   SER A 207     -30.124  35.470 -86.945  1.00110.78           O
ATOM   1614  CB ASER A 207     -31.047  32.295 -86.079  0.61131.82           C
ATOM   1615  CB BSER A 207     -30.959  32.311 -85.962  0.39132.77           C
ATOM   1616  OG ASER A 207     -31.464  31.056 -86.624  0.61131.55           O
ATOM   1617  OG BSER A 207     -30.035  31.937 -84.952  0.39133.80           O
ATOM   1618  N   THR A 208     -28.747  34.280 -85.620  1.00108.53           N
ATOM   1619  CA  THR A 208     -28.124  35.442 -84.990  1.00110.78           C
ATOM   1620  C   THR A 208     -27.052  36.127 -85.849  1.00110.32           C
ATOM   1621  O   THR A 208     -26.784  37.321 -85.697  1.00102.80           O
ATOM   1622  CB  THR A 208     -27.466  35.048 -83.639  1.00147.40           C
ATOM   1623  OG1 THR A 208     -26.804  36.186 -83.073  1.00145.85           O
ATOM   1624  CG2 THR A 208     -26.443  33.921 -83.839  1.00142.18           C
ATOM   1625  N   LEU A 209     -26.428  35.369 -86.742  1.00105.92           N
ATOM   1626  CA  LEU A 209     -25.183  35.823 -87.341  1.00101.23           C
ATOM   1627  C   LEU A 209     -25.235  35.931 -88.850  1.00111.21           C
ATOM   1628  O   LEU A 209     -25.572  34.977 -89.541  1.00111.69           O
ATOM   1629  CB  LEU A 209     -24.045  34.872 -86.961  1.00 96.34           C
ATOM   1630  CG  LEU A 209     -22.779  35.076 -87.792  1.00 88.64           C
ATOM   1631  CD1 LEU A 209     -22.178  36.446 -87.489  1.00 83.05           C
ATOM   1632  CD2 LEU A 209     -21.752  33.956 -87.586  1.00 87.84           C
ATOM   1633  N   ASN A 210     -24.751  37.050 -89.380  1.00121.31           N
ATOM   1634  CA  ASN A 210     -24.516  37.167 -90.819  1.00121.94           C
ATOM   1635  C   ASN A 210     -23.164  37.811 -91.154  1.00118.32           C
ATOM   1636  O   ASN A 210     -22.981  39.007 -90.930  1.00113.75           O
ATOM   1637  CB  ASN A 210     -25.650  37.948 -91.485  1.00162.29           C
ATOM   1638  CG  ASN A 210     -25.654  39.414 -91.097  1.00168.00           C
ATOM   1639  OD1 ASN A 210     -25.723  39.754 -89.915  1.00178.17           O
ATOM   1640  ND2 ASN A 210     -25.579  40.290 -92.091  1.00163.45           N
ATOM   1641  N   LYS A 211     -22.222  37.033 -91.693  1.00115.28           N
ATOM   1642  CA  LYS A 211     -20.925  37.603 -92.069  1.00112.54           C
ATOM   1643  C   LYS A 211     -20.469  37.117 -93.429  1.00112.97           C
ATOM   1644  O   LYS A 211     -20.619  35.947 -93.752  1.00110.01           O
ATOM   1645  CB  LYS A 211     -19.851  37.255 -91.039  1.00127.24           C
ATOM   1646  CG  LYS A 211     -18.506  37.963 -91.264  1.00143.57           C
ATOM   1647  CD  LYS A 211     -18.695  39.464 -91.534  1.00152.33           C
ATOM   1648  CE  LYS A 211     -17.374  40.231 -91.476  1.00152.91           C
ATOM   1649  NZ  LYS A 211     -16.359  39.647 -92.405  1.00152.76           N
ATOM   1650  N   ARG A 212     -19.877  38.017 -94.206  1.00118.79           N
ATOM   1651  CA  ARG A 212     -19.223  37.646 -95.455  1.00118.16           C
ATOM   1652  C   ARG A 212     -17.962  38.482 -95.549  1.00116.34           C
ATOM   1653  O   ARG A 212     -17.991  39.693 -95.333  1.00114.80           O
ATOM   1654  CB  ARG A 212     -20.146  37.834 -96.676  1.00114.90           C
ATOM   1655  CG  ARG A 212     -20.569  39.267 -96.965  1.00116.32           C
ATOM   1656  CD  ARG A 212     -19.773  39.876 -98.114  1.00118.37           C
ATOM   1657  NE  ARG A 212     -20.157  39.323 -99.414  1.00127.53           N
ATOM   1658  CZ  ARG A 212     -19.735  39.802-100.584  1.00129.12           C
ATOM   1659  NH1 ARG A 212     -18.912  40.845-100.612  1.00126.78           N
ATOM   1660  NH2 ARG A 212     -20.135  39.242-101.725  1.00122.28           N
ATOM   1661  N   SER A 213     -16.849  37.821 -95.838  1.00116.18           N
ATOM   1662  CA  SER A 213     -15.560  38.494 -95.893  1.00108.44           C
ATOM   1663  C   SER A 213     -14.870  38.098 -97.180  1.00104.91           C
ATOM   1664  O   SER A 213     -15.250  37.120 -97.826  1.00110.11           O
ATOM   1665  CB  SER A 213     -14.687  38.132 -94.685  1.00110.89           C
ATOM   1666  OG  SER A 213     -15.346  37.218 -93.812  1.00115.81           O
ATOM   1667  N   THR A 214     -13.853  38.859 -97.548  1.00 98.83           N
ATOM   1668  CA  THR A 214     -13.170  38.630 -98.805  1.00 97.63           C
ATOM   1669  C   THR A 214     -11.686  38.415 -98.567  1.00 90.44           C
ATOM   1670  O   THR A 214     -11.081  39.068 -97.722  1.00 95.33           O
ATOM   1671  CB  THR A 214     -13.347  39.832 -99.723  1.00104.10           C
ATOM   1672  OG1 THR A 214     -12.778  40.984 -99.094  1.00 96.88           O
ATOM   1673  CG2 THR A 214     -14.829  40.088 -99.974  1.00109.49           C
ATOM   1674  N   PRO A 215     -11.095  37.491 -99.321  1.00 85.29           N
ATOM   1675  CA  PRO A 215      -9.697  37.082 -99.136  1.00 99.36           C
ATOM   1676  C   PRO A 215      -8.702  38.173 -99.541  1.00116.78           C
ATOM   1677  O   PRO A 215      -8.856  38.769-100.611  1.00117.86           O
ATOM   1678  CB  PRO A 215      -9.559  35.878-100.072  1.00103.64           C
ATOM   1679  CG  PRO A 215     -10.973  35.476-100.424  1.00 98.98           C
ATOM   1680  CD  PRO A 215     -11.783  36.708-100.359  1.00 86.03           C
ATOM   1681  N   GLU A 216      -7.684  38.405 -98.713  1.00123.57           N
ATOM   1682  CA  GLU A 216      -6.646  39.404 -99.008  1.00125.86           C
ATOM   1683  C   GLU A 216      -5.343  38.781 -99.526  1.00123.71           C
ATOM   1684  O   GLU A 216      -4.681  38.007 -98.825  1.00119.39           O
ATOM   1685  CB  GLU A 216      -6.366  40.283 -97.782  1.00126.08           C
ATOM   1686  CG  GLU A 216      -7.485  41.270 -97.464  1.00134.19           C
ATOM   1687  CD  GLU A 216      -7.513  41.699 -96.001  1.00143.70           C
ATOM   1688  OE1 GLU A 216      -6.438  41.747 -95.360  1.00153.42           O
ATOM   1689  OE2 GLU A 216      -8.621  41.983 -95.493  1.00137.93           O
ATOM   1690  N   ILE A 217      -4.987  39.131-100.761  1.00117.31           N
ATOM   1691  CA  ILE A 217      -3.776  38.628-101.395  1.00114.53           C
ATOM   1692  C   ILE A 217      -2.598  39.557-101.110  1.00119.37           C
ATOM   1693  O   ILE A 217      -2.614  40.721-101.522  1.00125.58           O
ATOM   1694  CB  ILE A 217      -3.955  38.549-102.924  1.00119.55           C
ATOM   1695  CG1 ILE A 217      -5.440  38.602-103.305  1.00121.16           C
ATOM   1696  CG2 ILE A 217      -3.279  37.311-103.484  1.00120.18           C
ATOM   1697  CD1 ILE A 217      -5.950  40.006-103.680  1.00113.17           C
ATOM   1698  N   ALA A 218      -1.571  39.051-100.426  1.00117.54           N
ATOM   1699  CA  ALA A 218      -0.404  39.876-100.099  1.00119.12           C
ATOM   1700  C   ALA A 218       0.890  39.072 -99.965  1.00123.20           C
ATOM   1701  O   ALA A 218       0.871  37.877 -99.674  1.00116.90           O
ATOM   1702  CB  ALA A 218      -0.657  40.707 -98.823  1.00109.77           C
ATOM   1703  N   THR A 219       2.014  39.738-100.198  1.00130.69           N
ATOM   1704  CA  THR A 219       3.305  39.160 -99.863  1.00131.31           C
ATOM   1705  C   THR A 219       3.501  39.471 -98.386  1.00134.80           C
ATOM   1706  O   THR A 219       3.447  40.633 -97.974  1.00143.20           O
ATOM   1707  CB  THR A 219       4.453  39.766-100.712  1.00167.46           C
ATOM   1708  OG1 THR A 219       3.924  40.319-101.926  1.00163.40           O
ATOM   1709  CG2 THR A 219       5.498  38.698-101.053  1.00172.02           C
ATOM   1710  N   ARG A 220       3.689  38.438 -97.578  1.00131.33           N
ATOM   1711  CA  ARG A 220       3.816  38.635 -96.142  1.00126.63           C
ATOM   1712  C   ARG A 220       5.110  38.026 -95.641  1.00134.69           C
ATOM   1713  O   ARG A 220       5.698  37.173 -96.316  1.00137.80           O
ATOM   1714  CB  ARG A 220       2.632  38.008 -95.404  1.00116.06           C
ATOM   1715  CG  ARG A 220       1.296  38.536 -95.860  1.00109.42           C
ATOM   1716  CD  ARG A 220       0.157  38.118 -94.942  1.00 98.07           C
ATOM   1717  NE  ARG A 220      -1.121  38.612 -95.453  1.00107.96           N
ATOM   1718  CZ  ARG A 220      -1.804  38.034 -96.439  1.00120.42           C
ATOM   1719  NH1 ARG A 220      -1.344  36.932 -97.020  1.00119.34           N
ATOM   1720  NH2 ARG A 220      -2.952  38.556 -96.847  1.00125.94           N
ATOM   1721  N   PRO A 221       5.567  38.472 -94.457  1.00130.92           N
ATOM   1722  CA  PRO A 221       6.693  37.814 -93.786  1.00122.06           C
ATOM   1723  C   PRO A 221       6.423  36.321 -93.669  1.00121.29           C
ATOM   1724  O   PRO A 221       5.335  35.926 -93.263  1.00118.21           O
ATOM   1725  CB  PRO A 221       6.681  38.450 -92.396  1.00122.65           C
ATOM   1726  CG  PRO A 221       6.132  39.832 -92.625  1.00132.03           C
ATOM   1727  CD  PRO A 221       5.179  39.736 -93.797  1.00130.93           C
ATOM   1728  N   LYS A 222       7.395  35.502 -94.044  1.00138.17           N
ATOM   1729  CA  LYS A 222       7.231  34.054 -93.970  1.00141.27           C
ATOM   1730  C   LYS A 222       7.199  33.560 -92.522  1.00138.94           C
ATOM   1731  O   LYS A 222       7.971  34.009 -91.668  1.00133.24           O
ATOM   1732  CB  LYS A 222       8.328  33.315 -94.761  1.00138.99           C
ATOM   1733  CG  LYS A 222       8.126  33.290 -96.287  1.00130.79           C
ATOM   1734  CD  LYS A 222       9.389  32.854 -97.025  1.00126.69           C
ATOM   1735  CE  LYS A 222       9.426  33.407 -98.452  1.00125.32           C
ATOM   1736  NZ  LYS A 222      10.777  33.301 -99.091  1.00123.75           N
ATOM   1737  N   VAL A 223       6.270  32.648 -92.261  1.00139.69           N
ATOM   1738  CA  VAL A 223       6.231  31.871 -91.028  1.00130.06           C
ATOM   1739  C   VAL A 223       5.911  30.463 -91.467  1.00121.44           C
ATOM   1740  O   VAL A 223       5.081  30.267 -92.353  1.00119.35           O
ATOM   1741  CB  VAL A 223       5.108  32.332 -90.090  1.00120.74           C
ATOM   1742  CG1 VAL A 223       5.652  33.242 -89.005  1.00110.20           C
ATOM   1743  CG2 VAL A 223       4.018  33.024 -90.887  1.00121.20           C
ATOM   1744  N   ASN A 224       6.581  29.481 -90.880  1.00125.37           N
ATOM   1745  CA  ASN A 224       6.396  28.097 -91.304  1.00137.43           C
ATOM   1746  C   ASN A 224       6.620  27.961 -92.810  1.00139.91           C
ATOM   1747  O   ASN A 224       6.051  27.082 -93.466  1.00138.93           O
ATOM   1748  CB  ASN A 224       5.012  27.571 -90.887  1.00139.56           C
ATOM   1749  CG  ASN A 224       4.938  27.235 -89.395  1.00140.11           C
ATOM   1750  OD1 ASN A 224       5.965  27.063 -88.731  1.00144.96           O
ATOM   1751  ND2 ASN A 224       3.724  27.124 -88.872  1.00131.47           N
ATOM   1752  N   GLY A 225       7.466  28.843 -93.336  1.00141.82           N
ATOM   1753  CA  GLY A 225       7.736  28.927 -94.758  1.00141.64           C
ATOM   1754  C   GLY A 225       6.733  29.784 -95.507  1.00132.28           C
ATOM   1755  O   GLY A 225       6.984  30.186 -96.644  1.00136.23           O
ATOM   1756  N   GLN A 226       5.607  30.080 -94.862  1.00118.58           N
ATOM   1757  CA  GLN A 226       4.444  30.631 -95.551  1.00111.58           C
ATOM   1758  C   GLN A 226       4.253  32.132 -95.377  1.00117.20           C
ATOM   1759  O   GLN A 226       4.443  32.667 -94.289  1.00114.84           O
ATOM   1760  CB  GLN A 226       3.183  29.912 -95.076  1.00116.52           C
ATOM   1761  CG  GLN A 226       2.902  28.603 -95.784  1.00141.41           C
ATOM   1762  CD  GLN A 226       1.893  28.752 -96.920  1.00169.03           C
ATOM   1763  OE1 GLN A 226       1.350  29.837 -97.153  1.00181.43           O
ATOM   1764  NE2 GLN A 226       1.635  27.659 -97.626  1.00173.29           N
ATOM   1765  N   GLY A 227       3.877  32.802 -96.464  1.00129.18           N
ATOM   1766  CA  GLY A 227       3.396  34.170 -96.411  1.00128.75           C
ATOM   1767  C   GLY A 227       1.880  34.211 -96.537  1.00127.55           C
ATOM   1768  O   GLY A 227       1.271  35.264 -96.354  1.00125.43           O
ATOM   1769  N   GLY A 228       1.279  33.065 -96.864  1.00128.83           N
ATOM   1770  CA  GLY A 228      -0.167  32.899 -96.842  1.00128.04           C
ATOM   1771  C   GLY A 228      -0.697  32.770 -95.417  1.00134.83           C
ATOM   1772  O   GLY A 228       0.077  32.559 -94.482  1.00139.28           O
ATOM   1773  N   ARG A 229      -2.012  32.892 -95.242  1.00129.61           N
ATOM   1774  CA  ARG A 229      -2.627  32.888 -93.909  1.00118.29           C
ATOM   1775  C   ARG A 229      -4.007  32.220 -93.857  1.00110.38           C
ATOM   1776  O   ARG A 229      -4.721  32.160 -94.860  1.00100.06           O
ATOM   1777  CB  ARG A 229      -2.800  34.320 -93.404  1.00116.56           C
ATOM   1778  CG  ARG A 229      -1.522  35.067 -93.138  1.00115.41           C
ATOM   1779  CD  ARG A 229      -0.757  34.486 -91.986  1.00117.19           C
ATOM   1780  NE  ARG A 229       0.478  35.234 -91.812  1.00122.52           N
ATOM   1781  CZ  ARG A 229       1.622  34.894 -92.385  1.00119.29           C
ATOM   1782  NH1 ARG A 229       1.673  33.806 -93.142  1.00110.75           N
ATOM   1783  NH2 ARG A 229       2.710  35.627 -92.195  1.00121.78           N
ATOM   1784  N   MET A 230      -4.392  31.740 -92.676  1.00102.08           N
ATOM   1785  CA  MET A 230      -5.769  31.305 -92.471  1.00 89.13           C
ATOM   1786  C   MET A 230      -6.432  32.026 -91.271  1.00 93.25           C
ATOM   1787  O   MET A 230      -6.010  31.886 -90.115  1.00101.45           O
ATOM   1788  CB  MET A 230      -5.848  29.776 -92.362  1.00 80.35           C
ATOM   1789  CG  MET A 230      -5.735  29.038 -93.704  1.00 80.29           C
ATOM   1790  SD  MET A 230      -5.658  27.232 -93.555  1.00 97.34           S
ATOM   1791  CE  MET A 230      -5.583  26.711 -95.257  1.00 97.67           C
ATOM   1792  N   GLU A 231      -7.458  32.823 -91.558  1.00 86.96           N
ATOM   1793  CA  GLU A 231      -8.119  33.588 -90.506  1.00 89.27           C
ATOM   1794  C   GLU A 231      -9.365  32.849 -90.051  1.00 85.02           C
ATOM   1795  O   GLU A 231     -10.299  32.637 -90.829  1.00 82.99           O
ATOM   1796  CB  GLU A 231      -8.471  34.997 -90.989  1.00101.15           C
ATOM   1797  CG  GLU A 231      -9.109  35.894 -89.931  1.00 95.56           C
ATOM   1798  CD  GLU A 231      -9.877  37.054 -90.541  1.00 94.19           C
ATOM   1799  OE1 GLU A 231      -9.940  37.149 -91.787  1.00 92.10           O
ATOM   1800  OE2 GLU A 231     -10.422  37.870 -89.773  1.00 91.90           O
ATOM   1801  N   PHE A 232      -9.376  32.446 -88.788  1.00 85.87           N
ATOM   1802  CA  PHE A 232     -10.447  31.607 -88.277  1.00 85.04           C
ATOM   1803  C   PHE A 232     -11.445  32.383 -87.444  1.00 88.73           C
ATOM   1804  O   PHE A 232     -11.080  33.234 -86.627  1.00 87.29           O
ATOM   1805  CB  PHE A 232      -9.880  30.479 -87.428  1.00 83.16           C
ATOM   1806  CG  PHE A 232      -9.167  29.425 -88.212  1.00 86.11           C
ATOM   1807  CD1 PHE A 232      -9.865  28.565 -89.038  1.00 93.87           C
ATOM   1808  CD2 PHE A 232      -7.792  29.268 -88.094  1.00 81.16           C
ATOM   1809  CE1 PHE A 232      -9.200  27.582 -89.743  1.00100.75           C
ATOM   1810  CE2 PHE A 232      -7.124  28.290 -88.794  1.00 81.79           C
ATOM   1811  CZ  PHE A 232      -7.823  27.448 -89.622  1.00 93.10           C
ATOM   1812  N   SER A 233     -12.715  32.066 -87.640  1.00 87.24           N
ATOM   1813  CA  SER A 233     -13.753  32.658 -86.825  1.00 84.85           C
ATOM   1814  C   SER A 233     -14.606  31.532 -86.281  1.00 78.03           C
ATOM   1815  O   SER A 233     -14.626  30.443 -86.844  1.00 81.84           O
ATOM   1816  CB  SER A 233     -14.583  33.615 -87.668  1.00 91.58           C
ATOM   1817  OG  SER A 233     -13.732  34.449 -88.434  1.00 94.66           O
ATOM   1818  N   TRP A 234     -15.303  31.775 -85.182  1.00 79.96           N
ATOM   1819  CA  TRP A 234     -16.213  30.769 -84.676  1.00 84.51           C
ATOM   1820  C   TRP A 234     -17.603  31.333 -84.424  1.00 80.66           C
ATOM   1821  O   TRP A 234     -17.832  32.529 -84.564  1.00 95.99           O
ATOM   1822  CB  TRP A 234     -15.655  30.170 -83.384  1.00 88.50           C
ATOM   1823  CG  TRP A 234     -15.398  31.167 -82.283  1.00 78.83           C
ATOM   1824  CD1 TRP A 234     -14.279  31.916 -82.112  1.00 79.36           C
ATOM   1825  CD2 TRP A 234     -16.266  31.491 -81.197  1.00 82.64           C
ATOM   1826  NE1 TRP A 234     -14.393  32.695 -80.997  1.00 48.03           N
ATOM   1827  CE2 TRP A 234     -15.604  32.455 -80.414  1.00 83.92           C
ATOM   1828  CE3 TRP A 234     -17.536  31.058 -80.807  1.00 93.59           C
ATOM   1829  CZ2 TRP A 234     -16.173  33.000 -79.262  1.00 75.69           C
ATOM   1830  CZ3 TRP A 234     -18.104  31.604 -79.656  1.00 88.08           C
ATOM   1831  CH2 TRP A 234     -17.421  32.565 -78.903  1.00 74.77           C
ATOM   1832  N   THR A 235     -18.520  30.458 -84.035  1.00 69.07           N
ATOM   1833  CA  THR A 235     -19.827  30.868 -83.549  1.00 69.75           C
ATOM   1834  C   THR A 235     -20.446  29.795 -82.657  1.00 69.91           C
ATOM   1835  O   THR A 235     -20.064  28.621 -82.703  1.00 74.04           O
ATOM   1836  CB  THR A 235     -20.803  31.167 -84.693  1.00 74.58           C
ATOM   1837  OG1 THR A 235     -21.941  31.862 -84.173  1.00 85.67           O
ATOM   1838  CG2 THR A 235     -21.271  29.884 -85.336  1.00 77.21           C
ATOM   1839  N   LEU A 236     -21.409  30.202 -81.846  1.00 71.68           N
ATOM   1840  CA  LEU A 236     -22.193  29.241 -81.087  1.00 85.24           C
ATOM   1841  C   LEU A 236     -23.555  29.038 -81.768  1.00101.31           C
ATOM   1842  O   LEU A 236     -24.410  29.927 -81.752  1.00104.74           O
ATOM   1843  CB  LEU A 236     -22.390  29.724 -79.652  1.00 84.83           C
ATOM   1844  CG  LEU A 236     -22.385  28.591 -78.631  1.00 87.34           C
ATOM   1845  CD1 LEU A 236     -21.021  27.928 -78.636  1.00 83.27           C
ATOM   1846  CD2 LEU A 236     -22.759  29.080 -77.235  1.00 89.36           C
ATOM   1847  N   LEU A 237     -23.759  27.862 -82.354  1.00106.22           N
ATOM   1848  CA  LEU A 237     -25.013  27.550 -83.031  1.00 96.72           C
ATOM   1849  C   LEU A 237     -26.050  27.088 -82.021  1.00107.50           C
ATOM   1850  O   LEU A 237     -25.763  26.238 -81.186  1.00122.72           O
ATOM   1851  CB  LEU A 237     -24.793  26.454 -84.062  1.00 82.83           C
ATOM   1852  CG  LEU A 237     -26.001  26.259 -84.966  1.00 96.65           C
ATOM   1853  CD1 LEU A 237     -26.184  27.487 -85.817  1.00 98.17           C
ATOM   1854  CD2 LEU A 237     -25.827  25.032 -85.834  1.00112.70           C
ATOM   1855  N   ASP A 238     -27.255  27.637 -82.084  1.00107.88           N
ATOM   1856  CA  ASP A 238     -28.247  27.314 -81.061  1.00106.65           C
ATOM   1857  C   ASP A 238     -28.863  25.947 -81.275  1.00110.18           C
ATOM   1858  O   ASP A 238     -28.526  25.241 -82.232  1.00 99.64           O
ATOM   1859  CB  ASP A 238     -29.348  28.380 -80.988  1.00102.20           C
ATOM   1860  CG  ASP A 238     -28.803  29.755 -80.617  1.00109.97           C
ATOM   1861  OD1 ASP A 238     -27.752  30.143 -81.180  1.00121.50           O
ATOM   1862  OD2 ASP A 238     -29.408  30.441 -79.758  1.00 93.80           O
ATOM   1863  N   MET A 239     -29.755  25.580 -80.359  1.00122.07           N
ATOM   1864  CA  MET A 239     -30.570  24.386 -80.520  1.00123.88           C
ATOM   1865  C   MET A 239     -31.465  24.578 -81.730  1.00122.86           C
ATOM   1866  O   MET A 239     -32.085  25.638 -81.891  1.00121.31           O
ATOM   1867  CB  MET A 239     -31.393  24.124 -79.264  1.00117.55           C
ATOM   1868  CG  MET A 239     -30.568  23.548 -78.127  1.00121.23           C
ATOM   1869  SD  MET A 239     -31.562  23.138 -76.685  1.00156.26           S
ATOM   1870  CE  MET A 239     -31.630  24.724 -75.841  1.00125.85           C
ATOM   1871  N   TRP A 240     -31.481  23.580 -82.608  1.00119.43           N
ATOM   1872  CA  TRP A 240     -32.376  23.593 -83.764  1.00127.77           C
ATOM   1873  C   TRP A 240     -32.029  24.656 -84.816  1.00140.01           C
ATOM   1874  O   TRP A 240     -32.671  24.717 -85.873  1.00144.73           O
ATOM   1875  CB  TRP A 240     -33.835  23.749 -83.312  1.00121.67           C
ATOM   1876  CG  TRP A 240     -34.151  22.960 -82.090  1.00118.98           C
ATOM   1877  CD1 TRP A 240     -34.638  23.433 -80.905  1.00111.27           C
ATOM   1878  CD2 TRP A 240     -33.978  21.554 -81.923  1.00128.74           C
ATOM   1879  NE1 TRP A 240     -34.792  22.398 -80.013  1.00119.45           N
ATOM   1880  CE2 TRP A 240     -34.390  21.225 -80.618  1.00128.44           C
ATOM   1881  CE3 TRP A 240     -33.520  20.523 -82.757  1.00133.47           C
ATOM   1882  CZ2 TRP A 240     -34.361  19.926 -80.122  1.00131.61           C
ATOM   1883  CZ3 TRP A 240     -33.489  19.240 -82.270  1.00137.81           C
ATOM   1884  CH2 TRP A 240     -33.906  18.947 -80.964  1.00135.21           C
ATOM   1885  N   ASP A 241     -31.033  25.491 -84.529  1.00142.71           N
ATOM   1886  CA  ASP A 241     -30.600  26.525 -85.471  1.00136.24           C
ATOM   1887  C   ASP A 241     -29.906  25.920 -86.700  1.00132.20           C
ATOM   1888  O   ASP A 241     -29.249  24.880 -86.626  1.00125.72           O
ATOM   1889  CB  ASP A 241     -29.671  27.529 -84.777  1.00131.21           C
ATOM   1890  CG  ASP A 241     -29.545  28.853 -85.535  1.00137.69           C
ATOM   1891  OD1 ASP A 241     -29.861  28.910 -86.748  1.00136.35           O
ATOM   1892  OD2 ASP A 241     -29.111  29.846 -84.909  1.00142.70           O
ATOM   1893  N   THR A 242     -30.064  26.583 -87.836  1.00133.43           N
ATOM   1894  CA  THR A 242     -29.425  26.131 -89.061  1.00127.99           C
ATOM   1895  C   THR A 242     -28.379  27.142 -89.495  1.00129.37           C
ATOM   1896  O   THR A 242     -28.689  28.317 -89.710  1.00136.29           O
ATOM   1897  CB  THR A 242     -30.446  25.900 -90.185  1.00126.20           C
ATOM   1898  OG1 THR A 242     -31.472  25.018 -89.717  1.00135.96           O
ATOM   1899  CG2 THR A 242     -29.777  25.287 -91.400  1.00118.55           C
ATOM   1900  N   ILE A 243     -27.136  26.685 -89.596  1.00122.49           N
ATOM   1901  CA  ILE A 243     -26.054  27.530 -90.080  1.00112.73           C
ATOM   1902  C   ILE A 243     -25.793  27.244 -91.553  1.00107.21           C
ATOM   1903  O   ILE A 243     -25.860  26.086 -91.995  1.00105.29           O
ATOM   1904  CB  ILE A 243     -24.762  27.336 -89.266  1.00104.68           C
ATOM   1905  CG1 ILE A 243     -23.718  28.370 -89.678  1.00 96.05           C
ATOM   1906  CG2 ILE A 243     -24.221  25.915 -89.427  1.00 95.65           C
ATOM   1907  CD1 ILE A 243     -22.360  28.139 -89.069  1.00 87.87           C
ATOM   1908  N   ASN A 244     -25.508  28.306 -92.303  1.00106.48           N
ATOM   1909  CA  ASN A 244     -25.352  28.236 -93.752  1.00116.45           C
ATOM   1910  C   ASN A 244     -24.055  28.842 -94.299  1.00117.48           C
ATOM   1911  O   ASN A 244     -23.707  29.992 -94.023  1.00121.45           O
ATOM   1912  CB  ASN A 244     -26.573  28.838 -94.459  1.00112.05           C
ATOM   1913  CG  ASN A 244     -27.723  27.853 -94.564  1.00120.67           C
ATOM   1914  OD1 ASN A 244     -28.850  28.143 -94.163  1.00125.37           O
ATOM   1915  ND2 ASN A 244     -27.440  26.672 -95.102  1.00122.88           N
ATOM   1916  N   PHE A 245     -23.354  28.039 -95.089  1.00110.39           N
ATOM   1917  CA  PHE A 245     -22.093  28.419 -95.703  1.00107.39           C
ATOM   1918  C   PHE A 245     -22.279  28.659 -97.195  1.00115.78           C
ATOM   1919  O   PHE A 245     -22.989  27.905 -97.869  1.00113.34           O
ATOM   1920  CB  PHE A 245     -21.087  27.287 -95.533  1.00 97.65           C
ATOM   1921  CG  PHE A 245     -20.547  27.150 -94.146  1.00 99.89           C
ATOM   1922  CD1 PHE A 245     -19.214  27.399 -93.891  1.00103.50           C
ATOM   1923  CD2 PHE A 245     -21.363  26.754 -93.093  1.00108.52           C
ATOM   1924  CE1 PHE A 245     -18.704  27.272 -92.608  1.00108.34           C
ATOM   1925  CE2 PHE A 245     -20.858  26.618 -91.807  1.00101.49           C
ATOM   1926  CZ  PHE A 245     -19.530  26.879 -91.566  1.00101.01           C
ATOM   1927  N   GLU A 246     -21.651  29.712 -97.713  1.00120.56           N
ATOM   1928  CA  GLU A 246     -21.548  29.894 -99.158  1.00129.58           C
ATOM   1929  C   GLU A 246     -20.177  30.468 -99.512  1.00120.37           C
ATOM   1930  O   GLU A 246     -19.722  31.421 -98.893  1.00104.73           O
ATOM   1931  CB  GLU A 246     -22.681  30.788 -99.691  1.00138.86           C
ATOM   1932  CG  GLU A 246     -23.443  30.192-100.886  1.00136.65           C
ATOM   1933  CD  GLU A 246     -24.607  31.059-101.344  1.00135.34           C
ATOM   1934  OE1 GLU A 246     -25.411  30.581-102.177  1.00135.04           O
ATOM   1935  OE2 GLU A 246     -24.717  32.214-100.875  1.00134.94           O
ATOM   1936  N   SER A 247     -19.507  29.877-100.498  1.00131.72           N
ATOM   1937  CA  SER A 247     -18.201  30.384-100.913  1.00125.57           C
ATOM   1938  C   SER A 247     -17.908  30.204-102.411  1.00136.22           C
ATOM   1939  O   SER A 247     -18.250  29.170-103.005  1.00135.16           O
ATOM   1940  CB  SER A 247     -17.109  29.714-100.087  1.00109.78           C
ATOM   1941  OG  SER A 247     -15.845  30.270-100.378  1.00111.02           O
ATOM   1942  N   THR A 248     -17.289  31.219-103.020  1.00136.25           N
ATOM   1943  CA  THR A 248     -16.728  31.070-104.367  1.00133.92           C
ATOM   1944  C   THR A 248     -15.234  30.714-104.331  1.00118.49           C
ATOM   1945  O   THR A 248     -14.623  30.427-105.361  1.00111.77           O
ATOM   1946  CB  THR A 248     -16.959  32.327-105.247  1.00111.36           C
ATOM   1947  OG1 THR A 248     -16.450  33.494-104.584  1.00116.28           O
ATOM   1948  CG2 THR A 248     -18.443  32.506-105.527  1.00102.01           C
ATOM   1949  N   GLY A 249     -14.659  30.731-103.133  1.00110.40           N
ATOM   1950  CA  GLY A 249     -13.302  30.263-102.924  1.00102.95           C
ATOM   1951  C   GLY A 249     -12.757  30.708-101.583  1.00 95.61           C
ATOM   1952  O   GLY A 249     -13.313  31.609-100.961  1.00 98.36           O
ATOM   1953  N   ASN A 250     -11.645  30.097-101.180  1.00 92.16           N
ATOM   1954  CA  ASN A 250     -10.908  30.444 -99.959  1.00101.82           C
ATOM   1955  C   ASN A 250     -11.639  30.178 -98.657  1.00104.50           C
ATOM   1956  O   ASN A 250     -11.331  30.796 -97.624  1.00 86.47           O
ATOM   1957  CB  ASN A 250     -10.510  31.921 -99.950  1.00100.31           C
ATOM   1958  CG  ASN A 250      -9.858  32.359-101.227  1.00 99.15           C
ATOM   1959  OD1 ASN A 250     -10.504  32.446-102.270  1.00112.18           O
ATOM   1960  ND2 ASN A 250      -8.575  32.679-101.148  1.00 84.44           N
ATOM   1961  N   LEU A 251     -12.591  29.254 -98.694  1.00109.81           N
ATOM   1962  CA  LEU A 251     -13.217  28.827 -97.464  1.00103.44           C
ATOM   1963  C   LEU A 251     -12.451  27.624 -96.941  1.00109.03           C
ATOM   1964  O   LEU A 251     -12.072  26.731 -97.696  1.00121.07           O
ATOM   1965  CB  LEU A 251     -14.681  28.462 -97.683  1.00 92.35           C
ATOM   1966  CG  LEU A 251     -15.311  27.764 -96.481  1.00 80.56           C
ATOM   1967  CD1 LEU A 251     -15.276  28.689 -95.311  1.00 91.10           C
ATOM   1968  CD2 LEU A 251     -16.728  27.322 -96.751  1.00 80.28           C
ATOM   1969  N   ILE A 252     -12.181  27.640 -95.649  1.00 94.27           N
ATOM   1970  CA  ILE A 252     -11.672  26.483 -94.953  1.00 88.98           C
ATOM   1971  C   ILE A 252     -12.845  26.093 -94.081  1.00 90.00           C
ATOM   1972  O   ILE A 252     -13.226  26.856 -93.193  1.00 98.15           O
ATOM   1973  CB  ILE A 252     -10.473  26.883 -94.091  1.00 93.87           C
ATOM   1974  CG1 ILE A 252      -9.383  27.488 -94.979  1.00103.98           C
ATOM   1975  CG2 ILE A 252      -9.950  25.696 -93.286  1.00 94.47           C
ATOM   1976  CD1 ILE A 252      -9.080  26.660 -96.226  1.00113.84           C
ATOM   1977  N   ALA A 253     -13.436  24.930 -94.314  1.00 84.18           N
ATOM   1978  CA  ALA A 253     -14.742  24.691 -93.727  1.00 84.32           C
ATOM   1979  C   ALA A 253     -14.751  23.591 -92.673  1.00 92.46           C
ATOM   1980  O   ALA A 253     -13.945  22.673 -92.720  1.00 97.49           O
ATOM   1981  CB  ALA A 253     -15.741  24.388 -94.824  1.00 78.27           C
ATOM   1982  N   PRO A 254     -15.665  23.700 -91.698  1.00 82.77           N
ATOM   1983  CA  PRO A 254     -15.787  22.664 -90.680  1.00 85.07           C
ATOM   1984  C   PRO A 254     -16.275  21.362 -91.279  1.00100.05           C
ATOM   1985  O   PRO A 254     -17.217  21.376 -92.060  1.00107.14           O
ATOM   1986  CB  PRO A 254     -16.883  23.220 -89.782  1.00 93.19           C
ATOM   1987  CG  PRO A 254     -17.689  24.100 -90.673  1.00 83.09           C
ATOM   1988  CD  PRO A 254     -16.672  24.757 -91.523  1.00 71.51           C
ATOM   1989  N   GLU A 255     -15.619  20.254 -90.966  1.00112.33           N
ATOM   1990  CA  GLU A 255     -16.265  18.955 -91.099  1.00121.60           C
ATOM   1991  C   GLU A 255     -17.170  18.682 -89.888  1.00114.47           C
ATOM   1992  O   GLU A 255     -18.329  18.251 -90.030  1.00 86.92           O
ATOM   1993  CB  GLU A 255     -15.234  17.844 -91.247  1.00127.03           C
ATOM   1994  CG  GLU A 255     -15.787  16.607 -91.940  1.00135.31           C
ATOM   1995  CD  GLU A 255     -14.788  15.470 -91.992  1.00139.29           C
ATOM   1996  OE1 GLU A 255     -13.580  15.734 -91.785  1.00142.49           O
ATOM   1997  OE2 GLU A 255     -15.200  14.314 -92.230  1.00137.54           O
ATOM   1998  N   TYR A 256     -16.614  18.949 -88.702  1.00119.68           N
ATOM   1999  CA  TYR A 256     -17.255  18.654 -87.424  1.00110.66           C
ATOM   2000  C   TYR A 256     -17.787  19.922 -86.774  1.00113.07           C
ATOM   2001  O   TYR A 256     -17.665  21.008 -87.334  1.00123.05           O
ATOM   2002  CB  TYR A 256     -16.244  17.983 -86.496  1.00100.40           C
ATOM   2003  CG  TYR A 256     -15.729  16.671 -87.029  1.00105.22           C
ATOM   2004  CD1 TYR A 256     -16.363  15.479 -86.717  1.00 98.94           C
ATOM   2005  CD2 TYR A 256     -14.614  16.625 -87.857  1.00113.38           C
ATOM   2006  CE1 TYR A 256     -15.906  14.279 -87.208  1.00104.79           C
ATOM   2007  CE2 TYR A 256     -14.146  15.421 -88.356  1.00111.84           C
ATOM   2008  CZ  TYR A 256     -14.798  14.252 -88.028  1.00105.37           C
ATOM   2009  OH  TYR A 256     -14.345  13.050 -88.518  1.00100.40           O
ATOM   2010  N   GLY A 257     -18.388  19.774 -85.596  1.00108.98           N
ATOM   2011  CA  GLY A 257     -18.764  20.903 -84.759  1.00109.21           C
ATOM   2012  C   GLY A 257     -19.018  20.398 -83.351  1.00100.90           C
ATOM   2013  O   GLY A 257     -19.391  19.251 -83.181  1.00115.30           O
ATOM   2014  N   PHE A 258     -18.857  21.243 -82.338  1.00 82.73           N
ATOM   2015  CA  PHE A 258     -18.792  20.720 -80.977  1.00 76.39           C
ATOM   2016  C   PHE A 258     -20.059  20.933 -80.154  1.00 77.80           C
ATOM   2017  O   PHE A 258     -20.354  22.032 -79.701  1.00 75.76           O
ATOM   2018  CB  PHE A 258     -17.593  21.314 -80.235  1.00 68.80           C
ATOM   2019  CG  PHE A 258     -16.267  20.981 -80.849  1.00 63.44           C
ATOM   2020  CD1 PHE A 258     -15.502  19.947 -80.356  1.00 65.21           C
ATOM   2021  CD2 PHE A 258     -15.775  21.712 -81.913  1.00 68.76           C
ATOM   2022  CE1 PHE A 258     -14.266  19.639 -80.924  1.00 74.88           C
ATOM   2023  CE2 PHE A 258     -14.540  21.418 -82.478  1.00 57.86           C
ATOM   2024  CZ  PHE A 258     -13.787  20.381 -81.986  1.00 75.23           C
ATOM   2025  N   LYS A 259     -20.775  19.847 -79.920  1.00 82.48           N
ATOM   2026  CA  LYS A 259     -21.903  19.846 -79.017  1.00 76.15           C
ATOM   2027  C   LYS A 259     -21.334  20.062 -77.635  1.00 77.54           C
ATOM   2028  O   LYS A 259     -20.265  19.535 -77.326  1.00 87.73           O
ATOM   2029  CB  LYS A 259     -22.557  18.471 -79.080  1.00 82.71           C
ATOM   2030  CG  LYS A 259     -23.640  18.208 -78.066  1.00 90.41           C
ATOM   2031  CD  LYS A 259     -24.056  16.762 -78.155  1.00121.08           C
ATOM   2032  CE  LYS A 259     -25.423  16.561 -77.549  1.00160.19           C
ATOM   2033  NZ  LYS A 259     -26.297  15.781 -78.480  1.00182.74           N
ATOM   2034  N   ILE A 260     -22.011  20.827 -76.791  1.00 71.52           N
ATOM   2035  CA  ILE A 260     -21.562  20.830 -75.407  1.00 78.82           C
ATOM   2036  C   ILE A 260     -22.315  19.745 -74.641  1.00 94.57           C
ATOM   2037  O   ILE A 260     -23.550  19.806 -74.516  1.00 98.21           O
ATOM   2038  CB  ILE A 260     -21.587  22.253 -74.756  1.00 88.68           C
ATOM   2039  CG1 ILE A 260     -22.980  22.687 -74.310  1.00100.51           C
ATOM   2040  CG2 ILE A 260     -20.989  23.247 -75.740  1.00 83.13           C
ATOM   2041  CD1 ILE A 260     -23.281  22.464 -72.865  1.00114.25           C
ATOM   2042  N   SER A 261     -21.588  18.719 -74.186  1.00103.68           N
ATOM   2043  CA  SER A 261     -22.218  17.603 -73.477  1.00102.98           C
ATOM   2044  C   SER A 261     -22.285  17.797 -71.967  1.00 94.41           C
ATOM   2045  O   SER A 261     -23.043  17.107 -71.298  1.00 98.85           O
ATOM   2046  CB  SER A 261     -21.529  16.267 -73.815  1.00 99.29           C
ATOM   2047  OG  SER A 261     -20.114  16.347 -73.731  1.00 91.82           O
ATOM   2048  N   LYS A 262     -21.514  18.738 -71.426  1.00 81.95           N
ATOM   2049  CA  LYS A 262     -21.619  19.050 -70.000  1.00 93.07           C
ATOM   2050  C   LYS A 262     -21.240  20.496 -69.720  1.00100.50           C
ATOM   2051  O   LYS A 262     -20.291  21.026 -70.310  1.00 91.23           O
ATOM   2052  CB  LYS A 262     -20.782  18.088 -69.152  1.00 83.73           C
ATOM   2053  CG  LYS A 262     -20.861  18.352 -67.656  1.00 82.82           C
ATOM   2054  CD  LYS A 262     -21.786  17.404 -66.911  1.00 93.98           C
ATOM   2055  CE  LYS A 262     -21.485  17.457 -65.396  1.00 95.05           C
ATOM   2056  NZ  LYS A 262     -22.715  17.436 -64.530  1.00106.07           N
ATOM   2057  N   ARG A 263     -21.964  21.124 -68.801  1.00109.12           N
ATOM   2058  CA  ARG A 263     -21.801  22.551 -68.565  1.00114.83           C
ATOM   2059  C   ARG A 263     -21.482  22.798 -67.081  1.00120.94           C
ATOM   2060  O   ARG A 263     -22.065  22.150 -66.215  1.00124.54           O
ATOM   2061  CB  ARG A 263     -23.077  23.297 -69.005  1.00103.57           C
ATOM   2062  CG  ARG A 263     -22.804  24.544 -69.842  1.00 96.11           C
ATOM   2063  CD  ARG A 263     -24.076  25.324 -70.166  1.00 95.96           C
ATOM   2064  NE  ARG A 263     -24.872  24.656 -71.189  1.00106.23           N
ATOM   2065  CZ  ARG A 263     -25.450  25.254 -72.229  1.00111.77           C
ATOM   2066  NH1 ARG A 263     -25.348  26.571 -72.407  1.00 96.12           N
ATOM   2067  NH2 ARG A 263     -26.133  24.517 -73.097  1.00123.49           N
ATOM   2068  N   GLY A 263A    -20.534  23.689 -66.786  1.00120.81           N
ATOM   2069  CA  GLY A 263A    -20.286  24.045 -65.396  1.00116.31           C
ATOM   2070  C   GLY A 263A    -18.928  24.609 -64.986  1.00115.24           C
ATOM   2071  O   GLY A 263A    -17.966  24.637 -65.765  1.00112.83           O
ATOM   2072  N   SER A 264     -18.878  25.026 -63.717  1.00121.45           N
ATOM   2073  CA  SER A 264     -17.765  25.736 -63.094  1.00117.32           C
ATOM   2074  C   SER A 264     -16.462  24.990 -63.321  1.00110.72           C
ATOM   2075  O   SER A 264     -16.367  23.791 -63.062  1.00124.51           O
ATOM   2076  CB  SER A 264     -18.027  25.863 -61.598  1.00130.48           C
ATOM   2077  OG  SER A 264     -16.938  25.352 -60.840  1.00136.78           O
ATOM   2078  N   SER A 265     -15.456  25.718 -63.785  1.00 99.43           N
ATOM   2079  CA  SER A 265     -14.235  25.133 -64.320  1.00104.26           C
ATOM   2080  C   SER A 265     -13.404  26.318 -64.764  1.00104.93           C
ATOM   2081  O   SER A 265     -13.850  27.457 -64.675  1.00106.29           O
ATOM   2082  CB  SER A 265     -14.561  24.218 -65.515  1.00113.86           C
ATOM   2083  OG  SER A 265     -13.674  24.397 -66.615  1.00112.31           O
ATOM   2084  N   GLY A 266     -12.191  26.071 -65.229  1.00102.26           N
ATOM   2085  CA  GLY A 266     -11.433  27.146 -65.835  1.00101.58           C
ATOM   2086  C   GLY A 266     -10.225  26.669 -66.603  1.00 87.66           C
ATOM   2087  O   GLY A 266     -10.019  25.472 -66.805  1.00 80.40           O
ATOM   2088  N   ILE A 267      -9.413  27.622 -67.029  1.00 75.37           N
ATOM   2089  CA  ILE A 267      -8.162  27.288 -67.670  1.00 75.56           C
ATOM   2090  C   ILE A 267      -6.976  27.701 -66.811  1.00 80.65           C
ATOM   2091  O   ILE A 267      -6.756  28.893 -66.559  1.00 87.49           O
ATOM   2092  CB  ILE A 267      -8.052  27.970 -69.007  1.00 70.64           C
ATOM   2093  CG1 ILE A 267      -9.390  27.850 -69.741  1.00 70.19           C
ATOM   2094  CG2 ILE A 267      -6.869  27.397 -69.773  1.00 69.94           C
ATOM   2095  CD1 ILE A 267      -9.308  28.129 -71.227  1.00 80.67           C
ATOM   2096  N   MET A 268      -6.209  26.713 -66.367  1.00 71.79           N
ATOM   2097  CA  MET A 268      -5.040  26.977 -65.540  1.00 70.20           C
ATOM   2098  C   MET A 268      -3.741  27.019 -66.350  1.00 82.79           C
ATOM   2099  O   MET A 268      -3.396  26.050 -67.043  1.00 79.53           O
ATOM   2100  CB  MET A 268      -4.926  25.911 -64.468  1.00 61.88           C
ATOM   2101  CG  MET A 268      -3.613  25.952 -63.744  1.00 68.29           C
ATOM   2102  SD  MET A 268      -3.544  24.704 -62.467  1.00 97.67           S
ATOM   2103  CE  MET A 268      -4.960  25.191 -61.467  1.00 83.45           C
ATOM   2104  N   LYS A 269      -3.005  28.126 -66.244  1.00 84.89           N
ATOM   2105  CA  LYS A 269      -1.717  28.225 -66.922  1.00 81.53           C
ATOM   2106  C   LYS A 269      -0.676  27.469 -66.104  1.00 86.14           C
ATOM   2107  O   LYS A 269      -0.435  27.792 -64.937  1.00 85.03           O
ATOM   2108  CB  LYS A 269      -1.283  29.689 -67.071  1.00 70.65           C
ATOM   2109  CG  LYS A 269      -2.172  30.549 -67.945  1.00 72.60           C
ATOM   2110  CD  LYS A 269      -2.369  29.931 -69.314  1.00 72.25           C
ATOM   2111  CE  LYS A 269      -1.849  30.821 -70.421  1.00 74.35           C
ATOM   2112  NZ  LYS A 269      -1.589  30.025 -71.663  1.00 73.76           N
ATOM   2113  N   THR A 270      -0.076  26.447 -66.701  1.00 81.62           N
ATOM   2114  CA  THR A 270       0.985  25.717 -66.015  1.00 97.09           C
ATOM   2115  C   THR A 270       1.924  25.023 -67.008  1.00 97.45           C
ATOM   2116  O   THR A 270       1.507  24.673 -68.112  1.00 95.25           O
ATOM   2117  CB  THR A 270       0.370  24.727 -64.978  1.00 76.84           C
ATOM   2118  OG1 THR A 270       1.395  23.976 -64.311  1.00 76.94           O
ATOM   2119  CG2 THR A 270      -0.620  23.787 -65.655  1.00 75.16           C
ATOM   2120  N   GLU A 271       3.188  24.837 -66.636  1.00 99.76           N
ATOM   2121  CA  GLU A 271       4.093  24.071 -67.487  1.00103.10           C
ATOM   2122  C   GLU A 271       4.095  22.633 -67.005  1.00 97.11           C
ATOM   2123  O   GLU A 271       4.652  21.739 -67.645  1.00109.32           O
ATOM   2124  CB  GLU A 271       5.499  24.663 -67.446  1.00102.31           C
ATOM   2125  CG  GLU A 271       5.494  26.171 -67.316  1.00108.07           C
ATOM   2126  CD  GLU A 271       4.822  26.855 -68.493  1.00111.29           C
ATOM   2127  OE1 GLU A 271       4.911  26.311 -69.615  1.00119.06           O
ATOM   2128  OE2 GLU A 271       4.207  27.929 -68.296  1.00103.88           O
ATOM   2129  N   GLY A 272       3.417  22.414 -65.886  1.00 89.29           N
ATOM   2130  CA  GLY A 272       3.437  21.129 -65.219  1.00 97.31           C
ATOM   2131  C   GLY A 272       2.591  20.065 -65.884  1.00 92.53           C
ATOM   2132  O   GLY A 272       2.024  20.258 -66.965  1.00 90.28           O
ATOM   2133  N   THR A 273       2.493  18.921 -65.225  1.00 87.25           N
ATOM   2134  CA  THR A 273       1.611  17.887 -65.720  1.00 90.37           C
ATOM   2135  C   THR A 273       0.769  17.291 -64.593  1.00 92.12           C
ATOM   2136  O   THR A 273       0.962  17.628 -63.423  1.00 88.04           O
ATOM   2137  CB  THR A 273       2.421  16.780 -66.391  1.00 89.78           C
ATOM   2138  OG1 THR A 273       2.060  15.517 -65.816  1.00 89.99           O
ATOM   2139  CG2 THR A 273       3.936  17.022 -66.201  1.00 79.90           C
ATOM   2140  N   LEU A 274      -0.144  16.389 -64.948  1.00 93.48           N
ATOM   2141  CA  LEU A 274      -1.041  15.784 -63.974  1.00 87.23           C
ATOM   2142  C   LEU A 274      -0.326  14.630 -63.301  1.00 82.69           C
ATOM   2143  O   LEU A 274       0.435  13.914 -63.948  1.00 78.09           O
ATOM   2144  CB  LEU A 274      -2.325  15.290 -64.643  1.00 75.89           C
ATOM   2145  CG  LEU A 274      -3.323  14.548 -63.749  1.00 70.92           C
ATOM   2146  CD1 LEU A 274      -3.661  15.360 -62.567  1.00 71.24           C
ATOM   2147  CD2 LEU A 274      -4.586  14.287 -64.496  1.00 80.39           C
ATOM   2148  N   GLU A 275      -0.614  14.447 -62.016  1.00 78.51           N
ATOM   2149  CA  GLU A 275      -0.011  13.421 -61.181  1.00 90.60           C
ATOM   2150  C   GLU A 275      -1.198  12.673 -60.609  1.00 91.08           C
ATOM   2151  O   GLU A 275      -2.334  13.138 -60.754  1.00 75.04           O
ATOM   2152  CB  GLU A 275       0.812  14.037 -60.046  1.00 94.94           C
ATOM   2153  CG  GLU A 275       2.156  14.632 -60.454  1.00 99.39           C
ATOM   2154  CD  GLU A 275       3.065  14.896 -59.256  1.00110.82           C
ATOM   2155  OE1 GLU A 275       3.129  14.034 -58.353  1.00113.01           O
ATOM   2156  OE2 GLU A 275       3.716  15.962 -59.216  1.00114.04           O
ATOM   2157  N   ASN A 276      -0.968  11.522 -59.973  1.00107.32           N
ATOM   2158  CA  ASN A 276      -2.102  10.695 -59.571  1.00110.96           C
ATOM   2159  C   ASN A 276      -2.540  11.128 -58.171  1.00100.93           C
ATOM   2160  O   ASN A 276      -1.898  10.824 -57.170  1.00 88.19           O
ATOM   2161  CB  ASN A 276      -1.644   9.238 -59.547  1.00102.96           C
ATOM   2162  CG  ASN A 276      -2.767   8.273 -59.261  1.00103.26           C
ATOM   2163  OD1 ASN A 276      -3.459   7.816 -60.174  1.00 94.66           O
ATOM   2164  ND2 ASN A 276      -2.947   7.940 -57.990  1.00113.47           N
ATOM   2165  N   CYS A 277      -3.683  11.810 -58.133  1.00 96.09           N
ATOM   2166  CA  CYS A 277      -4.021  12.683 -57.006  1.00 91.44           C
ATOM   2167  C   CYS A 277      -5.511  13.030 -56.916  1.00102.57           C
ATOM   2168  O   CYS A 277      -6.256  12.857 -57.869  1.00120.41           O
ATOM   2169  CB  CYS A 277      -3.171  13.957 -57.043  1.00 68.55           C
ATOM   2170  SG  CYS A 277      -3.995  15.407 -56.343  1.00213.03           S
ATOM   2171  N   GLU A 278      -5.951  13.521 -55.771  1.00 89.99           N
ATOM   2172  CA  GLU A 278      -7.310  14.025 -55.691  1.00 95.29           C
ATOM   2173  C   GLU A 278      -7.355  15.282 -54.822  1.00 94.26           C
ATOM   2174  O   GLU A 278      -6.679  15.335 -53.794  1.00107.91           O
ATOM   2175  CB  GLU A 278      -8.227  12.925 -55.160  1.00 98.20           C
ATOM   2176  CG  GLU A 278      -9.424  13.406 -54.369  1.00103.20           C
ATOM   2177  CD  GLU A 278     -10.466  14.071 -55.236  1.00106.92           C
ATOM   2178  OE1 GLU A 278     -10.393  13.910 -56.473  1.00107.13           O
ATOM   2179  OE2 GLU A 278     -11.352  14.757 -54.679  1.00113.54           O
ATOM   2180  N   THR A 279      -8.113  16.299 -55.246  1.00 74.15           N
ATOM   2181  CA  THR A 279      -8.372  17.466 -54.407  1.00 71.73           C
ATOM   2182  C   THR A 279      -9.721  18.077 -54.672  1.00 79.71           C
ATOM   2183  O   THR A 279     -10.300  17.859 -55.742  1.00 92.78           O
ATOM   2184  CB  THR A 279      -7.392  18.583 -54.662  1.00 72.87           C
ATOM   2185  OG1 THR A 279      -7.702  19.665 -53.777  1.00 77.44           O
ATOM   2186  CG2 THR A 279      -7.525  19.069 -56.092  1.00 75.26           C
ATOM   2187  N   LYS A 280     -10.231  18.821 -53.690  1.00 76.27           N
ATOM   2188  CA  LYS A 280     -11.399  19.683 -53.900  1.00 70.85           C
ATOM   2189  C   LYS A 280     -10.957  21.107 -54.160  1.00 70.85           C
ATOM   2190  O   LYS A 280     -11.774  21.986 -54.410  1.00 79.77           O
ATOM   2191  CB  LYS A 280     -12.390  19.598 -52.726  1.00 66.78           C
ATOM   2192  CG  LYS A 280     -13.202  18.284 -52.733  1.00 81.33           C
ATOM   2193  CD  LYS A 280     -13.972  18.014 -51.430  1.00101.79           C
ATOM   2194  CE  LYS A 280     -13.162  17.176 -50.420  1.00112.91           C
ATOM   2195  NZ  LYS A 280     -13.947  16.726 -49.215  1.00112.38           N
ATOM   2196  N   CYS A 281      -9.653  21.341 -54.088  1.00 70.42           N
ATOM   2197  CA  CYS A 281      -9.117  22.678 -54.300  1.00 58.21           C
ATOM   2198  C   CYS A 281      -7.754  22.692 -55.002  1.00 72.53           C
ATOM   2199  O   CYS A 281      -6.831  22.001 -54.582  1.00 86.59           O
ATOM   2200  CB  CYS A 281      -8.986  23.364 -52.956  1.00 43.96           C
ATOM   2201  SG  CYS A 281      -8.153  24.934 -53.079  1.00 80.85           S
ATOM   2202  N   GLN A 282      -7.592  23.538 -56.011  1.00 70.09           N
ATOM   2203  CA  GLN A 282      -6.405  23.459 -56.842  1.00 67.24           C
ATOM   2204  C   GLN A 282      -5.791  24.806 -57.166  1.00 76.07           C
ATOM   2205  O   GLN A 282      -6.489  25.738 -57.545  1.00 87.85           O
ATOM   2206  CB  GLN A 282      -6.731  22.751 -58.150  1.00 56.80           C
ATOM   2207  CG  GLN A 282      -5.508  22.530 -59.033  1.00 58.15           C
ATOM   2208  CD  GLN A 282      -4.637  21.397 -58.535  1.00 66.93           C
ATOM   2209  OE1 GLN A 282      -5.105  20.271 -58.347  1.00 73.28           O
ATOM   2210  NE2 GLN A 282      -3.367  21.683 -58.322  1.00 70.96           N
ATOM   2211  N   THR A 283      -4.470  24.885 -57.050  1.00 69.89           N
ATOM   2212  CA  THR A 283      -3.726  26.070 -57.474  1.00 71.35           C
ATOM   2213  C   THR A 283      -2.645  25.669 -58.466  1.00 76.65           C
ATOM   2214  O   THR A 283      -2.336  24.480 -58.614  1.00 68.40           O
ATOM   2215  CB  THR A 283      -3.025  26.811 -56.300  1.00 50.50           C
ATOM   2216  OG1 THR A 283      -1.818  26.126 -55.947  1.00 62.44           O
ATOM   2217  CG2 THR A 283      -3.922  26.932 -55.101  1.00 50.78           C
ATOM   2218  N   PRO A 284      -2.083  26.656 -59.174  1.00 72.89           N
ATOM   2219  CA  PRO A 284      -0.935  26.385 -60.035  1.00 74.61           C
ATOM   2220  C   PRO A 284       0.241  25.780 -59.286  1.00 66.83           C
ATOM   2221  O   PRO A 284       0.973  25.002 -59.883  1.00 78.58           O
ATOM   2222  CB  PRO A 284      -0.553  27.779 -60.539  1.00 89.29           C
ATOM   2223  CG  PRO A 284      -1.802  28.540 -60.516  1.00 84.04           C
ATOM   2224  CD  PRO A 284      -2.532  28.052 -59.301  1.00 75.80           C
ATOM   2225  N   LEU A 285       0.432  26.154 -58.025  1.00 60.57           N
ATOM   2226  CA  LEU A 285       1.546  25.645 -57.237  1.00 56.90           C
ATOM   2227  C   LEU A 285       1.286  24.264 -56.707  1.00 69.51           C
ATOM   2228  O   LEU A 285       2.227  23.555 -56.365  1.00 88.74           O
ATOM   2229  CB  LEU A 285       1.830  26.551 -56.049  1.00 59.48           C
ATOM   2230  CG  LEU A 285       2.120  27.968 -56.500  1.00 66.42           C
ATOM   2231  CD1 LEU A 285       2.472  28.820 -55.307  1.00 80.66           C
ATOM   2232  CD2 LEU A 285       3.246  27.918 -57.501  1.00 68.63           C
ATOM   2233  N   GLY A 286       0.017  23.890 -56.602  1.00 73.68           N
ATOM   2234  CA  GLY A 286      -0.340  22.620 -55.993  1.00 80.57           C
ATOM   2235  C   GLY A 286      -1.747  22.619 -55.433  1.00 83.62           C
ATOM   2236  O   GLY A 286      -2.501  23.579 -55.620  1.00 87.69           O
ATOM   2237  N   ALA A 287      -2.104  21.541 -54.743  1.00 78.25           N
ATOM   2238  CA  ALA A 287      -3.473  21.349 -54.263  1.00 68.27           C
ATOM   2239  C   ALA A 287      -3.594  21.672 -52.778  1.00 69.58           C
ATOM   2240  O   ALA A 287      -2.624  21.494 -52.029  1.00 65.06           O
ATOM   2241  CB  ALA A 287      -3.934  19.933 -54.528  1.00 46.51           C
ATOM   2242  N   ILE A 288      -4.753  22.183 -52.362  1.00 66.78           N
ATOM   2243  CA  ILE A 288      -4.991  22.424 -50.943  1.00 70.29           C
ATOM   2244  C   ILE A 288      -6.039  21.503 -50.311  1.00 76.32           C
ATOM   2245  O   ILE A 288      -7.144  21.348 -50.839  1.00 79.58           O
ATOM   2246  CB  ILE A 288      -5.393  23.877 -50.689  1.00 63.49           C
ATOM   2247  CG1 ILE A 288      -4.332  24.814 -51.270  1.00 72.26           C
ATOM   2248  CG2 ILE A 288      -5.579  24.108 -49.203  1.00 68.43           C
ATOM   2249  CD1 ILE A 288      -4.652  26.301 -51.151  1.00 35.82           C
ATOM   2250  N   ASN A 289      -5.668  20.874 -49.197  1.00 74.56           N
ATOM   2251  CA  ASN A 289      -6.626  20.220 -48.307  1.00 74.44           C
ATOM   2252  C   ASN A 289      -6.475  20.873 -46.940  1.00 77.92           C
ATOM   2253  O   ASN A 289      -5.418  20.752 -46.312  1.00 85.91           O
ATOM   2254  CB  ASN A 289      -6.329  18.719 -48.208  1.00 73.62           C
ATOM   2255  CG  ASN A 289      -7.545  17.903 -47.812  1.00 92.51           C
ATOM   2256  OD1 ASN A 289      -8.358  18.342 -47.002  1.00100.76           O
ATOM   2257  ND2 ASN A 289      -7.689  16.718 -48.409  1.00109.92           N
ATOM   2258  N   THR A 290      -7.488  21.604 -46.485  1.00 68.14           N
ATOM   2259  CA  THR A 290      -7.343  22.336 -45.225  1.00 68.55           C
ATOM   2260  C   THR A 290      -8.673  22.601 -44.551  1.00 57.32           C
ATOM   2261  O   THR A 290      -9.688  22.694 -45.215  1.00 76.80           O
ATOM   2262  CB  THR A 290      -6.596  23.689 -45.432  1.00 55.44           C
ATOM   2263  OG1 THR A 290      -6.168  24.222 -44.164  1.00 51.89           O
ATOM   2264  CG2 THR A 290      -7.492  24.689 -46.131  1.00 49.76           C
ATOM   2265  N   THR A 291      -8.670  22.746 -43.232  1.00 60.23           N
ATOM   2266  CA  THR A 291      -9.899  23.106 -42.535  1.00 57.60           C
ATOM   2267  C   THR A 291      -9.991  24.607 -42.295  1.00 55.90           C
ATOM   2268  O   THR A 291     -10.967  25.100 -41.727  1.00 51.50           O
ATOM   2269  CB  THR A 291     -10.008  22.366 -41.210  1.00 60.54           C
ATOM   2270  OG1 THR A 291      -9.056  22.896 -40.270  1.00 64.55           O
ATOM   2271  CG2 THR A 291      -9.726  20.894 -41.440  1.00 71.26           C
ATOM   2272  N   LEU A 292      -8.978  25.331 -42.746  1.00 48.89           N
ATOM   2273  CA  LEU A 292      -8.841  26.720 -42.369  1.00 60.16           C
ATOM   2274  C   LEU A 292      -9.578  27.653 -43.313  1.00 66.44           C
ATOM   2275  O   LEU A 292      -9.750  27.332 -44.490  1.00 82.31           O
ATOM   2276  CB  LEU A 292      -7.370  27.082 -42.352  1.00 70.66           C
ATOM   2277  CG  LEU A 292      -6.522  26.265 -41.400  1.00 48.38           C
ATOM   2278  CD1 LEU A 292      -5.151  26.873 -41.422  1.00 49.89           C
ATOM   2279  CD2 LEU A 292      -7.091  26.350 -40.015  1.00 49.60           C
ATOM   2280  N   PRO A 293     -10.013  28.815 -42.789  1.00 46.28           N
ATOM   2281  CA  PRO A 293     -10.690  29.892 -43.516  1.00 57.95           C
ATOM   2282  C   PRO A 293      -9.869  30.579 -44.601  1.00 64.56           C
ATOM   2283  O   PRO A 293     -10.452  30.915 -45.643  1.00 51.09           O
ATOM   2284  CB  PRO A 293     -11.011  30.899 -42.419  1.00 39.43           C
ATOM   2285  CG  PRO A 293     -10.125  30.563 -41.317  1.00 60.58           C
ATOM   2286  CD  PRO A 293     -10.011  29.088 -41.349  1.00 63.19           C
ATOM   2287  N   PHE A 294      -8.571  30.792 -44.374  1.00 66.32           N
ATOM   2288  CA  PHE A 294      -7.740  31.497 -45.358  1.00 61.39           C
ATOM   2289  C   PHE A 294      -6.543  30.735 -45.884  1.00 61.21           C
ATOM   2290  O   PHE A 294      -5.941  29.917 -45.183  1.00 61.53           O
ATOM   2291  CB  PHE A 294      -7.177  32.774 -44.780  1.00 48.01           C
ATOM   2292  CG  PHE A 294      -8.180  33.650 -44.156  1.00 61.35           C
ATOM   2293  CD1 PHE A 294      -8.812  34.633 -44.902  1.00 67.87           C
ATOM   2294  CD2 PHE A 294      -8.475  33.517 -42.807  1.00 57.46           C
ATOM   2295  CE1 PHE A 294      -9.732  35.458 -44.311  1.00 70.70           C
ATOM   2296  CE2 PHE A 294      -9.387  34.326 -42.208  1.00 53.48           C
ATOM   2297  CZ  PHE A 294     -10.020  35.301 -42.952  1.00 68.38           C
ATOM   2298  N   HIS A 295      -6.163  31.063 -47.113  1.00 55.94           N
ATOM   2299  CA  HIS A 295      -4.909  30.573 -47.652  1.00 58.12           C
ATOM   2300  C   HIS A 295      -4.070  31.681 -48.293  1.00 61.52           C
ATOM   2301  O   HIS A 295      -4.598  32.622 -48.876  1.00 65.83           O
ATOM   2302  CB  HIS A 295      -5.159  29.407 -48.601  1.00 51.36           C
ATOM   2303  CG  HIS A 295      -5.473  29.807 -50.007  1.00 61.60           C
ATOM   2304  ND1 HIS A 295      -4.503  29.951 -50.973  1.00 60.34           N
ATOM   2305  CD2 HIS A 295      -6.663  30.049 -50.622  1.00 69.47           C
ATOM   2306  CE1 HIS A 295      -5.077  30.285 -52.125  1.00 67.71           C
ATOM   2307  NE2 HIS A 295      -6.385  30.347 -51.931  1.00 67.67           N
ATOM   2308  N   ASN A 296      -2.762  31.628 -48.090  1.00 55.63           N
ATOM   2309  CA  ASN A 296      -1.883  32.550 -48.785  1.00 51.80           C
ATOM   2310  C   ASN A 296      -1.224  31.949 -50.022  1.00 50.19           C
ATOM   2311  O   ASN A 296      -0.336  32.563 -50.617  1.00 53.39           O
ATOM   2312  CB  ASN A 296      -0.882  33.255 -47.850  1.00 47.44           C
ATOM   2313  CG  ASN A 296       0.148  32.336 -47.301  1.00 55.91           C
ATOM   2314  OD1 ASN A 296       0.216  31.164 -47.675  1.00 66.22           O
ATOM   2315  ND2 ASN A 296       0.978  32.855 -46.401  1.00 76.91           N
ATOM   2316  N   VAL A 297      -1.582  30.710 -50.349  1.00 55.68           N
ATOM   2317  CA  VAL A 297      -0.818  29.935 -51.325  1.00 67.08           C
ATOM   2318  C   VAL A 297      -0.774  30.460 -52.761  1.00 66.99           C
ATOM   2319  O   VAL A 297       0.297  30.526 -53.360  1.00 70.30           O
ATOM   2320  CB  VAL A 297      -1.306  28.473 -51.366  1.00 60.36           C
ATOM   2321  CG1 VAL A 297      -0.456  27.655 -52.326  1.00 40.53           C
ATOM   2322  CG2 VAL A 297      -1.284  27.869 -49.974  1.00 54.64           C
ATOM   2323  N   HIS A 298      -1.920  30.842 -53.315  1.00 69.16           N
ATOM   2324  CA  HIS A 298      -1.933  31.408 -54.662  1.00 68.06           C
ATOM   2325  C   HIS A 298      -3.178  32.228 -54.971  1.00 74.48           C
ATOM   2326  O   HIS A 298      -4.254  31.969 -54.427  1.00 79.73           O
ATOM   2327  CB  HIS A 298      -1.757  30.309 -55.710  1.00 67.34           C
ATOM   2328  CG  HIS A 298      -1.385  30.825 -57.065  1.00 78.88           C
ATOM   2329  ND1 HIS A 298      -2.323  31.156 -58.021  1.00 74.60           N
ATOM   2330  CD2 HIS A 298      -0.176  31.071 -57.625  1.00 83.05           C
ATOM   2331  CE1 HIS A 298      -1.707  31.580 -59.110  1.00 72.16           C
ATOM   2332  NE2 HIS A 298      -0.404  31.538 -58.896  1.00 81.33           N
ATOM   2333  N   PRO A 299      -3.000  33.258 -55.911  1.00 74.14           N
ATOM   2334  CA  PRO A 299      -4.255  33.950 -56.261  1.00 73.13           C
ATOM   2335  C   PRO A 299      -5.274  33.102 -57.027  1.00 71.15           C
ATOM   2336  O   PRO A 299      -6.471  33.211 -56.769  1.00 56.45           O
ATOM   2337  CB  PRO A 299      -3.796  35.128 -57.123  1.00 70.83           C
ATOM   2338  CG  PRO A 299      -2.613  34.614 -57.837  1.00 77.09           C
ATOM   2339  CD  PRO A 299      -1.875  33.932 -56.735  1.00 73.52           C
ATOM   2340  N   LEU A 300      -4.804  32.290 -57.971  1.00 70.42           N
ATOM   2341  CA  LEU A 300      -5.675  31.709 -58.985  1.00 70.41           C
ATOM   2342  C   LEU A 300      -6.014  30.265 -58.656  1.00 73.97           C
ATOM   2343  O   LEU A 300      -5.218  29.369 -58.893  1.00 80.36           O
ATOM   2344  CB  LEU A 300      -4.954  31.756 -60.337  1.00 69.48           C
ATOM   2345  CG  LEU A 300      -4.303  33.116 -60.653  1.00 82.30           C
ATOM   2346  CD1 LEU A 300      -3.650  33.173 -62.044  1.00 67.83           C
ATOM   2347  CD2 LEU A 300      -5.334  34.230 -60.489  1.00 94.47           C
ATOM   2348  N   THR A 301      -7.247  30.027 -58.224  1.00 68.07           N
ATOM   2349  CA  THR A 301      -7.598  28.738 -57.635  1.00 69.20           C
ATOM   2350  C   THR A 301      -8.942  28.224 -58.143  1.00 84.25           C
ATOM   2351  O   THR A 301      -9.914  28.974 -58.205  1.00106.37           O
ATOM   2352  CB  THR A 301      -7.675  28.799 -56.080  1.00 68.13           C
ATOM   2353  OG1 THR A 301      -8.990  29.188 -55.678  1.00 89.88           O
ATOM   2354  CG2 THR A 301      -6.708  29.794 -55.507  1.00 54.00           C
ATOM   2355  N   ILE A 302      -9.004  26.945 -58.488  1.00 74.30           N
ATOM   2356  CA  ILE A 302     -10.238  26.337 -58.960  1.00 68.95           C
ATOM   2357  C   ILE A 302     -10.689  25.280 -57.960  1.00 83.76           C
ATOM   2358  O   ILE A 302      -9.854  24.609 -57.356  1.00 97.66           O
ATOM   2359  CB  ILE A 302     -10.006  25.668 -60.304  1.00 69.91           C
ATOM   2360  CG1 ILE A 302      -9.125  26.570 -61.162  1.00 65.96           C
ATOM   2361  CG2 ILE A 302     -11.327  25.347 -60.994  1.00 72.93           C
ATOM   2362  CD1 ILE A 302      -8.725  25.940 -62.459  1.00 79.92           C
ATOM   2363  N   GLY A 303     -11.999  25.113 -57.798  1.00 84.34           N
ATOM   2364  CA  GLY A 303     -12.536  24.237 -56.767  1.00 77.79           C
ATOM   2365  C   GLY A 303     -13.083  25.087 -55.632  1.00 83.32           C
ATOM   2366  O   GLY A 303     -13.107  26.318 -55.746  1.00 91.73           O
ATOM   2367  N   GLU A 304     -13.541  24.458 -54.551  1.00 80.62           N
ATOM   2368  CA  GLU A 304     -13.997  25.218 -53.381  1.00 88.16           C
ATOM   2369  C   GLU A 304     -12.815  25.462 -52.427  1.00 83.11           C
ATOM   2370  O   GLU A 304     -12.232  24.527 -51.893  1.00 98.80           O
ATOM   2371  CB  GLU A 304     -15.173  24.510 -52.692  1.00 97.64           C
ATOM   2372  CG  GLU A 304     -16.483  24.556 -53.497  1.00114.81           C
ATOM   2373  CD  GLU A 304     -17.504  23.520 -53.044  1.00137.37           C
ATOM   2374  OE1 GLU A 304     -17.181  22.716 -52.144  1.00147.76           O
ATOM   2375  OE2 GLU A 304     -18.629  23.505 -53.593  1.00141.02           O
ATOM   2376  N   CYS A 305     -12.462  26.724 -52.220  1.00 68.43           N
ATOM   2377  CA  CYS A 305     -11.200  27.068 -51.565  1.00 65.74           C
ATOM   2378  C   CYS A 305     -11.315  28.174 -50.512  1.00 62.96           C
ATOM   2379  O   CYS A 305     -12.127  29.080 -50.638  1.00 76.48           O
ATOM   2380  CB  CYS A 305     -10.204  27.531 -52.626  1.00 69.40           C
ATOM   2381  SG  CYS A 305      -9.598  26.231 -53.713  1.00119.10           S
ATOM   2382  N   PRO A 306     -10.462  28.127 -49.488  1.00 47.17           N
ATOM   2383  CA  PRO A 306     -10.420  29.134 -48.415  1.00 51.11           C
ATOM   2384  C   PRO A 306     -10.111  30.500 -49.000  1.00 52.44           C
ATOM   2385  O   PRO A 306      -9.650  30.543 -50.144  1.00 63.13           O
ATOM   2386  CB  PRO A 306      -9.245  28.687 -47.549  1.00 59.21           C
ATOM   2387  CG  PRO A 306      -9.028  27.268 -47.905  1.00 74.20           C
ATOM   2388  CD  PRO A 306      -9.444  27.083 -49.320  1.00 56.13           C
ATOM   2389  N   LYS A 307     -10.378  31.580 -48.267  1.00 30.77           N
ATOM   2390  CA ALYS A 307     -10.208  32.921 -48.824  1.00 41.90           C
ATOM   2391  C   LYS A 307      -8.725  33.220 -49.009  1.00 57.35           C
ATOM   2392  O   LYS A 307      -7.962  33.232 -48.048  1.00 77.43           O
ATOM   2393  CB ALYS A 307     -10.872  33.974 -47.912  1.00 51.19           C
ATOM   2394  CG ALYS A 307     -10.913  35.404 -48.456  1.00 57.57           C
ATOM   2395  CD ALYS A 307     -12.259  36.051 -48.149  1.00 66.58           C
ATOM   2396  CE ALYS A 307     -12.692  36.946 -49.302  1.00 77.23           C
ATOM   2397  NZ ALYS A 307     -14.177  36.978 -49.501  1.00 77.13           N
ATOM   2398  N   TYR A 308      -8.318  33.482 -50.243  1.00 47.50           N
ATOM   2399  CA  TYR A 308      -6.947  33.886 -50.478  1.00 54.71           C
ATOM   2400  C   TYR A 308      -6.723  35.268 -49.891  1.00 58.92           C
ATOM   2401  O   TYR A 308      -7.569  36.159 -50.072  1.00 54.57           O
ATOM   2402  CB  TYR A 308      -6.630  33.911 -51.967  1.00 69.39           C
ATOM   2403  CG  TYR A 308      -5.233  34.404 -52.275  1.00 70.07           C
ATOM   2404  CD1 TYR A 308      -4.135  33.556 -52.161  1.00 73.95           C
ATOM   2405  CD2 TYR A 308      -5.011  35.709 -52.683  1.00 55.59           C
ATOM   2406  CE1 TYR A 308      -2.864  33.996 -52.443  1.00 71.13           C
ATOM   2407  CE2 TYR A 308      -3.747  36.150 -52.975  1.00 67.13           C
ATOM   2408  CZ  TYR A 308      -2.673  35.293 -52.853  1.00 67.67           C
ATOM   2409  OH  TYR A 308      -1.406  35.747 -53.129  1.00 61.84           O
ATOM   2410  N   VAL A 309      -5.602  35.425 -49.175  1.00 51.60           N
ATOM   2411  CA  VAL A 309      -5.170  36.718 -48.631  1.00 55.34           C
ATOM   2412  C   VAL A 309      -3.686  36.974 -48.893  1.00 71.48           C
ATOM   2413  O   VAL A 309      -2.966  36.078 -49.338  1.00 75.24           O
ATOM   2414  CB  VAL A 309      -5.428  36.855 -47.119  1.00 59.57           C
ATOM   2415  CG1 VAL A 309      -6.898  36.993 -46.828  1.00 51.57           C
ATOM   2416  CG2 VAL A 309      -4.813  35.688 -46.351  1.00 72.37           C
ATOM   2417  N   LYS A 310      -3.235  38.201 -48.644  1.00 69.43           N
ATOM   2418  CA  LYS A 310      -1.832  38.522 -48.825  1.00 67.34           C
ATOM   2419  C   LYS A 310      -1.007  38.277 -47.570  1.00 68.21           C
ATOM   2420  O   LYS A 310       0.217  38.481 -47.571  1.00 58.21           O
ATOM   2421  CB  LYS A 310      -1.663  39.971 -49.256  1.00 70.55           C
ATOM   2422  CG  LYS A 310      -1.826  40.218 -50.749  1.00 86.03           C
ATOM   2423  CD  LYS A 310      -1.651  41.726 -51.048  1.00113.19           C
ATOM   2424  CE  LYS A 310      -1.768  42.061 -52.549  1.00135.07           C
ATOM   2425  NZ  LYS A 310      -2.097  43.508 -52.798  1.00134.93           N
ATOM   2426  N   SER A 311      -1.655  37.831 -46.501  1.00 59.58           N
ATOM   2427  CA  SER A 311      -0.970  37.769 -45.217  1.00 56.05           C
ATOM   2428  C   SER A 311       0.118  36.687 -45.112  1.00 55.19           C
ATOM   2429  O   SER A 311      -0.005  35.606 -45.696  1.00 57.68           O
ATOM   2430  CB  SER A 311      -1.997  37.611 -44.107  1.00 58.18           C
ATOM   2431  OG  SER A 311      -3.026  38.557 -44.274  1.00 50.37           O
ATOM   2432  N   GLU A 312       1.201  37.006 -44.403  1.00 64.71           N
ATOM   2433  CA  GLU A 312       2.210  36.005 -44.056  1.00 66.22           C
ATOM   2434  C   GLU A 312       1.797  35.177 -42.830  1.00 70.64           C
ATOM   2435  O   GLU A 312       2.206  34.015 -42.693  1.00 70.80           O
ATOM   2436  CB  GLU A 312       3.563  36.663 -43.819  1.00 73.86           C
ATOM   2437  CG  GLU A 312       4.264  37.260 -45.065  1.00 83.31           C
ATOM   2438  CD  GLU A 312       5.446  38.188 -44.673  1.00151.43           C
ATOM   2439  OE1 GLU A 312       5.660  38.419 -43.457  1.00140.15           O
ATOM   2440  OE2 GLU A 312       6.157  38.691 -45.575  1.00156.46           O
ATOM   2441  N   LYS A 313       1.022  35.784 -41.930  1.00 65.96           N
ATOM   2442  CA  LYS A 313       0.513  35.089 -40.741  1.00 66.57           C
ATOM   2443  C   LYS A 313      -0.856  35.630 -40.292  1.00 77.27           C
ATOM   2444  O   LYS A 313      -1.085  36.840 -40.368  1.00 86.77           O
ATOM   2445  CB  LYS A 313       1.514  35.214 -39.579  1.00 76.44           C
ATOM   2446  CG  LYS A 313       1.870  36.664 -39.141  1.00 44.48           C
ATOM   2447  CD  LYS A 313       2.890  36.726 -37.944  1.00149.92           C
ATOM   2448  CE  LYS A 313       2.291  36.312 -36.570  1.00 94.13           C
ATOM   2449  NZ  LYS A 313       3.084  36.697 -35.326  1.00 78.65           N
ATOM   2450  N   LEU A 314      -1.775  34.756 -39.862  1.00 76.56           N
ATOM   2451  CA  LEU A 314      -2.981  35.172 -39.121  1.00 46.21           C
ATOM   2452  C   LEU A 314      -3.188  34.223 -37.947  1.00 52.09           C
ATOM   2453  O   LEU A 314      -3.504  33.052 -38.158  1.00 64.90           O
ATOM   2454  CB  LEU A 314      -4.226  35.099 -40.005  1.00 30.84           C
ATOM   2455  CG  LEU A 314      -4.499  36.084 -41.133  1.00 60.24           C
ATOM   2456  CD1 LEU A 314      -5.756  35.681 -41.933  1.00 60.75           C
ATOM   2457  CD2 LEU A 314      -4.666  37.464 -40.554  1.00 54.29           C
ATOM   2458  N   VAL A 315      -3.076  34.701 -36.714  1.00 46.68           N
ATOM   2459  CA  VAL A 315      -3.209  33.788 -35.584  1.00 39.34           C
ATOM   2460  C   VAL A 315      -4.126  34.325 -34.487  1.00 46.32           C
ATOM   2461  O   VAL A 315      -3.833  35.354 -33.868  1.00 52.90           O
ATOM   2462  CB  VAL A 315      -1.810  33.431 -35.012  1.00 46.77           C
ATOM   2463  CG1 VAL A 315      -1.906  32.534 -33.791  1.00 44.58           C
ATOM   2464  CG2 VAL A 315      -1.008  32.740 -36.059  1.00 44.78           C
ATOM   2465  N   LEU A 316      -5.234  33.635 -34.237  1.00 47.08           N
ATOM   2466  CA  LEU A 316      -6.116  34.037 -33.147  1.00 52.06           C
ATOM   2467  C   LEU A 316      -5.558  33.560 -31.829  1.00 51.88           C
ATOM   2468  O   LEU A 316      -5.147  32.415 -31.700  1.00 54.42           O
ATOM   2469  CB  LEU A 316      -7.533  33.505 -33.345  1.00 44.25           C
ATOM   2470  CG  LEU A 316      -8.212  34.162 -34.539  1.00 42.15           C
ATOM   2471  CD1 LEU A 316      -9.564  33.530 -34.893  1.00 41.44           C
ATOM   2472  CD2 LEU A 316      -8.358  35.634 -34.223  1.00 54.29           C
ATOM   2473  N   ALA A 317      -5.520  34.455 -30.855  1.00 59.45           N
ATOM   2474  CA  ALA A 317      -5.279  34.028 -29.494  1.00 57.55           C
ATOM   2475  C   ALA A 317      -6.608  33.461 -28.994  1.00 57.37           C
ATOM   2476  O   ALA A 317      -7.679  34.016 -29.288  1.00 60.19           O
ATOM   2477  CB  ALA A 317      -4.828  35.184 -28.647  1.00 37.92           C
ATOM   2478  N   THR A 318      -6.527  32.341 -28.285  1.00 45.25           N
ATOM   2479  CA  THR A 318      -7.684  31.683 -27.671  1.00 48.70           C
ATOM   2480  C   THR A 318      -7.469  31.639 -26.159  1.00 51.73           C
ATOM   2481  O   THR A 318      -8.303  32.102 -25.358  1.00 46.47           O
ATOM   2482  CB  THR A 318      -7.888  30.285 -28.180  1.00 45.12           C
ATOM   2483  OG1 THR A 318      -6.707  29.517 -27.899  1.00 47.33           O
ATOM   2484  CG2 THR A 318      -8.166  30.330 -29.659  1.00 50.60           C
ATOM   2485  N   GLY A 319      -6.376  31.003 -25.767  1.00 34.50           N
ATOM   2486  CA  GLY A 319      -5.971  31.041 -24.381  1.00 58.26           C
ATOM   2487  C   GLY A 319      -5.555  32.437 -23.937  1.00 62.08           C
ATOM   2488  O   GLY A 319      -5.677  33.437 -24.648  1.00 36.08           O
ATOM   2489  N   LEU A 320      -5.106  32.518 -22.699  1.00 57.77           N
ATOM   2490  CA  LEU A 320      -4.758  33.803 -22.153  1.00 50.20           C
ATOM   2491  C   LEU A 320      -3.271  34.016 -22.180  1.00 48.80           C
ATOM   2492  O   LEU A 320      -2.530  33.164 -22.656  1.00 60.44           O
ATOM   2493  CB  LEU A 320      -5.234  33.896 -20.729  1.00 51.10           C
ATOM   2494  CG  LEU A 320      -4.669  32.812 -19.851  1.00 40.96           C
ATOM   2495  CD1 LEU A 320      -4.383  33.451 -18.550  1.00 40.42           C
ATOM   2496  CD2 LEU A 320      -5.721  31.774 -19.673  1.00 63.56           C
ATOM   2497  N   ARG A 321      -2.846  35.171 -21.693  1.00 46.04           N
ATOM   2498  CA  ARG A 321      -1.449  35.530 -21.698  1.00 40.45           C
ATOM   2499  C   ARG A 321      -0.666  34.525 -20.871  1.00 63.88           C
ATOM   2500  O   ARG A 321      -1.065  34.168 -19.760  1.00 74.20           O
ATOM   2501  CB  ARG A 321      -1.307  36.924 -21.102  1.00 58.96           C
ATOM   2502  CG  ARG A 321      -0.018  37.669 -21.427  1.00 67.75           C
ATOM   2503  CD  ARG A 321       0.017  39.054 -20.753  1.00 75.36           C
ATOM   2504  NE  ARG A 321      -0.825  40.032 -21.439  1.00 80.56           N
ATOM   2505  CZ  ARG A 321      -0.372  40.964 -22.274  1.00 75.52           C
ATOM   2506  NH1 ARG A 321       0.929  41.056 -22.520  1.00 56.88           N
ATOM   2507  NH2 ARG A 321      -1.224  41.803 -22.857  1.00 71.95           N
ATOM   2508  N   ASN A 322       0.479  34.099 -21.384  1.00 71.99           N
ATOM   2509  CA  ASN A 322       1.319  33.216 -20.606  1.00 68.79           C
ATOM   2510  C   ASN A 322       2.236  34.120 -19.817  1.00 71.63           C
ATOM   2511  O   ASN A 322       3.100  34.785 -20.389  1.00 72.71           O
ATOM   2512  CB  ASN A 322       2.148  32.324 -21.529  1.00 63.34           C
ATOM   2513  CG  ASN A 322       2.267  30.891 -21.009  1.00 66.36           C
ATOM   2514  OD1 ASN A 322       1.859  30.573 -19.878  1.00 63.77           O
ATOM   2515  ND2 ASN A 322       2.825  30.016 -21.840  1.00 67.40           N
ATOM   2516  N   VAL A 323       2.036  34.148 -18.503  1.00 64.43           N
ATOM   2517  CA  VAL A 323       2.838  34.990 -17.627  1.00 52.86           C
ATOM   2518  C   VAL A 323       3.649  34.092 -16.714  1.00 70.55           C
ATOM   2519  O   VAL A 323       3.094  33.459 -15.813  1.00 86.79           O
ATOM   2520  CB  VAL A 323       1.931  35.867 -16.754  1.00 55.36           C
ATOM   2521  CG1 VAL A 323       2.735  36.640 -15.731  1.00 55.88           C
ATOM   2522  CG2 VAL A 323       1.087  36.793 -17.607  1.00 51.69           C
ATOM   2523  N   PRO A 324       4.968  34.043 -16.931  1.00 83.26           N
ATOM   2524  CA  PRO A 324       5.827  33.159 -16.130  1.00 91.26           C
ATOM   2525  C   PRO A 324       5.610  33.448 -14.653  1.00 92.19           C
ATOM   2526  O   PRO A 324       5.354  34.618 -14.266  1.00 93.10           O
ATOM   2527  CB  PRO A 324       7.249  33.583 -16.529  1.00 81.33           C
ATOM   2528  CG  PRO A 324       7.081  34.985 -17.041  1.00 76.93           C
ATOM   2529  CD  PRO A 324       5.738  35.026 -17.710  1.00 71.01           C
ATOM   2530  N   GLN A 325       5.700  32.405 -13.836  0.81 81.08           N
ATOM   2531  CA  GLN A 325       5.501  32.620 -12.416  0.81 78.83           C
ATOM   2532  C   GLN A 325       6.692  33.130 -11.651  0.81 87.12           C
ATOM   2533  O   GLN A 325       7.706  33.492 -12.231  0.81 91.93           O
ATOM   2534  CB  GLN A 325       4.950  31.394 -11.718  0.81 80.24           C
ATOM   2535  CG  GLN A 325       5.188  30.040 -12.369  0.81 95.87           C
ATOM   2536  CD  GLN A 325       4.364  29.006 -11.643  0.81 98.47           C
ATOM   2537  OE1 GLN A 325       3.236  28.794 -11.940  0.81 96.36           O
ATOM   2538  NE2 GLN A 325       5.013  28.244 -10.796  0.81103.19           N
ATOM   2539  N   ILE A 326       6.517  33.182 -10.336  0.85 90.06           N
ATOM   2540  CA  ILE A 326       7.553  33.591  -9.407  0.85 95.16           C
ATOM   2541  C   ILE A 326       8.116  32.365  -8.699  0.85 83.70           C
ATOM   2542  O   ILE A 326       9.275  32.339  -8.275  0.85 79.71           O
ATOM   2543  CB  ILE A 326       6.945  34.503  -8.355  0.85 98.25           C
ATOM   2544  CG1 ILE A 326       5.762  35.254  -8.975  0.85 81.19           C
ATOM   2545  CG2 ILE A 326       8.009  35.453  -7.798  0.85109.48           C
ATOM   2546  CD1 ILE A 326       4.610  35.547  -8.024  0.85 76.25           C
TER    2547      ILE A 326
ATOM   2548  N   GLY B   1      -3.075  44.301 -18.355  1.00115.96           N
ATOM   2549  CA  GLY B   1      -4.041  44.896 -19.263  1.00100.24           C
ATOM   2550  C   GLY B   1      -5.234  45.470 -18.533  1.00 77.02           C
ATOM   2551  O   GLY B   1      -5.138  45.797 -17.349  1.00 76.93           O
ATOM   2552  N   LEU B   2      -6.360  45.548 -19.241  1.00 71.75           N
ATOM   2553  CA  LEU B   2      -7.522  46.367 -18.845  1.00 67.09           C
ATOM   2554  C   LEU B   2      -8.111  46.185 -17.442  1.00 63.72           C
ATOM   2555  O   LEU B   2      -8.294  47.160 -16.706  1.00 66.86           O
ATOM   2556  CB  LEU B   2      -8.648  46.232 -19.875  1.00 50.24           C
ATOM   2557  CG  LEU B   2      -8.645  47.223 -21.039  1.00 54.59           C
ATOM   2558  CD1 LEU B   2      -7.460  46.983 -21.963  1.00 92.44           C
ATOM   2559  CD2 LEU B   2      -9.940  47.111 -21.784  1.00 38.79           C
ATOM   2560  N   PHE B   3      -8.426  44.949 -17.080  1.00 62.37           N
ATOM   2561  CA  PHE B   3      -9.082  44.685 -15.806  1.00 54.09           C
ATOM   2562  C   PHE B   3      -8.099  44.538 -14.643  1.00 57.43           C
ATOM   2563  O   PHE B   3      -8.487  44.409 -13.476  1.00 48.95           O
ATOM   2564  CB  PHE B   3     -10.006  43.493 -15.979  1.00 48.72           C
ATOM   2565  CG  PHE B   3     -11.110  43.765 -16.949  1.00 54.22           C
ATOM   2566  CD1 PHE B   3     -12.290  44.353 -16.527  1.00 58.11           C
ATOM   2567  CD2 PHE B   3     -10.946  43.509 -18.297  1.00 67.08           C
ATOM   2568  CE1 PHE B   3     -13.298  44.638 -17.412  1.00 49.05           C
ATOM   2569  CE2 PHE B   3     -11.966  43.790 -19.191  1.00 59.24           C
ATOM   2570  CZ  PHE B   3     -13.136  44.361 -18.735  1.00 44.83           C
ATOM   2571  N   GLY B   4      -6.815  44.599 -14.985  1.00 59.10           N
ATOM   2572  CA  GLY B   4      -5.752  44.672 -14.008  1.00 51.72           C
ATOM   2573  C   GLY B   4      -5.566  43.462 -13.112  1.00 57.87           C
ATOM   2574  O   GLY B   4      -5.109  43.614 -11.987  1.00 52.84           O
ATOM   2575  N   ALA B   5      -5.878  42.263 -13.607  1.00 62.16           N
ATOM   2576  CA  ALA B   5      -5.746  41.048 -12.797  1.00 56.24           C
ATOM   2577  C   ALA B   5      -4.600  40.159 -13.307  1.00 52.24           C
ATOM   2578  O   ALA B   5      -3.617  39.916 -12.617  1.00 55.55           O
ATOM   2579  CB  ALA B   5      -7.075  40.281 -12.729  1.00 39.05           C
ATOM   2580  N   ILE B   6      -4.748  39.656 -14.516  1.00 47.39           N
ATOM   2581  CA  ILE B   6      -3.662  38.978 -15.185  1.00 43.64           C
ATOM   2582  C   ILE B   6      -2.545  39.960 -15.433  1.00 48.50           C
ATOM   2583  O   ILE B   6      -2.765  41.028 -16.054  1.00 50.57           O
ATOM   2584  CB  ILE B   6      -4.140  38.479 -16.515  1.00 46.02           C
ATOM   2585  CG1 ILE B   6      -5.291  37.518 -16.254  1.00 47.04           C
ATOM   2586  CG2 ILE B   6      -2.985  37.908 -17.301  1.00 39.55           C
ATOM   2587  CD1 ILE B   6      -5.891  36.963 -17.439  1.00 48.50           C
ATOM   2588  N   ALA B   7      -1.356  39.586 -14.944  1.00 56.64           N
ATOM   2589  CA  ALA B   7      -0.163  40.433 -14.965  1.00 60.68           C
ATOM   2590  C   ALA B   7      -0.520  41.733 -14.255  1.00 67.58           C
ATOM   2591  O   ALA B   7      -0.009  42.819 -14.586  1.00 60.72           O
ATOM   2592  CB  ALA B   7       0.292  40.692 -16.393  1.00 60.00           C
ATOM   2593  N   GLY B   8      -1.511  41.579 -13.374  1.00 64.71           N
ATOM   2594  CA  GLY B   8      -2.146  42.600 -12.562  1.00 55.93           C
ATOM   2595  C   GLY B   8      -1.716  42.466 -11.137  1.00 64.37           C
ATOM   2596  O   GLY B   8      -0.575  42.126 -10.862  1.00 62.08           O
ATOM   2597  N   PHE B   9      -2.639  42.785 -10.234  1.00 73.68           N
ATOM   2598  CA  PHE B   9      -2.462  42.457  -8.837  1.00 63.86           C
ATOM   2599  C   PHE B   9      -2.126  40.992  -8.648  1.00 62.80           C
ATOM   2600  O   PHE B   9      -1.324  40.663  -7.774  1.00 79.96           O
ATOM   2601  CB  PHE B   9      -3.656  42.897  -7.977  1.00 65.27           C
ATOM   2602  CG  PHE B   9      -4.935  42.184  -8.263  1.00 51.63           C
ATOM   2603  CD1 PHE B   9      -5.407  41.218  -7.398  1.00 66.43           C
ATOM   2604  CD2 PHE B   9      -5.696  42.514  -9.356  1.00 56.33           C
ATOM   2605  CE1 PHE B   9      -6.614  40.556  -7.644  1.00 66.04           C
ATOM   2606  CE2 PHE B   9      -6.897  41.863  -9.611  1.00 65.34           C
ATOM   2607  CZ  PHE B   9      -7.352  40.881  -8.753  1.00 58.72           C
ATOM   2608  N   ILE B  10      -2.676  40.121  -9.491  1.00 56.90           N
ATOM   2609  CA  ILE B  10      -2.242  38.727  -9.437  1.00 57.87           C
ATOM   2610  C   ILE B  10      -1.068  38.616 -10.405  1.00 59.70           C
ATOM   2611  O   ILE B  10      -1.226  38.652 -11.629  1.00 60.84           O
ATOM   2612  CB  ILE B  10      -3.347  37.751  -9.854  1.00 49.62           C
ATOM   2613  CG1 ILE B  10      -4.450  37.714  -8.816  1.00 40.85           C
ATOM   2614  CG2 ILE B  10      -2.804  36.386 -10.000  1.00 45.66           C
ATOM   2615  CD1 ILE B  10      -5.754  37.222  -9.406  1.00 66.61           C
ATOM   2616  N   GLU B  11       0.114  38.423  -9.831  1.00 62.55           N
ATOM   2617  CA  GLU B  11       1.361  38.793 -10.488  1.00 67.78           C
ATOM   2618  C   GLU B  11       1.807  37.833 -11.586  1.00 67.16           C
ATOM   2619  O   GLU B  11       2.505  38.262 -12.516  1.00 58.78           O
ATOM   2620  CB  GLU B  11       2.457  38.895  -9.426  1.00 80.09           C
ATOM   2621  CG  GLU B  11       3.752  39.495  -9.887  1.00 87.84           C
ATOM   2622  CD  GLU B  11       4.162  40.596  -8.968  1.00103.01           C
ATOM   2623  OE1 GLU B  11       3.273  41.070  -8.227  1.00102.66           O
ATOM   2624  OE2 GLU B  11       5.347  40.995  -8.982  1.00117.24           O
ATOM   2625  N   GLY B  12       1.412  36.558 -11.486  1.00 71.53           N
ATOM   2626  CA  GLY B  12       1.857  35.560 -12.441  1.00 70.80           C
ATOM   2627  C   GLY B  12       0.868  34.436 -12.631  1.00 75.58           C
ATOM   2628  O   GLY B  12      -0.209  34.422 -12.026  1.00 92.01           O
ATOM   2629  N   GLY B  13       1.226  33.474 -13.472  1.00 66.93           N
ATOM   2630  CA  GLY B  13       0.340  32.350 -13.739  1.00 69.56           C
ATOM   2631  C   GLY B  13       0.659  31.155 -12.872  1.00 61.63           C
ATOM   2632  O   GLY B  13       1.597  31.200 -12.086  1.00 63.83           O
ATOM   2633  N   TRP B  14      -0.135  30.105 -12.986  1.00 58.77           N
ATOM   2634  CA  TRP B  14       0.140  28.893 -12.259  1.00 59.44           C
ATOM   2635  C   TRP B  14       0.392  27.834 -13.307  1.00 60.77           C
ATOM   2636  O   TRP B  14      -0.517  27.349 -13.946  1.00 63.07           O
ATOM   2637  CB  TRP B  14      -1.036  28.517 -11.376  1.00 65.66           C
ATOM   2638  CG  TRP B  14      -1.209  29.474 -10.238  1.00 64.95           C
ATOM   2639  CD1 TRP B  14      -0.272  30.321  -9.769  1.00 58.39           C
ATOM   2640  CD2 TRP B  14      -2.379  29.687  -9.420  1.00 68.06           C
ATOM   2641  NE1 TRP B  14      -0.751  31.038  -8.709  1.00 63.45           N
ATOM   2642  CE2 TRP B  14      -2.047  30.669  -8.472  1.00 63.49           C
ATOM   2643  CE3 TRP B  14      -3.665  29.142  -9.399  1.00 68.89           C
ATOM   2644  CZ2 TRP B  14      -2.932  31.114  -7.520  1.00 50.69           C
ATOM   2645  CZ3 TRP B  14      -4.546  29.600  -8.444  1.00 59.30           C
ATOM   2646  CH2 TRP B  14      -4.171  30.562  -7.519  1.00 45.93           C
ATOM   2647  N   GLN B  15       1.638  27.418 -13.434  1.00 63.05           N
ATOM   2648  CA  GLN B  15       1.986  26.234 -14.199  1.00 60.95           C
ATOM   2649  C   GLN B  15       1.333  25.053 -13.518  1.00 54.74           C
ATOM   2650  O   GLN B  15       1.018  24.058 -14.138  1.00 48.46           O
ATOM   2651  CB  GLN B  15       3.489  26.098 -14.198  1.00 56.17           C
ATOM   2652  CG  GLN B  15       4.151  27.087 -15.090  1.00 71.97           C
ATOM   2653  CD  GLN B  15       4.583  26.436 -16.362  1.00 89.81           C
ATOM   2654  OE1 GLN B  15       4.514  25.210 -16.500  1.00 84.06           O
ATOM   2655  NE2 GLN B  15       5.047  27.235 -17.305  1.00 98.09           N
ATOM   2656  N   GLY B  16       1.128  25.195 -12.218  1.00 56.60           N
ATOM   2657  CA  GLY B  16       0.496  24.167 -11.431  1.00 54.11           C
ATOM   2658  C   GLY B  16      -0.997  23.977 -11.674  1.00 59.46           C
ATOM   2659  O   GLY B  16      -1.544  22.920 -11.302  1.00 63.77           O
ATOM   2660  N   MET B  17      -1.682  24.932 -12.304  1.00 51.37           N
ATOM   2661  CA  MET B  17      -3.061  24.609 -12.509  1.00 69.86           C
ATOM   2662  C   MET B  17      -3.226  24.112 -13.919  1.00 65.76           C
ATOM   2663  O   MET B  17      -3.225  24.885 -14.859  1.00 64.40           O
ATOM   2664  CB  MET B  17      -3.923  25.822 -12.313  1.00 70.14           C
ATOM   2665  CG  MET B  17      -5.394  25.456 -12.284  1.00 72.56           C
ATOM   2666  SD  MET B  17      -6.295  26.861 -11.726  1.00 59.06           S
ATOM   2667  CE  MET B  17      -5.932  27.961 -13.091  1.00111.84           C
ATOM   2668  N   VAL B  18      -3.393  22.799 -14.056  1.00 63.67           N
ATOM   2669  CA  VAL B  18      -3.499  22.217 -15.398  1.00 63.61           C
ATOM   2670  C   VAL B  18      -4.889  21.978 -15.927  1.00 61.92           C
ATOM   2671  O   VAL B  18      -5.028  21.711 -17.127  1.00 69.65           O
ATOM   2672  CB  VAL B  18      -2.736  20.927 -15.550  1.00 64.85           C
ATOM   2673  CG1 VAL B  18      -1.518  21.160 -16.392  1.00 78.72           C
ATOM   2674  CG2 VAL B  18      -2.356  20.432 -14.203  1.00 42.67           C
ATOM   2675  N   ASP B  19      -5.906  22.070 -15.063  1.00 57.45           N
ATOM   2676  CA  ASP B  19      -7.263  21.691 -15.474  1.00 53.24           C
ATOM   2677  C   ASP B  19      -8.117  22.817 -16.019  1.00 49.66           C
ATOM   2678  O   ASP B  19      -9.203  22.581 -16.531  1.00 44.30           O
ATOM   2679  CB  ASP B  19      -7.974  21.040 -14.324  1.00 66.45           C
ATOM   2680  CG  ASP B  19      -7.017  20.379 -13.405  1.00 97.15           C
ATOM   2681  OD1 ASP B  19      -6.586  21.063 -12.441  1.00111.44           O
ATOM   2682  OD2 ASP B  19      -6.696  19.189 -13.667  1.00 86.31           O
ATOM   2683  N   GLY B  20      -7.638  24.048 -15.917  1.00 52.06           N
ATOM   2684  CA  GLY B  20      -8.479  25.156 -16.311  1.00 54.15           C
ATOM   2685  C   GLY B  20      -7.670  26.370 -16.664  1.00 66.78           C
ATOM   2686  O   GLY B  20      -6.428  26.339 -16.571  1.00 66.62           O
ATOM   2687  N   TRP B  21      -8.373  27.396 -17.151  1.00 60.37           N
ATOM   2688  CA  TRP B  21      -7.788  28.698 -17.409  1.00 49.26           C
ATOM   2689  C   TRP B  21      -7.739  29.505 -16.129  1.00 54.57           C
ATOM   2690  O   TRP B  21      -6.848  30.331 -15.947  1.00 53.36           O
ATOM   2691  CB  TRP B  21      -8.590  29.429 -18.472  1.00 54.76           C
ATOM   2692  CG  TRP B  21      -8.172  29.117 -19.878  1.00 54.62           C
ATOM   2693  CD1 TRP B  21      -6.944  28.707 -20.298  1.00 57.40           C
ATOM   2694  CD2 TRP B  21      -8.992  29.192 -21.055  1.00 50.16           C
ATOM   2695  NE1 TRP B  21      -6.941  28.531 -21.665  1.00 53.98           N
ATOM   2696  CE2 TRP B  21      -8.186  28.822 -22.148  1.00 47.36           C
ATOM   2697  CE3 TRP B  21     -10.326  29.545 -21.284  1.00 56.44           C
ATOM   2698  CZ2 TRP B  21      -8.675  28.788 -23.453  1.00 44.77           C
ATOM   2699  CZ3 TRP B  21     -10.807  29.516 -22.583  1.00 61.21           C
ATOM   2700  CH2 TRP B  21      -9.985  29.140 -23.649  1.00 53.54           C
ATOM   2701  N   TYR B  22      -8.724  29.286 -15.260  1.00 36.86           N
ATOM   2702  CA  TYR B  22      -8.856  30.073 -14.030  1.00 51.50           C
ATOM   2703  C   TYR B  22      -9.177  29.133 -12.888  1.00 49.58           C
ATOM   2704  O   TYR B  22      -9.868  28.131 -13.088  1.00 48.36           O
ATOM   2705  CB  TYR B  22      -9.981  31.119 -14.128  1.00 36.59           C
ATOM   2706  CG  TYR B  22     -10.290  31.624 -15.518  1.00 46.24           C
ATOM   2707  CD1 TYR B  22      -9.368  32.396 -16.230  1.00 47.89           C
ATOM   2708  CD2 TYR B  22     -11.527  31.365 -16.113  1.00 44.12           C
ATOM   2709  CE1 TYR B  22      -9.664  32.868 -17.524  1.00 53.60           C
ATOM   2710  CE2 TYR B  22     -11.830  31.835 -17.394  1.00 48.83           C
ATOM   2711  CZ  TYR B  22     -10.896  32.581 -18.092  1.00 53.30           C
ATOM   2712  OH  TYR B  22     -11.191  33.053 -19.354  1.00 47.30           O
ATOM   2713  N   GLY B  23      -8.703  29.443 -11.685  1.00 52.42           N
ATOM   2714  CA  GLY B  23      -9.021  28.592 -10.557  1.00 54.83           C
ATOM   2715  C   GLY B  23      -8.540  29.086  -9.216  1.00 57.21           C
ATOM   2716  O   GLY B  23      -8.211  30.261  -9.049  1.00 56.80           O
ATOM   2717  N   TYR B  24      -8.514  28.167  -8.256  1.00 57.42           N
ATOM   2718  CA  TYR B  24      -8.154  28.448  -6.875  1.00 57.73           C
ATOM   2719  C   TYR B  24      -6.876  27.727  -6.486  1.00 51.47           C
ATOM   2720  O   TYR B  24      -6.498  26.720  -7.092  1.00 55.46           O
ATOM   2721  CB  TYR B  24      -9.283  28.018  -5.932  1.00 53.24           C
ATOM   2722  CG  TYR B  24     -10.653  28.395  -6.437  1.00 54.55           C
ATOM   2723  CD1 TYR B  24     -11.247  29.585  -6.061  1.00 54.71           C
ATOM   2724  CD2 TYR B  24     -11.333  27.576  -7.314  1.00 63.38           C
ATOM   2725  CE1 TYR B  24     -12.490  29.943  -6.528  1.00 65.67           C
ATOM   2726  CE2 TYR B  24     -12.573  27.929  -7.796  1.00 79.46           C
ATOM   2727  CZ  TYR B  24     -13.151  29.112  -7.401  1.00 68.18           C
ATOM   2728  OH  TYR B  24     -14.396  29.457  -7.885  1.00 48.53           O
ATOM   2729  N   HIS B  25      -6.183  28.270  -5.497  1.00 54.43           N
ATOM   2730  CA  HIS B  25      -5.228  27.471  -4.751  1.00 54.11           C
ATOM   2731  C   HIS B  25      -5.523  27.679  -3.286  1.00 57.41           C
ATOM   2732  O   HIS B  25      -5.853  28.783  -2.855  1.00 54.30           O
ATOM   2733  CB  HIS B  25      -3.788  27.849  -5.038  1.00 50.89           C
ATOM   2734  CG  HIS B  25      -2.802  27.026  -4.274  1.00 63.64           C
ATOM   2735  ND1 HIS B  25      -2.065  26.012  -4.857  1.00 71.77           N
ATOM   2736  CD2 HIS B  25      -2.443  27.049  -2.971  1.00 64.93           C
ATOM   2737  CE1 HIS B  25      -1.296  25.450  -3.945  1.00 73.42           C
ATOM   2738  NE2 HIS B  25      -1.508  26.056  -2.788  1.00 76.24           N
ATOM   2739  N   HIS B  26      -5.432  26.621  -2.507  1.00 65.47           N
ATOM   2740  CA  HIS B  26      -5.671  26.798  -1.080  1.00 68.72           C
ATOM   2741  C   HIS B  26      -4.635  26.006  -0.299  1.00 67.17           C
ATOM   2742  O   HIS B  26      -4.045  25.049  -0.818  1.00 58.21           O
ATOM   2743  CB  HIS B  26      -7.041  26.262  -0.710  1.00 52.70           C
ATOM   2744  CG  HIS B  26      -7.068  24.780  -0.678  1.00 58.46           C
ATOM   2745  ND1 HIS B  26      -7.009  24.015  -1.816  1.00 72.37           N
ATOM   2746  CD2 HIS B  26      -7.029  23.908   0.365  1.00 65.91           C
ATOM   2747  CE1 HIS B  26      -6.988  22.726  -1.488  1.00 74.18           C
ATOM   2748  NE2 HIS B  26      -6.997  22.649  -0.167  1.00 75.99           N
ATOM   2749  N   SER B  27      -4.405  26.405   0.947  1.00 59.86           N
ATOM   2750  CA  SER B  27      -3.728  25.519   1.881  1.00 65.11           C
ATOM   2751  C   SER B  27      -4.442  25.584   3.211  1.00 65.10           C
ATOM   2752  O   SER B  27      -4.905  26.643   3.631  1.00 49.95           O
ATOM   2753  CB  SER B  27      -2.249  25.866   2.038  1.00 57.25           C
ATOM   2754  OG  SER B  27      -2.081  27.247   2.218  1.00 67.08           O
ATOM   2755  N   ASN B  28      -4.586  24.426   3.840  1.00 63.88           N
ATOM   2756  CA  ASN B  28      -5.022  24.364   5.224  1.00 59.79           C
ATOM   2757  C   ASN B  28      -4.403  23.127   5.827  1.00 64.38           C
ATOM   2758  O   ASN B  28      -3.605  22.442   5.158  1.00 49.83           O
ATOM   2759  CB  ASN B  28      -6.545  24.369   5.362  1.00 56.05           C
ATOM   2760  CG  ASN B  28      -7.229  23.282   4.538  1.00 67.92           C
ATOM   2761  OD1 ASN B  28      -6.591  22.343   4.052  1.00 75.67           O
ATOM   2762  ND2 ASN B  28      -8.545  23.411   4.387  1.00 65.58           N
ATOM   2763  N   ASP B  29      -4.753  22.841   7.074  1.00 62.93           N
ATOM   2764  CA  ASP B  29      -4.163  21.704   7.763  1.00 59.17           C
ATOM   2765  C   ASP B  29      -4.550  20.372   7.106  1.00 72.12           C
ATOM   2766  O   ASP B  29      -3.794  19.398   7.143  1.00 79.26           O
ATOM   2767  CB  ASP B  29      -4.537  21.732   9.242  1.00 53.26           C
ATOM   2768  CG  ASP B  29      -4.036  22.981   9.933  1.00 74.35           C
ATOM   2769  OD1 ASP B  29      -3.044  23.565   9.436  1.00 77.25           O
ATOM   2770  OD2 ASP B  29      -4.636  23.379  10.961  1.00 88.58           O
ATOM   2771  N   GLN B  30      -5.724  20.335   6.496  1.00 68.53           N
ATOM   2772  CA  GLN B  30      -6.109  19.165   5.729  1.00 75.07           C
ATOM   2773  C   GLN B  30      -5.223  18.954   4.501  1.00 74.81           C
ATOM   2774  O   GLN B  30      -5.129  17.835   4.002  1.00 84.82           O
ATOM   2775  CB  GLN B  30      -7.545  19.295   5.265  1.00 85.47           C
ATOM   2776  CG  GLN B  30      -8.492  18.348   5.912  1.00 76.49           C
ATOM   2777  CD  GLN B  30      -9.758  19.062   6.255  1.00 79.35           C
ATOM   2778  OE1 GLN B  30      -9.718  20.203   6.706  1.00 88.79           O
ATOM   2779  NE2 GLN B  30     -10.893  18.428   6.005  1.00 85.13           N
ATOM   2780  N   GLY B  31      -4.620  20.016   3.980  1.00 64.09           N
ATOM   2781  CA  GLY B  31      -3.804  19.884   2.793  1.00 62.35           C
ATOM   2782  C   GLY B  31      -3.816  21.140   1.968  1.00 69.63           C
ATOM   2783  O   GLY B  31      -4.421  22.130   2.357  1.00 84.69           O
ATOM   2784  N   SER B  32      -3.159  21.086   0.815  1.00 68.24           N
ATOM   2785  CA  SER B  32      -3.014  22.242  -0.055  1.00 59.68           C
ATOM   2786  C   SER B  32      -3.185  21.808  -1.516  1.00 61.02           C
ATOM   2787  O   SER B  32      -2.905  20.656  -1.838  1.00 65.07           O
ATOM   2788  CB  SER B  32      -1.616  22.831   0.156  1.00 64.08           C
ATOM   2789  OG  SER B  32      -0.769  22.635  -0.982  1.00 71.37           O
ATOM   2790  N   GLY B  33      -3.619  22.701  -2.408  1.00 61.95           N
ATOM   2791  CA  GLY B  33      -3.663  22.360  -3.830  1.00 60.32           C
ATOM   2792  C   GLY B  33      -4.188  23.364  -4.850  1.00 58.09           C
ATOM   2793  O   GLY B  33      -4.663  24.469  -4.503  1.00 76.97           O
ATOM   2794  N   TYR B  34      -4.088  22.982  -6.122  1.00 47.09           N
ATOM   2795  CA  TYR B  34      -4.696  23.747  -7.212  1.00 56.26           C
ATOM   2796  C   TYR B  34      -6.001  23.122  -7.601  1.00 66.35           C
ATOM   2797  O   TYR B  34      -6.118  21.893  -7.640  1.00 78.36           O
ATOM   2798  CB  TYR B  34      -3.822  23.767  -8.459  1.00 44.04           C
ATOM   2799  CG  TYR B  34      -2.582  24.539  -8.252  1.00 46.68           C
ATOM   2800  CD1 TYR B  34      -2.617  25.918  -8.192  1.00 52.78           C
ATOM   2801  CD2 TYR B  34      -1.370  23.903  -8.081  1.00 45.46           C
ATOM   2802  CE1 TYR B  34      -1.469  26.653  -7.979  1.00 61.57           C
ATOM   2803  CE2 TYR B  34      -0.220  24.614  -7.875  1.00 48.48           C
ATOM   2804  CZ  TYR B  34      -0.272  25.993  -7.820  1.00 60.61           C
ATOM   2805  OH  TYR B  34       0.880  26.710  -7.618  1.00 66.88           O
ATOM   2806  N   ALA B  35      -6.979  23.969  -7.898  1.00 56.28           N
ATOM   2807  CA  ALA B  35      -8.272  23.500  -8.374  1.00 50.79           C
ATOM   2808  C   ALA B  35      -8.760  24.407  -9.497  1.00 54.80           C
ATOM   2809  O   ALA B  35      -8.852  25.612  -9.307  1.00 50.83           O
ATOM   2810  CB  ALA B  35      -9.261  23.501  -7.227  1.00 55.50           C
ATOM   2811  N   ALA B  36      -9.102  23.855 -10.660  1.00 64.19           N
ATOM   2812  CA  ALA B  36      -9.650  24.711 -11.724  1.00 60.97           C
ATOM   2813  C   ALA B  36     -11.103  25.030 -11.428  1.00 63.09           C
ATOM   2814  O   ALA B  36     -11.828  24.231 -10.798  1.00 64.56           O
ATOM   2815  CB  ALA B  36      -9.545  24.056 -13.077  1.00 37.91           C
ATOM   2816  N   ASP B  37     -11.557  26.183 -11.907  1.00 57.12           N
ATOM   2817  CA  ASP B  37     -12.970  26.457 -11.785  1.00 59.46           C
ATOM   2818  C   ASP B  37     -13.513  26.134 -13.171  1.00 63.55           C
ATOM   2819  O   ASP B  37     -13.440  26.954 -14.100  1.00 55.54           O
ATOM   2820  CB  ASP B  37     -13.154  27.938 -11.461  1.00 57.48           C
ATOM   2821  CG  ASP B  37     -14.604  28.348 -11.383  1.00 70.25           C
ATOM   2822  OD1 ASP B  37     -15.059  28.723 -10.287  1.00 83.28           O
ATOM   2823  OD2 ASP B  37     -15.292  28.306 -12.421  1.00 67.18           O
ATOM   2824  N   LYS B  38     -14.164  24.978 -13.273  1.00 61.40           N
ATOM   2825  CA  LYS B  38     -14.345  24.372 -14.569  1.00 49.37           C
ATOM   2826  C   LYS B  38     -15.433  25.111 -15.283  1.00 61.21           C
ATOM   2827  O   LYS B  38     -15.386  25.235 -16.500  1.00 67.19           O
ATOM   2828  CB  LYS B  38     -14.691  22.905 -14.443  1.00 50.13           C
ATOM   2829  CG  LYS B  38     -13.562  22.072 -13.908  1.00 55.01           C
ATOM   2830  CD  LYS B  38     -13.876  20.567 -13.953  1.00 41.51           C
ATOM   2831  CE  LYS B  38     -14.280  20.024 -12.581  1.00 48.08           C
ATOM   2832  NZ  LYS B  38     -13.775  20.863 -11.450  1.00 50.59           N
ATOM   2833  N   GLU B  39     -16.404  25.610 -14.521  1.00 62.79           N
ATOM   2834  CA  GLU B  39     -17.504  26.348 -15.115  1.00 69.56           C
ATOM   2835  C   GLU B  39     -16.929  27.501 -15.916  1.00 65.06           C
ATOM   2836  O   GLU B  39     -17.003  27.471 -17.135  1.00 72.12           O
ATOM   2837  CB  GLU B  39     -18.498  26.841 -14.062  1.00 97.16           C
ATOM   2838  CG  GLU B  39     -19.932  26.998 -14.600  1.00110.47           C
ATOM   2839  CD  GLU B  39     -20.983  27.005 -13.492  1.00118.29           C
ATOM   2840  OE1 GLU B  39     -22.036  26.348 -13.668  1.00120.40           O
ATOM   2841  OE2 GLU B  39     -20.757  27.664 -12.447  1.00116.86           O
ATOM   2842  N   SER B  40     -16.321  28.475 -15.239  1.00 60.18           N
ATOM   2843  CA  SER B  40     -15.810  29.680 -15.893  1.00 65.56           C
ATOM   2844  C   SER B  40     -14.906  29.362 -17.051  1.00 70.02           C
ATOM   2845  O   SER B  40     -14.953  30.027 -18.095  1.00 73.91           O
ATOM   2846  CB  SER B  40     -15.027  30.542 -14.916  1.00 67.30           C
ATOM   2847  OG  SER B  40     -14.507  31.674 -15.582  1.00 79.93           O
ATOM   2848  N   THR B  41     -14.069  28.350 -16.863  1.00 51.92           N
ATOM   2849  CA  THR B  41     -13.184  27.939 -17.933  1.00 53.39           C
ATOM   2850  C   THR B  41     -14.015  27.550 -19.157  1.00 59.21           C
ATOM   2851  O   THR B  41     -13.895  28.172 -20.216  1.00 67.96           O
ATOM   2852  CB  THR B  41     -12.309  26.758 -17.495  1.00 57.24           C
ATOM   2853  OG1 THR B  41     -11.631  27.109 -16.290  1.00 69.31           O
ATOM   2854  CG2 THR B  41     -11.279  26.399 -18.550  1.00 45.62           C
ATOM   2855  N   GLN B  42     -14.898  26.573 -18.995  1.00 53.85           N
ATOM   2856  CA  GLN B  42     -15.655  26.081 -20.137  1.00 62.80           C
ATOM   2857  C   GLN B  42     -16.462  27.191 -20.775  1.00 56.40           C
ATOM   2858  O   GLN B  42     -16.434  27.339 -21.982  1.00 65.02           O
ATOM   2859  CB  GLN B  42     -16.538  24.877 -19.804  1.00 56.15           C
ATOM   2860  CG  GLN B  42     -16.875  24.058 -21.031  1.00 49.57           C
ATOM   2861  CD  GLN B  42     -15.649  23.794 -21.905  1.00 70.81           C
ATOM   2862  OE1 GLN B  42     -14.579  23.420 -21.411  1.00 78.90           O
ATOM   2863  NE2 GLN B  42     -15.800  23.983 -23.212  1.00 79.84           N
ATOM   2864  N   LYS B  43     -17.145  27.992 -19.969  1.00 36.19           N
ATOM   2865  CA  LYS B  43     -17.876  29.122 -20.509  1.00 45.06           C
ATOM   2866  C   LYS B  43     -16.992  30.045 -21.351  1.00 57.11           C
ATOM   2867  O   LYS B  43     -17.357  30.361 -22.487  1.00 52.40           O
ATOM   2868  CB  LYS B  43     -18.613  29.889 -19.413  1.00 49.06           C
ATOM   2869  CG  LYS B  43     -19.902  29.224 -18.994  1.00 93.52           C
ATOM   2870  CD  LYS B  43     -20.676  30.081 -17.999  1.00140.70           C
ATOM   2871  CE  LYS B  43     -19.807  30.486 -16.803  1.00157.81           C
ATOM   2872  NZ  LYS B  43     -20.589  30.596 -15.519  1.00168.08           N
ATOM   2873  N   ALA B  44     -15.835  30.454 -20.832  1.00 52.99           N
ATOM   2874  CA  ALA B  44     -14.937  31.267 -21.647  1.00 47.87           C
ATOM   2875  C   ALA B  44     -14.606  30.545 -22.944  1.00 61.54           C
ATOM   2876  O   ALA B  44     -14.518  31.163 -24.009  1.00 65.50           O
ATOM   2877  CB  ALA B  44     -13.670  31.589 -20.901  1.00 53.25           C
ATOM   2878  N   PHE B  45     -14.431  29.231 -22.861  1.00 62.35           N
ATOM   2879  CA  PHE B  45     -14.071  28.497 -24.053  1.00 59.29           C
ATOM   2880  C   PHE B  45     -15.185  28.585 -25.079  1.00 63.78           C
ATOM   2881  O   PHE B  45     -14.935  28.896 -26.229  1.00 74.73           O
ATOM   2882  CB  PHE B  45     -13.727  27.040 -23.773  1.00 53.15           C
ATOM   2883  CG  PHE B  45     -13.247  26.316 -24.994  1.00 47.08           C
ATOM   2884  CD1 PHE B  45     -11.931  26.426 -25.403  1.00 38.18           C
ATOM   2885  CD2 PHE B  45     -14.120  25.565 -25.757  1.00 45.34           C
ATOM   2886  CE1 PHE B  45     -11.489  25.777 -26.535  1.00 51.82           C
ATOM   2887  CE2 PHE B  45     -13.681  24.917 -26.890  1.00 57.57           C
ATOM   2888  CZ  PHE B  45     -12.359  25.024 -27.278  1.00 53.85           C
ATOM   2889  N   ASP B  46     -16.410  28.320 -24.654  1.00 58.91           N
ATOM   2890  CA  ASP B  46     -17.578  28.498 -25.496  1.00 62.93           C
ATOM   2891  C   ASP B  46     -17.582  29.882 -26.132  1.00 52.65           C
ATOM   2892  O   ASP B  46     -17.659  29.996 -27.339  1.00 56.03           O
ATOM   2893  CB  ASP B  46     -18.859  28.281 -24.693  1.00 74.80           C
ATOM   2894  CG  ASP B  46     -18.957  26.870 -24.113  1.00 80.76           C
ATOM   2895  OD1 ASP B  46     -18.292  25.954 -24.659  1.00 70.45           O
ATOM   2896  OD2 ASP B  46     -19.707  26.687 -23.119  1.00 83.72           O
ATOM   2897  N   GLY B  47     -17.451  30.934 -25.339  1.00 47.00           N
ATOM   2898  CA  GLY B  47     -17.328  32.258 -25.917  1.00 44.44           C
ATOM   2899  C   GLY B  47     -16.278  32.332 -27.025  1.00 64.72           C
ATOM   2900  O   GLY B  47     -16.576  32.800 -28.114  1.00 80.09           O
ATOM   2901  N   ILE B  48     -15.073  31.821 -26.786  1.00 52.22           N
ATOM   2902  CA  ILE B  48     -13.988  31.972 -27.759  1.00 37.60           C
ATOM   2903  C   ILE B  48     -14.320  31.196 -29.003  1.00 43.29           C
ATOM   2904  O   ILE B  48     -13.935  31.587 -30.114  1.00 59.42           O
ATOM   2905  CB  ILE B  48     -12.631  31.465 -27.182  1.00 55.48           C
ATOM   2906  CG1 ILE B  48     -12.251  32.262 -25.951  1.00 46.91           C
ATOM   2907  CG2 ILE B  48     -11.471  31.636 -28.154  1.00 40.34           C
ATOM   2908  CD1 ILE B  48     -12.006  33.690 -26.256  1.00 54.74           C
ATOM   2909  N   THR B  49     -15.043  30.096 -28.818  1.00 42.37           N
ATOM   2910  CA  THR B  49     -15.402  29.240 -29.932  1.00 53.87           C
ATOM   2911  C   THR B  49     -16.384  29.978 -30.793  1.00 53.07           C
ATOM   2912  O   THR B  49     -16.204  30.047 -32.003  1.00 55.29           O
ATOM   2913  CB  THR B  49     -15.979  27.892 -29.513  1.00 53.44           C
ATOM   2914  OG1 THR B  49     -15.012  27.189 -28.728  1.00 62.09           O
ATOM   2915  CG2 THR B  49     -16.255  27.057 -30.734  1.00 59.13           C
ATOM   2916  N   ASN B  50     -17.395  30.558 -30.156  1.00 49.44           N
ATOM   2917  CA  ASN B  50     -18.318  31.459 -30.836  1.00 54.17           C
ATOM   2918  C   ASN B  50     -17.595  32.544 -31.623  1.00 59.88           C
ATOM   2919  O   ASN B  50     -17.884  32.748 -32.800  1.00 60.91           O
ATOM   2920  CB  ASN B  50     -19.269  32.103 -29.845  1.00 60.78           C
ATOM   2921  CG  ASN B  50     -20.443  31.231 -29.545  1.00 79.70           C
ATOM   2922  OD1 ASN B  50     -20.811  30.386 -30.362  1.00 89.43           O
ATOM   2923  ND2 ASN B  50     -21.050  31.417 -28.373  1.00 83.76           N
ATOM   2924  N   LYS B  51     -16.657  33.231 -30.972  1.00 50.72           N
ATOM   2925  CA  LYS B  51     -15.869  34.268 -31.623  1.00 38.37           C
ATOM   2926  C   LYS B  51     -15.217  33.755 -32.914  1.00 51.79           C
ATOM   2927  O   LYS B  51     -15.525  34.224 -34.018  1.00 69.32           O
ATOM   2928  CB  LYS B  51     -14.831  34.824 -30.655  1.00 39.96           C
ATOM   2929  CG  LYS B  51     -13.838  35.798 -31.278  1.00 53.26           C
ATOM   2930  CD  LYS B  51     -12.712  36.217 -30.306  1.00 53.20           C
ATOM   2931  CE  LYS B  51     -13.283  36.980 -29.113  1.00 73.47           C
ATOM   2932  NZ  LYS B  51     -12.635  38.308 -28.829  1.00 66.96           N
ATOM   2933  N   VAL B  52     -14.332  32.781 -32.788  1.00 44.96           N
ATOM   2934  CA  VAL B  52     -13.604  32.324 -33.967  1.00 57.42           C
ATOM   2935  C   VAL B  52     -14.579  31.801 -35.035  1.00 64.62           C
ATOM   2936  O   VAL B  52     -14.372  32.027 -36.252  1.00 76.32           O
ATOM   2937  CB  VAL B  52     -12.450  31.301 -33.627  1.00 63.27           C
ATOM   2938  CG1 VAL B  52     -12.963  30.144 -32.829  1.00 83.89           C
ATOM   2939  CG2 VAL B  52     -11.802  30.758 -34.897  1.00 45.04           C
ATOM   2940  N   ASN B  53     -15.659  31.152 -34.590  1.00 50.10           N
ATOM   2941  CA  ASN B  53     -16.676  30.685 -35.537  1.00 64.95           C
ATOM   2942  C   ASN B  53     -17.202  31.852 -36.349  1.00 70.39           C
ATOM   2943  O   ASN B  53     -17.037  31.907 -37.555  1.00 65.52           O
ATOM   2944  CB  ASN B  53     -17.845  29.971 -34.844  1.00 61.00           C
ATOM   2945  CG  ASN B  53     -17.557  28.505 -34.564  1.00 66.72           C
ATOM   2946  OD1 ASN B  53     -16.613  27.917 -35.108  1.00 74.63           O
ATOM   2947  ND2 ASN B  53     -18.389  27.896 -33.712  1.00 70.23           N
ATOM   2948  N   SER B  54     -17.765  32.834 -35.668  1.00 76.08           N
ATOM   2949  CA  SER B  54     -18.306  34.000 -36.337  1.00 73.42           C
ATOM   2950  C   SER B  54     -17.266  34.644 -37.307  1.00 54.42           C
ATOM   2951  O   SER B  54     -17.609  35.065 -38.432  1.00 62.62           O
ATOM   2952  CB  SER B  54     -18.887  34.961 -35.290  1.00 56.96           C
ATOM   2953  OG  SER B  54     -17.904  35.825 -34.789  1.00 68.35           O
ATOM   2954  N   VAL B  55     -15.990  34.623 -36.930  1.00 43.78           N
ATOM   2955  CA  VAL B  55     -14.949  35.073 -37.871  1.00 45.49           C
ATOM   2956  C   VAL B  55     -14.875  34.236 -39.155  1.00 71.52           C
ATOM   2957  O   VAL B  55     -14.802  34.778 -40.255  1.00 87.17           O
ATOM   2958  CB  VAL B  55     -13.540  35.118 -37.221  1.00 64.06           C
ATOM   2959  CG1 VAL B  55     -12.543  35.771 -38.148  1.00 46.76           C
ATOM   2960  CG2 VAL B  55     -13.598  35.886 -35.914  1.00 73.81           C
ATOM   2961  N   ILE B  56     -14.861  32.919 -39.015  1.00 71.88           N
ATOM   2962  CA  ILE B  56     -14.986  32.028 -40.171  1.00 67.17           C
ATOM   2963  C   ILE B  56     -16.269  32.195 -41.030  1.00 85.54           C
ATOM   2964  O   ILE B  56     -16.180  32.306 -42.247  1.00102.68           O
ATOM   2965  CB  ILE B  56     -14.964  30.596 -39.668  1.00 73.04           C
ATOM   2966  CG1 ILE B  56     -13.573  30.268 -39.125  1.00 70.67           C
ATOM   2967  CG2 ILE B  56     -15.478  29.614 -40.737  1.00 65.90           C
ATOM   2968  CD1 ILE B  56     -13.562  28.958 -38.400  1.00 71.50           C
ATOM   2969  N   GLU B  57     -17.447  32.173 -40.402  1.00 78.99           N
ATOM   2970  CA  GLU B  57     -18.730  32.286 -41.100  1.00 86.74           C
ATOM   2971  C   GLU B  57     -18.837  33.584 -41.881  1.00 89.65           C
ATOM   2972  O   GLU B  57     -19.349  33.585 -43.003  1.00 88.16           O
ATOM   2973  CB  GLU B  57     -19.917  32.281 -40.125  1.00104.93           C
ATOM   2974  CG  GLU B  57     -20.158  31.048 -39.250  1.00121.25           C
ATOM   2975  CD  GLU B  57     -21.100  31.380 -38.085  1.00135.38           C
ATOM   2976  OE1 GLU B  57     -21.481  32.567 -37.958  1.00142.93           O
ATOM   2977  OE2 GLU B  57     -21.459  30.478 -37.294  1.00135.71           O
ATOM   2978  N   LYS B  58     -18.412  34.701 -41.282  1.00 93.71           N
ATOM   2979  CA  LYS B  58     -18.545  35.983 -41.988  1.00 89.72           C
ATOM   2980  C   LYS B  58     -17.590  36.092 -43.181  1.00 96.68           C
ATOM   2981  O   LYS B  58     -17.844  36.834 -44.132  1.00 99.22           O
ATOM   2982  CB  LYS B  58     -18.365  37.174 -41.045  1.00 83.44           C
ATOM   2983  CG  LYS B  58     -19.527  37.374 -40.071  1.00 85.63           C
ATOM   2984  CD  LYS B  58     -20.856  37.381 -40.806  1.00 91.63           C
ATOM   2985  CE  LYS B  58     -21.843  36.395 -40.187  1.00 93.94           C
ATOM   2986  NZ  LYS B  58     -22.891  37.107 -39.392  1.00 97.05           N
ATOM   2987  N   MET B  59     -16.494  35.343 -43.117  1.00 96.03           N
ATOM   2988  CA  MET B  59     -15.447  35.385 -44.133  1.00 80.33           C
ATOM   2989  C   MET B  59     -15.626  34.345 -45.237  1.00 88.63           C
ATOM   2990  O   MET B  59     -14.915  34.384 -46.243  1.00 94.71           O
ATOM   2991  CB  MET B  59     -14.091  35.160 -43.456  1.00 63.56           C
ATOM   2992  CG  MET B  59     -13.024  36.089 -43.956  1.00 62.05           C
ATOM   2993  SD  MET B  59     -13.279  37.843 -43.566  1.00159.60           S
ATOM   2994  CE  MET B  59     -12.480  38.025 -41.969  1.00 72.27           C
ATOM   2995  N   ASN B  60     -16.591  33.445 -45.046  1.00106.70           N
ATOM   2996  CA  ASN B  60     -16.680  32.161 -45.757  1.00112.61           C
ATOM   2997  C   ASN B  60     -17.027  32.245 -47.250  1.00121.63           C
ATOM   2998  O   ASN B  60     -16.864  31.270 -47.995  1.00111.28           O
ATOM   2999  CB  ASN B  60     -17.696  31.281 -45.030  1.00125.99           C
ATOM   3000  CG  ASN B  60     -17.442  29.795 -45.217  1.00144.75           C
ATOM   3001  OD1 ASN B  60     -17.501  29.019 -44.266  1.00160.39           O
ATOM   3002  ND2 ASN B  60     -17.133  29.393 -46.457  1.00137.38           N
ATOM   3003  N   THR B  61     -17.489  33.418 -47.673  1.00132.09           N
ATOM   3004  CA  THR B  61     -17.870  33.673 -49.062  1.00127.09           C
ATOM   3005  C   THR B  61     -16.721  33.528 -50.073  1.00116.18           C
ATOM   3006  O   THR B  61     -16.219  32.428 -50.331  1.00102.39           O
ATOM   3007  CB  THR B  61     -18.506  35.078 -49.199  1.00127.34           C
ATOM   3008  OG1 THR B  61     -17.743  36.035 -48.447  1.00117.86           O
ATOM   3009  CG2 THR B  61     -19.920  35.068 -48.661  1.00128.90           C
ATOM   3010  N   VAL B  66     -11.115  31.757 -60.899  1.00 88.04           N
ATOM   3011  CA  VAL B  66     -10.864  31.907 -62.336  1.00123.81           C
ATOM   3012  C   VAL B  66     -10.113  33.191 -62.712  1.00142.37           C
ATOM   3013  O   VAL B  66     -10.181  34.205 -62.006  1.00149.56           O
ATOM   3014  CB  VAL B  66     -12.179  31.824 -63.199  1.00144.83           C
ATOM   3015  CG1 VAL B  66     -12.775  33.225 -63.465  1.00127.10           C
ATOM   3016  CG2 VAL B  66     -11.907  31.102 -64.525  1.00144.25           C
ATOM   3017  N   GLY B  67      -9.338  33.108 -63.791  1.00140.30           N
ATOM   3018  CA  GLY B  67      -8.793  34.272 -64.471  1.00123.47           C
ATOM   3019  C   GLY B  67      -9.451  34.526 -65.824  1.00106.71           C
ATOM   3020  O   GLY B  67     -10.303  33.750 -66.274  1.00 83.19           O
ATOM   3021  N   LYS B  68      -9.045  35.607 -66.485  1.00111.59           N
ATOM   3022  CA  LYS B  68      -9.453  35.865 -67.853  1.00 52.43           C
ATOM   3023  C   LYS B  68      -8.270  36.373 -68.627  1.00 68.27           C
ATOM   3024  O   LYS B  68      -7.298  36.823 -68.043  1.00 85.33           O
ATOM   3025  CB  LYS B  68     -10.554  36.903 -67.906  1.00 90.59           C
ATOM   3026  CG  LYS B  68     -11.891  36.468 -67.328  1.00 50.99           C
ATOM   3027  CD  LYS B  68     -12.906  37.557 -67.525  1.00 80.25           C
ATOM   3028  CE  LYS B  68     -13.926  37.565 -66.409  1.00 86.72           C
ATOM   3029  NZ  LYS B  68     -13.266  37.299 -65.105  1.00 91.61           N
ATOM   3030  N   GLU B  69      -8.358  36.306 -69.950  1.00 62.12           N
ATOM   3031  CA  GLU B  69      -7.267  36.720 -70.843  1.00 67.22           C
ATOM   3032  C   GLU B  69      -7.739  37.918 -71.669  1.00 71.53           C
ATOM   3033  O   GLU B  69      -8.941  38.163 -71.787  1.00 56.01           O
ATOM   3034  CB  GLU B  69      -6.809  35.571 -71.762  1.00 60.40           C
ATOM   3035  CG  GLU B  69      -5.869  34.527 -71.136  1.00 76.75           C
ATOM   3036  CD  GLU B  69      -5.361  33.465 -72.139  1.00 92.68           C
ATOM   3037  OE1 GLU B  69      -5.065  33.810 -73.307  1.00 98.86           O
ATOM   3038  OE2 GLU B  69      -5.249  32.276 -71.757  1.00 91.40           O
ATOM   3039  N   PHE B  70      -6.806  38.706 -72.189  1.00 52.64           N
ATOM   3040  CA  PHE B  70      -7.196  39.867 -72.967  1.00 67.65           C
ATOM   3041  C   PHE B  70      -6.224  40.098 -74.102  1.00 81.71           C
ATOM   3042  O   PHE B  70      -5.071  39.703 -74.019  1.00 97.69           O
ATOM   3043  CB  PHE B  70      -7.240  41.102 -72.082  1.00 61.19           C
ATOM   3044  CG  PHE B  70      -8.166  40.981 -70.905  1.00 60.81           C
ATOM   3045  CD1 PHE B  70      -9.510  41.312 -71.020  1.00 69.80           C
ATOM   3046  CD2 PHE B  70      -7.690  40.548 -69.673  1.00 58.01           C
ATOM   3047  CE1 PHE B  70     -10.356  41.210 -69.932  1.00 63.11           C
ATOM   3048  CE2 PHE B  70      -8.540  40.443 -68.589  1.00 63.68           C
ATOM   3049  CZ  PHE B  70      -9.871  40.774 -68.723  1.00 54.14           C
ATOM   3050  N   SER B  71      -6.685  40.752 -75.159  1.00 85.88           N
ATOM   3051  CA  SER B  71      -5.818  41.055 -76.294  1.00 88.24           C
ATOM   3052  C   SER B  71      -4.942  42.253 -75.981  1.00 81.70           C
ATOM   3053  O   SER B  71      -4.952  42.769 -74.858  1.00 84.88           O
ATOM   3054  CB  SER B  71      -6.646  41.359 -77.539  1.00 95.77           C
ATOM   3055  OG  SER B  71      -7.186  42.670 -77.480  1.00 95.67           O
ATOM   3056  N   ASN B  72      -4.184  42.690 -76.981  1.00 63.56           N
ATOM   3057  CA  ASN B  72      -3.324  43.850 -76.830  1.00 61.01           C
ATOM   3058  C   ASN B  72      -4.072  45.128 -77.172  1.00 73.73           C
ATOM   3059  O   ASN B  72      -3.589  46.236 -76.949  1.00 97.96           O
ATOM   3060  CB  ASN B  72      -2.096  43.705 -77.706  1.00 73.62           C
ATOM   3061  CG  ASN B  72      -2.446  43.590 -79.159  1.00 79.74           C
ATOM   3062  OD1 ASN B  72      -3.621  43.576 -79.518  1.00 68.02           O
ATOM   3063  ND2 ASN B  72      -1.432  43.547 -80.017  1.00 86.74           N
ATOM   3064  N   LEU B  73      -5.263  44.961 -77.723  1.00 70.46           N
ATOM   3065  CA  LEU B  73      -6.168  46.072 -77.957  1.00 74.61           C
ATOM   3066  C   LEU B  73      -7.033  46.228 -76.747  1.00 75.96           C
ATOM   3067  O   LEU B  73      -7.915  47.092 -76.708  1.00 81.20           O
ATOM   3068  CB  LEU B  73      -7.105  45.717 -79.080  1.00 81.55           C
ATOM   3069  CG  LEU B  73      -6.662  46.058 -80.473  1.00 78.53           C
ATOM   3070  CD1 LEU B  73      -6.486  44.772 -81.255  1.00 56.30           C
ATOM   3071  CD2 LEU B  73      -7.747  46.941 -81.067  1.00 88.51           C
ATOM   3072  N   GLU B  74      -6.849  45.344 -75.774  1.00 73.36           N
ATOM   3073  CA  GLU B  74      -7.719  45.317 -74.611  1.00 75.40           C
ATOM   3074  C   GLU B  74      -6.970  45.745 -73.363  1.00 70.46           C
ATOM   3075  O   GLU B  74      -7.230  45.241 -72.271  1.00 70.08           O
ATOM   3076  CB  GLU B  74      -8.307  43.918 -74.413  1.00 81.37           C
ATOM   3077  CG  GLU B  74      -9.606  43.680 -75.169  1.00 69.00           C
ATOM   3078  CD  GLU B  74      -9.891  42.205 -75.384  1.00 75.18           C
ATOM   3079  OE1 GLU B  74      -8.944  41.397 -75.298  1.00 79.22           O
ATOM   3080  OE2 GLU B  74     -11.063  41.858 -75.640  1.00 78.38           O
ATOM   3081  N   ARG B  75      -6.038  46.677 -73.524  1.00 61.67           N
ATOM   3082  CA  ARG B  75      -5.257  47.147 -72.363  1.00 60.12           C
ATOM   3083  C   ARG B  75      -6.027  47.793 -71.190  1.00 52.93           C
ATOM   3084  O   ARG B  75      -5.824  47.389 -70.037  1.00 62.64           O
ATOM   3085  CB  ARG B  75      -4.124  48.051 -72.843  1.00 61.67           C
ATOM   3086  CG  ARG B  75      -3.105  47.299 -73.707  1.00 75.99           C
ATOM   3087  CD  ARG B  75      -2.898  45.917 -73.093  1.00111.56           C
ATOM   3088  NE  ARG B  75      -1.825  45.115 -73.670  1.00118.86           N
ATOM   3089  CZ  ARG B  75      -1.457  43.942 -73.168  1.00116.02           C
ATOM   3090  NH1 ARG B  75      -2.072  43.464 -72.096  1.00119.03           N
ATOM   3091  NH2 ARG B  75      -0.480  43.252 -73.726  1.00119.43           N
ATOM   3092  N   ARG B  76      -6.940  48.722 -71.467  1.00 58.65           N
ATOM   3093  CA  ARG B  76      -7.761  49.288 -70.405  1.00 52.98           C
ATOM   3094  C   ARG B  76      -8.668  48.262 -69.733  1.00 54.67           C
ATOM   3095  O   ARG B  76      -8.869  48.310 -68.527  1.00 56.21           O
ATOM   3096  CB  ARG B  76      -8.634  50.402 -70.946  1.00 43.92           C
ATOM   3097  CG  ARG B  76      -7.860  51.567 -71.475  1.00 53.41           C
ATOM   3098  CD  ARG B  76      -8.788  52.463 -72.238  1.00 58.59           C
ATOM   3099  NE  ARG B  76      -9.566  51.700 -73.200  1.00 60.65           N
ATOM   3100  CZ  ARG B  76     -10.687  52.134 -73.754  1.00 57.25           C
ATOM   3101  NH1 ARG B  76     -11.166  53.325 -73.443  1.00 62.63           N
ATOM   3102  NH2 ARG B  76     -11.335  51.363 -74.606  1.00 51.04           N
ATOM   3103  N   LEU B  77      -9.257  47.363 -70.506  1.00 54.71           N
ATOM   3104  CA  LEU B  77     -10.140  46.356 -69.925  1.00 49.44           C
ATOM   3105  C   LEU B  77      -9.344  45.444 -69.027  1.00 54.37           C
ATOM   3106  O   LEU B  77      -9.746  45.172 -67.889  1.00 56.05           O
ATOM   3107  CB  LEU B  77     -10.795  45.515 -71.013  1.00 52.28           C
ATOM   3108  CG  LEU B  77     -11.840  44.536 -70.508  1.00 51.47           C
ATOM   3109  CD1 LEU B  77     -12.740  45.239 -69.545  1.00 54.13           C
ATOM   3110  CD2 LEU B  77     -12.632  44.021 -71.653  1.00 56.16           C
ATOM   3111  N   GLU B  78      -8.229  44.948 -69.552  1.00 48.10           N
ATOM   3112  CA  GLU B  78      -7.373  44.072 -68.774  1.00 57.36           C
ATOM   3113  C   GLU B  78      -7.030  44.731 -67.453  1.00 62.21           C
ATOM   3114  O   GLU B  78      -7.240  44.148 -66.367  1.00 68.20           O
ATOM   3115  CB  GLU B  78      -6.102  43.726 -69.537  1.00 58.24           C
ATOM   3116  CG  GLU B  78      -5.035  43.053 -68.692  1.00 56.15           C
ATOM   3117  CD  GLU B  78      -3.892  42.575 -69.545  1.00 87.77           C
ATOM   3118  OE1 GLU B  78      -3.800  43.015 -70.723  1.00 94.56           O
ATOM   3119  OE2 GLU B  78      -3.087  41.754 -69.055  1.00105.03           O
ATOM   3120  N   ASN B  79      -6.530  45.959 -67.541  1.00 49.35           N
ATOM   3121  CA  ASN B  79      -6.142  46.642 -66.320  1.00 59.89           C
ATOM   3122  C   ASN B  79      -7.326  46.862 -65.367  1.00 69.72           C
ATOM   3123  O   ASN B  79      -7.199  46.745 -64.156  1.00 40.53           O
ATOM   3124  CB  ASN B  79      -5.416  47.948 -66.601  1.00 64.90           C
ATOM   3125  CG  ASN B  79      -4.931  48.581 -65.349  1.00 55.65           C
ATOM   3126  OD1 ASN B  79      -5.445  49.609 -64.917  1.00 55.54           O
ATOM   3127  ND2 ASN B  79      -3.963  47.942 -64.719  1.00 55.37           N
ATOM   3128  N   LEU B  80      -8.484  47.174 -65.923  1.00 40.05           N
ATOM   3129  CA  LEU B  80      -9.669  47.310 -65.112  1.00 62.51           C
ATOM   3130  C   LEU B  80      -9.919  46.027 -64.301  1.00 54.65           C
ATOM   3131  O   LEU B  80     -10.175  46.081 -63.078  1.00 51.26           O
ATOM   3132  CB  LEU B  80     -10.851  47.643 -66.005  1.00 51.92           C
ATOM   3133  CG  LEU B  80     -11.971  48.407 -65.309  1.00 64.36           C
ATOM   3134  CD1 LEU B  80     -12.840  49.047 -66.347  1.00 82.70           C
ATOM   3135  CD2 LEU B  80     -12.805  47.491 -64.468  1.00 61.65           C
ATOM   3136  N   ASN B  81      -9.836  44.885 -64.986  1.00 46.09           N
ATOM   3137  CA  ASN B  81      -9.923  43.578 -64.333  1.00 46.67           C
ATOM   3138  C   ASN B  81      -8.922  43.433 -63.189  1.00 60.94           C
ATOM   3139  O   ASN B  81      -9.296  43.053 -62.054  1.00 62.72           O
ATOM   3140  CB  ASN B  81      -9.687  42.464 -65.344  1.00 55.31           C
ATOM   3141  CG  ASN B  81     -10.495  41.224 -65.033  1.00 67.77           C
ATOM   3142  OD1 ASN B  81     -11.609  41.310 -64.513  1.00 72.37           O
ATOM   3143  ND2 ASN B  81      -9.940  40.065 -65.346  1.00 66.64           N
ATOM   3144  N   LYS B  82      -7.652  43.739 -63.485  1.00 64.17           N
ATOM   3145  CA  LYS B  82      -6.593  43.580 -62.495  1.00 58.82           C
ATOM   3146  C   LYS B  82      -6.871  44.432 -61.277  1.00 59.67           C
ATOM   3147  O   LYS B  82      -6.856  43.939 -60.150  1.00 55.12           O
ATOM   3148  CB  LYS B  82      -5.245  43.968 -63.070  1.00 50.59           C
ATOM   3149  CG  LYS B  82      -4.080  43.502 -62.217  1.00 74.30           C
ATOM   3150  CD  LYS B  82      -3.018  44.607 -62.122  1.00 82.78           C
ATOM   3151  CE  LYS B  82      -1.681  44.094 -61.524  1.00 82.84           C
ATOM   3152  NZ  LYS B  82      -1.679  43.917 -60.018  1.00 84.95           N
ATOM   3153  N   LYS B  83      -7.139  45.708 -61.513  1.00 49.80           N
ATOM   3154  CA  LYS B  83      -7.383  46.627 -60.433  1.00 57.64           C
ATOM   3155  C   LYS B  83      -8.546  46.132 -59.595  1.00 62.10           C
ATOM   3156  O   LYS B  83      -8.529  46.269 -58.366  1.00 54.37           O
ATOM   3157  CB  LYS B  83      -7.637  48.044 -60.943  1.00 57.87           C
ATOM   3158  CG  LYS B  83      -6.370  48.849 -61.303  1.00 64.50           C
ATOM   3159  CD  LYS B  83      -6.710  50.324 -61.629  1.00 73.01           C
ATOM   3160  CE  LYS B  83      -7.977  50.397 -62.520  1.00186.13           C
ATOM   3161  NZ  LYS B  83      -8.735  51.700 -62.550  1.00177.24           N
ATOM   3162  N   MET B  84      -9.557  45.556 -60.243  1.00 51.93           N
ATOM   3163  CA  MET B  84     -10.670  45.033 -59.451  1.00 58.07           C
ATOM   3164  C   MET B  84     -10.248  43.892 -58.525  1.00 58.84           C
ATOM   3165  O   MET B  84     -10.449  43.964 -57.303  1.00 58.69           O
ATOM   3166  CB  MET B  84     -11.825  44.572 -60.320  1.00 57.38           C
ATOM   3167  CG  MET B  84     -13.012  44.152 -59.486  1.00 59.50           C
ATOM   3168  SD  MET B  84     -14.122  43.037 -60.348  1.00 83.37           S
ATOM   3169  CE  MET B  84     -13.168  41.516 -60.245  1.00 69.09           C
ATOM   3170  N   GLU B  85      -9.667  42.846 -59.110  1.00 55.99           N
ATOM   3171  CA  GLU B  85      -9.286  41.683 -58.310  1.00 61.98           C
ATOM   3172  C   GLU B  85      -8.350  42.096 -57.181  1.00 66.48           C
ATOM   3173  O   GLU B  85      -8.507  41.677 -56.029  1.00 62.64           O
ATOM   3174  CB  GLU B  85      -8.620  40.607 -59.161  1.00 67.56           C
ATOM   3175  CG  GLU B  85      -9.514  40.016 -60.219  1.00 82.47           C
ATOM   3176  CD  GLU B  85      -8.770  39.059 -61.131  1.00109.00           C
ATOM   3177  OE1 GLU B  85      -7.514  39.102 -61.190  1.00112.75           O
ATOM   3178  OE2 GLU B  85      -9.462  38.260 -61.792  1.00119.37           O
ATOM   3179  N   ASP B  86      -7.385  42.939 -57.523  1.00 61.00           N
ATOM   3180  CA  ASP B  86      -6.394  43.408 -56.576  1.00 50.66           C
ATOM   3181  C   ASP B  86      -7.045  44.231 -55.500  1.00 58.38           C
ATOM   3182  O   ASP B  86      -6.579  44.257 -54.366  1.00 66.35           O
ATOM   3183  CB  ASP B  86      -5.372  44.280 -57.301  1.00 63.20           C
ATOM   3184  CG  ASP B  86      -4.182  43.493 -57.778  1.00 83.18           C
ATOM   3185  OD1 ASP B  86      -4.296  42.243 -57.876  1.00 91.76           O
ATOM   3186  OD2 ASP B  86      -3.145  44.131 -58.058  1.00 88.92           O
ATOM   3187  N   GLY B  87      -8.115  44.925 -55.877  1.00 67.78           N
ATOM   3188  CA  GLY B  87      -8.809  45.817 -54.973  1.00 59.50           C
ATOM   3189  C   GLY B  87      -9.443  44.961 -53.912  1.00 61.77           C
ATOM   3190  O   GLY B  87      -9.215  45.158 -52.710  1.00 65.73           O
ATOM   3191  N   PHE B  88     -10.197  43.967 -54.371  1.00 58.80           N
ATOM   3192  CA  PHE B  88     -10.912  43.102 -53.455  1.00 60.32           C
ATOM   3193  C   PHE B  88      -9.964  42.338 -52.573  1.00 59.11           C
ATOM   3194  O   PHE B  88     -10.224  42.117 -51.385  1.00 63.32           O
ATOM   3195  CB  PHE B  88     -11.798  42.161 -54.228  1.00 50.07           C
ATOM   3196  CG  PHE B  88     -13.019  42.823 -54.748  1.00 60.17           C
ATOM   3197  CD1 PHE B  88     -13.733  43.702 -53.938  1.00 56.51           C
ATOM   3198  CD2 PHE B  88     -13.448  42.607 -56.055  1.00 63.27           C
ATOM   3199  CE1 PHE B  88     -14.881  44.337 -54.424  1.00 62.21           C
ATOM   3200  CE2 PHE B  88     -14.599  43.238 -56.544  1.00 57.35           C
ATOM   3201  CZ  PHE B  88     -15.313  44.106 -55.727  1.00 53.95           C
ATOM   3202  N   LEU B  89      -8.849  41.950 -53.168  1.00 58.21           N
ATOM   3203  CA  LEU B  89      -7.802  41.282 -52.424  1.00 55.99           C
ATOM   3204  C   LEU B  89      -7.356  42.181 -51.280  1.00 55.57           C
ATOM   3205  O   LEU B  89      -7.468  41.784 -50.119  1.00 60.54           O
ATOM   3206  CB  LEU B  89      -6.639  40.931 -53.345  1.00 61.22           C
ATOM   3207  CG  LEU B  89      -5.391  40.258 -52.774  1.00 72.16           C
ATOM   3208  CD1 LEU B  89      -5.749  39.068 -51.903  1.00 84.77           C
ATOM   3209  CD2 LEU B  89      -4.468  39.826 -53.914  1.00 80.55           C
ATOM   3210  N   ASP B  90      -6.916  43.400 -51.601  1.00 45.03           N
ATOM   3211  CA  ASP B  90      -6.478  44.343 -50.583  1.00 52.86           C
ATOM   3212  C   ASP B  90      -7.534  44.535 -49.483  1.00 65.55           C
ATOM   3213  O   ASP B  90      -7.214  44.594 -48.283  1.00 68.08           O
ATOM   3214  CB  ASP B  90      -6.105  45.695 -51.210  1.00 71.64           C
ATOM   3215  CG  ASP B  90      -4.773  45.664 -51.972  1.00 93.71           C
ATOM   3216  OD1 ASP B  90      -4.033  44.660 -51.888  1.00 94.12           O
ATOM   3217  OD2 ASP B  90      -4.460  46.668 -52.652  1.00107.01           O
ATOM   3218  N   VAL B  91      -8.797  44.601 -49.887  1.00 75.13           N
ATOM   3219  CA  VAL B  91      -9.849  44.840 -48.907  1.00 65.23           C
ATOM   3220  C   VAL B  91      -9.953  43.653 -47.976  1.00 52.63           C
ATOM   3221  O   VAL B  91      -9.923  43.820 -46.759  1.00 52.46           O
ATOM   3222  CB  VAL B  91     -11.211  45.184 -49.548  1.00 54.86           C
ATOM   3223  CG1 VAL B  91     -12.258  45.368 -48.487  1.00 40.49           C
ATOM   3224  CG2 VAL B  91     -11.097  46.470 -50.357  1.00 67.48           C
ATOM   3225  N   TRP B  92     -10.013  42.452 -48.529  1.00 46.48           N
ATOM   3226  CA  TRP B  92     -10.167  41.287 -47.665  1.00 59.38           C
ATOM   3227  C   TRP B  92      -8.940  41.025 -46.772  1.00 58.48           C
ATOM   3228  O   TRP B  92      -9.061  40.660 -45.608  1.00 51.11           O
ATOM   3229  CB  TRP B  92     -10.567  40.046 -48.467  1.00 53.40           C
ATOM   3230  CG  TRP B  92     -11.957  40.127 -48.934  1.00 54.86           C
ATOM   3231  CD1 TRP B  92     -12.387  40.349 -50.211  1.00 57.06           C
ATOM   3232  CD2 TRP B  92     -13.123  40.018 -48.127  1.00 61.59           C
ATOM   3233  NE1 TRP B  92     -13.767  40.373 -50.251  1.00 51.66           N
ATOM   3234  CE2 TRP B  92     -14.242  40.176 -48.983  1.00 65.82           C
ATOM   3235  CE3 TRP B  92     -13.341  39.795 -46.772  1.00 56.06           C
ATOM   3236  CZ2 TRP B  92     -15.550  40.126 -48.514  1.00 56.32           C
ATOM   3237  CZ3 TRP B  92     -14.631  39.744 -46.312  1.00 60.07           C
ATOM   3238  CH2 TRP B  92     -15.721  39.911 -47.179  1.00 60.48           C
ATOM   3239  N   THR B  93      -7.754  41.229 -47.310  1.00 54.71           N
ATOM   3240  CA  THR B  93      -6.571  41.040 -46.508  1.00 58.02           C
ATOM   3241  C   THR B  93      -6.624  42.005 -45.345  1.00 57.99           C
ATOM   3242  O   THR B  93      -6.390  41.617 -44.193  1.00 54.50           O
ATOM   3243  CB  THR B  93      -5.295  41.302 -47.311  1.00 56.38           C
ATOM   3244  OG1 THR B  93      -5.320  40.508 -48.507  1.00 57.00           O
ATOM   3245  CG2 THR B  93      -4.068  40.935 -46.462  1.00 45.27           C
ATOM   3246  N   TYR B  94      -6.949  43.264 -45.648  1.00 66.53           N
ATOM   3247  CA  TYR B  94      -7.101  44.266 -44.589  1.00 57.54           C
ATOM   3248  C   TYR B  94      -8.098  43.767 -43.527  1.00 58.13           C
ATOM   3249  O   TYR B  94      -7.792  43.771 -42.331  1.00 57.30           O
ATOM   3250  CB  TYR B  94      -7.484  45.653 -45.163  1.00 47.88           C
ATOM   3251  CG  TYR B  94      -7.973  46.640 -44.122  1.00 52.27           C
ATOM   3252  CD1 TYR B  94      -7.121  47.591 -43.580  1.00 49.37           C
ATOM   3253  CD2 TYR B  94      -9.299  46.618 -43.684  1.00 59.41           C
ATOM   3254  CE1 TYR B  94      -7.575  48.479 -42.608  1.00 62.17           C
ATOM   3255  CE2 TYR B  94      -9.754  47.482 -42.727  1.00 60.48           C
ATOM   3256  CZ  TYR B  94      -8.899  48.415 -42.188  1.00 65.62           C
ATOM   3257  OH  TYR B  94      -9.397  49.273 -41.236  1.00 65.96           O
ATOM   3258  N   ASN B  95      -9.271  43.319 -43.969  1.00 54.73           N
ATOM   3259  CA  ASN B  95     -10.324  42.933 -43.028  1.00 65.89           C
ATOM   3260  C   ASN B  95      -9.863  41.834 -42.118  1.00 64.11           C
ATOM   3261  O   ASN B  95     -10.202  41.822 -40.932  1.00 80.47           O
ATOM   3262  CB  ASN B  95     -11.574  42.393 -43.732  1.00 77.61           C
ATOM   3263  CG  ASN B  95     -12.289  43.420 -44.542  1.00 68.65           C
ATOM   3264  OD1 ASN B  95     -12.104  44.626 -44.364  1.00 75.93           O
ATOM   3265  ND2 ASN B  95     -13.135  42.947 -45.441  1.00 58.33           N
ATOM   3266  N   ALA B  96      -9.147  40.877 -42.703  1.00 51.40           N
ATOM   3267  CA  ALA B  96      -8.680  39.736 -41.945  1.00 54.37           C
ATOM   3268  C   ALA B  96      -7.643  40.188 -40.916  1.00 64.88           C
ATOM   3269  O   ALA B  96      -7.822  40.003 -39.705  1.00 64.70           O
ATOM   3270  CB  ALA B  96      -8.081  38.714 -42.863  1.00 49.33           C
ATOM   3271  N   GLU B  97      -6.588  40.826 -41.393  1.00 53.59           N
ATOM   3272  CA  GLU B  97      -5.499  41.179 -40.501  1.00 59.55           C
ATOM   3273  C   GLU B  97      -6.020  42.013 -39.331  1.00 67.09           C
ATOM   3274  O   GLU B  97      -5.712  41.745 -38.142  1.00 66.62           O
ATOM   3275  CB  GLU B  97      -4.399  41.904 -41.284  1.00 56.48           C
ATOM   3276  CG  GLU B  97      -3.712  41.009 -42.328  1.00 55.90           C
ATOM   3277  CD  GLU B  97      -2.500  41.654 -43.003  1.00 69.87           C
ATOM   3278  OE1 GLU B  97      -2.369  42.904 -43.025  1.00 76.55           O
ATOM   3279  OE2 GLU B  97      -1.672  40.888 -43.527  1.00 69.76           O
ATOM   3280  N   LEU B  98      -6.859  42.988 -39.675  1.00 69.63           N
ATOM   3281  CA  LEU B  98      -7.472  43.854 -38.681  1.00 61.12           C
ATOM   3282  C   LEU B  98      -8.321  43.066 -37.699  1.00 52.92           C
ATOM   3283  O   LEU B  98      -8.100  43.134 -36.478  1.00 52.98           O
ATOM   3284  CB  LEU B  98      -8.340  44.918 -39.345  1.00 64.81           C
ATOM   3285  CG  LEU B  98      -8.859  45.982 -38.375  1.00 67.54           C
ATOM   3286  CD1 LEU B  98      -7.726  46.920 -37.954  1.00 60.39           C
ATOM   3287  CD2 LEU B  98     -10.026  46.744 -38.982  1.00 64.84           C
ATOM   3288  N   LEU B  99      -9.282  42.313 -38.229  1.00 57.88           N
ATOM   3289  CA  LEU B  99     -10.177  41.523 -37.387  1.00 59.24           C
ATOM   3290  C   LEU B  99      -9.396  40.672 -36.392  1.00 60.50           C
ATOM   3291  O   LEU B  99      -9.745  40.569 -35.210  1.00 55.65           O
ATOM   3292  CB  LEU B  99     -11.069  40.624 -38.233  1.00 45.91           C
ATOM   3293  CG  LEU B  99     -12.106  39.915 -37.364  1.00 56.75           C
ATOM   3294  CD1 LEU B  99     -12.754  40.936 -36.453  1.00 66.71           C
ATOM   3295  CD2 LEU B  99     -13.157  39.227 -38.200  1.00 59.94           C
ATOM   3296  N   VAL B 100      -8.314  40.086 -36.879  1.00 43.00           N
ATOM   3297  CA  VAL B 100      -7.489  39.261 -36.037  1.00 47.21           C
ATOM   3298  C   VAL B 100      -6.829  40.071 -34.931  1.00 53.55           C
ATOM   3299  O   VAL B 100      -6.956  39.719 -33.753  1.00 67.79           O
ATOM   3300  CB  VAL B 100      -6.477  38.411 -36.854  1.00 83.64           C
ATOM   3301  CG1 VAL B 100      -5.361  37.887 -35.969  1.00 85.28           C
ATOM   3302  CG2 VAL B 100      -7.201  37.249 -37.535  1.00 64.28           C
ATOM   3303  N   LEU B 101      -6.151  41.153 -35.278  1.00 42.12           N
ATOM   3304  CA  LEU B 101      -5.600  41.988 -34.205  1.00 56.56           C
ATOM   3305  C   LEU B 101      -6.619  42.410 -33.122  1.00 68.86           C
ATOM   3306  O   LEU B 101      -6.427  42.161 -31.903  1.00 85.18           O
ATOM   3307  CB  LEU B 101      -4.954  43.229 -34.788  1.00 40.85           C
ATOM   3308  CG  LEU B 101      -3.669  42.878 -35.509  1.00 62.19           C
ATOM   3309  CD1 LEU B 101      -3.122  44.093 -36.225  1.00 55.43           C
ATOM   3310  CD2 LEU B 101      -2.670  42.349 -34.506  1.00 38.02           C
ATOM   3311  N   MET B 102      -7.709  43.025 -33.571  1.00 59.14           N
ATOM   3312  CA  MET B 102      -8.692  43.562 -32.646  1.00 66.88           C
ATOM   3313  C   MET B 102      -9.289  42.474 -31.773  1.00 73.56           C
ATOM   3314  O   MET B 102      -9.359  42.613 -30.540  1.00 85.12           O
ATOM   3315  CB  MET B 102      -9.799  44.263 -33.412  1.00 79.95           C
ATOM   3316  CG  MET B 102      -9.318  45.479 -34.148  1.00 90.95           C
ATOM   3317  SD  MET B 102     -10.633  46.163 -35.166  1.00 77.99           S
ATOM   3318  CE  MET B 102     -11.861  46.526 -33.910  1.00109.15           C
ATOM   3319  N   GLU B 103      -9.709  41.381 -32.404  1.00 60.30           N
ATOM   3320  CA  GLU B 103     -10.294  40.317 -31.618  1.00 55.41           C
ATOM   3321  C   GLU B 103      -9.272  39.762 -30.645  1.00 62.56           C
ATOM   3322  O   GLU B 103      -9.620  39.438 -29.529  1.00 71.13           O
ATOM   3323  CB  GLU B 103     -10.930  39.224 -32.476  1.00 47.30           C
ATOM   3324  CG  GLU B 103     -12.306  39.583 -32.936  1.00 59.00           C
ATOM   3325  CD  GLU B 103     -13.115  40.317 -31.872  1.00 78.16           C
ATOM   3326  OE1 GLU B 103     -13.391  39.724 -30.808  1.00 88.70           O
ATOM   3327  OE2 GLU B 103     -13.482  41.492 -32.104  1.00 79.05           O
ATOM   3328  N   ASN B 104      -8.013  39.673 -31.050  1.00 60.13           N
ATOM   3329  CA  ASN B 104      -6.983  39.244 -30.109  1.00 58.51           C
ATOM   3330  C   ASN B 104      -6.959  40.087 -28.849  1.00 48.30           C
ATOM   3331  O   ASN B 104      -6.960  39.563 -27.719  1.00 54.27           O
ATOM   3332  CB  ASN B 104      -5.614  39.266 -30.774  1.00 47.91           C
ATOM   3333  CG  ASN B 104      -5.383  38.051 -31.597  1.00 55.26           C
ATOM   3334  OD1 ASN B 104      -6.165  37.093 -31.533  1.00 71.70           O
ATOM   3335  ND2 ASN B 104      -4.307  38.052 -32.365  1.00 55.35           N
ATOM   3336  N   GLU B 105      -6.946  41.399 -29.061  1.00 51.25           N
ATOM   3337  CA  GLU B 105      -6.963  42.344 -27.952  1.00 49.74           C
ATOM   3338  C   GLU B 105      -8.145  42.061 -27.037  1.00 50.60           C
ATOM   3339  O   GLU B 105      -7.987  41.823 -25.810  1.00 53.26           O
ATOM   3340  CB  GLU B 105      -7.116  43.746 -28.509  1.00 63.81           C
ATOM   3341  CG  GLU B 105      -7.036  44.800 -27.465  1.00 85.00           C
ATOM   3342  CD  GLU B 105      -5.747  45.536 -27.571  1.00105.25           C
ATOM   3343  OE1 GLU B 105      -5.682  46.431 -28.439  1.00105.12           O
ATOM   3344  OE2 GLU B 105      -4.797  45.199 -26.822  1.00115.80           O
ATOM   3345  N   ARG B 106      -9.326  42.061 -27.652  1.00 51.58           N
ATOM   3346  CA  ARG B 106     -10.550  41.753 -26.934  1.00 70.34           C
ATOM   3347  C   ARG B 106     -10.411  40.450 -26.125  1.00 64.08           C
ATOM   3348  O   ARG B 106     -10.837  40.382 -24.988  1.00 62.76           O
ATOM   3349  CB  ARG B 106     -11.746  41.646 -27.898  1.00 82.60           C
ATOM   3350  CG  ARG B 106     -12.083  42.917 -28.704  1.00 89.70           C
ATOM   3351  CD  ARG B 106     -12.970  43.930 -27.955  1.00 88.05           C
ATOM   3352  NE  ARG B 106     -14.250  43.366 -27.526  1.00 92.20           N
ATOM   3353  CZ  ARG B 106     -15.180  44.023 -26.830  1.00 94.59           C
ATOM   3354  NH1 ARG B 106     -14.984  45.294 -26.476  1.00106.32           N
ATOM   3355  NH2 ARG B 106     -16.317  43.413 -26.484  1.00 74.98           N
ATOM   3356  N   THR B 107      -9.794  39.437 -26.710  1.00 40.40           N
ATOM   3357  CA  THR B 107      -9.716  38.109 -26.120  1.00 39.98           C
ATOM   3358  C   THR B 107      -8.877  38.156 -24.843  1.00 50.33           C
ATOM   3359  O   THR B 107      -9.286  37.667 -23.769  1.00 51.36           O
ATOM   3360  CB  THR B 107      -9.095  37.100 -27.133  1.00 47.60           C
ATOM   3361  OG1 THR B 107      -9.992  36.858 -28.232  1.00 47.15           O
ATOM   3362  CG2 THR B 107      -8.751  35.801 -26.461  1.00 39.09           C
ATOM   3363  N   LEU B 108      -7.693  38.747 -24.953  1.00 52.70           N
ATOM   3364  CA  LEU B 108      -6.856  38.863 -23.767  1.00 46.62           C
ATOM   3365  C   LEU B 108      -7.619  39.607 -22.657  1.00 49.40           C
ATOM   3366  O   LEU B 108      -7.735  39.134 -21.508  1.00 45.40           O
ATOM   3367  CB  LEU B 108      -5.544  39.536 -24.118  1.00 36.93           C
ATOM   3368  CG  LEU B 108      -4.642  38.760 -25.085  1.00 53.49           C
ATOM   3369  CD1 LEU B 108      -3.342  39.511 -25.405  1.00 44.70           C
ATOM   3370  CD2 LEU B 108      -4.293  37.387 -24.544  1.00 39.84           C
ATOM   3371  N   ASP B 109      -8.205  40.746 -23.010  1.00 58.27           N
ATOM   3372  CA  ASP B 109      -8.951  41.490 -21.993  1.00 52.78           C
ATOM   3373  C   ASP B 109     -10.106  40.675 -21.401  1.00 58.28           C
ATOM   3374  O   ASP B 109     -10.439  40.815 -20.222  1.00 52.13           O
ATOM   3375  CB  ASP B 109      -9.453  42.811 -22.551  1.00 55.66           C
ATOM   3376  CG  ASP B 109      -8.334  43.708 -22.971  1.00 83.75           C
ATOM   3377  OD1 ASP B 109      -7.226  43.592 -22.383  1.00 81.28           O
ATOM   3378  OD2 ASP B 109      -8.567  44.526 -23.890  1.00 97.69           O
ATOM   3379  N   PHE B 110     -10.709  39.829 -22.222  1.00 39.45           N
ATOM   3380  CA  PHE B 110     -11.817  39.001 -21.792  1.00 40.14           C
ATOM   3381  C   PHE B 110     -11.305  38.066 -20.703  1.00 51.40           C
ATOM   3382  O   PHE B 110     -11.862  38.020 -19.606  1.00 52.35           O
ATOM   3383  CB  PHE B 110     -12.401  38.247 -22.992  1.00 42.86           C
ATOM   3384  CG  PHE B 110     -13.496  37.258 -22.653  1.00 36.76           C
ATOM   3385  CD1 PHE B 110     -14.602  37.643 -21.923  1.00 37.12           C
ATOM   3386  CD2 PHE B 110     -13.433  35.948 -23.128  1.00 53.30           C
ATOM   3387  CE1 PHE B 110     -15.595  36.748 -21.638  1.00 55.31           C
ATOM   3388  CE2 PHE B 110     -14.445  35.034 -22.858  1.00 45.39           C
ATOM   3389  CZ  PHE B 110     -15.517  35.428 -22.107  1.00 44.85           C
ATOM   3390  N   HIS B 111     -10.219  37.353 -20.989  1.00 43.77           N
ATOM   3391  CA  HIS B 111      -9.601  36.548 -19.942  1.00 45.23           C
ATOM   3392  C   HIS B 111      -9.319  37.321 -18.632  1.00 50.05           C
ATOM   3393  O   HIS B 111      -9.665  36.833 -17.523  1.00 56.96           O
ATOM   3394  CB  HIS B 111      -8.332  35.887 -20.459  1.00 45.88           C
ATOM   3395  CG  HIS B 111      -8.590  34.724 -21.357  1.00 53.98           C
ATOM   3396  ND1 HIS B 111      -9.243  33.585 -20.921  1.00 50.27           N
ATOM   3397  CD2 HIS B 111      -8.283  34.507 -22.656  1.00 56.04           C
ATOM   3398  CE1 HIS B 111      -9.323  32.721 -21.915  1.00 48.51           C
ATOM   3399  NE2 HIS B 111      -8.748  33.253 -22.983  1.00 48.90           N
ATOM   3400  N   ASP B 112      -8.732  38.521 -18.764  1.00 47.72           N
ATOM   3401  CA  ASP B 112      -8.384  39.357 -17.601  1.00 57.49           C
ATOM   3402  C   ASP B 112      -9.648  39.553 -16.779  1.00 61.68           C
ATOM   3403  O   ASP B 112      -9.729  39.178 -15.589  1.00 52.38           O
ATOM   3404  CB  ASP B 112      -7.873  40.722 -18.094  1.00 78.16           C
ATOM   3405  CG  ASP B 112      -7.144  41.548 -17.011  1.00 78.85           C
ATOM   3406  OD1 ASP B 112      -7.268  41.261 -15.807  1.00 72.33           O
ATOM   3407  OD2 ASP B 112      -6.450  42.520 -17.384  1.00 82.45           O
ATOM   3408  N   SER B 113     -10.649  40.100 -17.454  1.00 44.61           N
ATOM   3409  CA  SER B 113     -11.945  40.331 -16.856  1.00 48.73           C
ATOM   3410  C   SER B 113     -12.495  39.100 -16.150  1.00 51.62           C
ATOM   3411  O   SER B 113     -13.067  39.212 -15.078  1.00 47.70           O
ATOM   3412  CB  SER B 113     -12.940  40.762 -17.908  1.00 51.16           C
ATOM   3413  OG  SER B 113     -14.230  40.722 -17.340  1.00 59.25           O
ATOM   3414  N   ASN B 114     -12.353  37.932 -16.766  1.00 52.11           N
ATOM   3415  CA  ASN B 114     -12.874  36.709 -16.167  1.00 63.48           C
ATOM   3416  C   ASN B 114     -12.227  36.448 -14.810  1.00 72.02           C
ATOM   3417  O   ASN B 114     -12.919  36.182 -13.798  1.00 38.65           O
ATOM   3418  CB  ASN B 114     -12.667  35.526 -17.109  1.00 60.37           C
ATOM   3419  CG  ASN B 114     -13.709  35.479 -18.212  1.00 75.65           C
ATOM   3420  OD1 ASN B 114     -14.878  35.861 -18.019  1.00 80.14           O
ATOM   3421  ND2 ASN B 114     -13.291  35.001 -19.383  1.00 64.88           N
ATOM   3422  N   VAL B 115     -10.896  36.554 -14.804  1.00 59.24           N
ATOM   3423  CA  VAL B 115     -10.147  36.432 -13.569  1.00 47.97           C
ATOM   3424  C   VAL B 115     -10.671  37.433 -12.534  1.00 61.81           C
ATOM   3425  O   VAL B 115     -11.090  37.052 -11.422  1.00 49.50           O
ATOM   3426  CB  VAL B 115      -8.672  36.717 -13.800  1.00 52.09           C
ATOM   3427  CG1 VAL B 115      -7.894  36.563 -12.502  1.00 62.88           C
ATOM   3428  CG2 VAL B 115      -8.130  35.801 -14.845  1.00 43.96           C
ATOM   3429  N   LYS B 116     -10.667  38.711 -12.902  1.00 55.86           N
ATOM   3430  CA  LYS B 116     -11.153  39.753 -12.005  1.00 56.24           C
ATOM   3431  C   LYS B 116     -12.514  39.417 -11.430  1.00 52.93           C
ATOM   3432  O   LYS B 116     -12.724  39.530 -10.249  1.00 44.74           O
ATOM   3433  CB  LYS B 116     -11.241  41.093 -12.720  1.00 59.45           C
ATOM   3434  CG  LYS B 116     -10.871  42.265 -11.840  1.00 68.11           C
ATOM   3435  CD  LYS B 116     -12.088  43.005 -11.301  1.00 72.96           C
ATOM   3436  CE  LYS B 116     -11.692  44.007 -10.207  1.00 90.72           C
ATOM   3437  NZ  LYS B 116     -10.291  44.511 -10.324  1.00100.14           N
ATOM   3438  N   ASN B 117     -13.432  38.970 -12.264  1.00 39.82           N
ATOM   3439  CA  ASN B 117     -14.771  38.670 -11.796  1.00 60.32           C
ATOM   3440  C   ASN B 117     -14.823  37.504 -10.821  1.00 60.50           C
ATOM   3441  O   ASN B 117     -15.629  37.491  -9.885  1.00 48.85           O
ATOM   3442  CB  ASN B 117     -15.681  38.400 -12.975  1.00 54.04           C
ATOM   3443  CG  ASN B 117     -15.943  39.628 -13.773  1.00 73.20           C
ATOM   3444  OD1 ASN B 117     -15.905  40.747 -13.239  1.00 71.31           O
ATOM   3445  ND2 ASN B 117     -16.217  39.445 -15.067  1.00 81.54           N
ATOM   3446  N   LEU B 118     -13.978  36.512 -11.071  1.00 55.89           N
ATOM   3447  CA  LEU B 118     -13.863  35.363 -10.189  1.00 48.45           C
ATOM   3448  C   LEU B 118     -13.378  35.789  -8.789  1.00 60.23           C
ATOM   3449  O   LEU B 118     -14.019  35.497  -7.742  1.00 57.42           O
ATOM   3450  CB  LEU B 118     -12.877  34.399 -10.827  1.00 43.28           C
ATOM   3451  CG  LEU B 118     -12.591  33.109 -10.092  1.00 52.81           C
ATOM   3452  CD1 LEU B 118     -13.885  32.495  -9.646  1.00 54.06           C
ATOM   3453  CD2 LEU B 118     -11.864  32.189 -11.037  1.00 47.45           C
ATOM   3454  N   TYR B 119     -12.243  36.488  -8.797  1.00 53.96           N
ATOM   3455  CA  TYR B 119     -11.659  37.050  -7.598  1.00 55.46           C
ATOM   3456  C   TYR B 119     -12.675  37.868  -6.843  1.00 58.19           C
ATOM   3457  O   TYR B 119     -12.808  37.779  -5.624  1.00 46.16           O
ATOM   3458  CB  TYR B 119     -10.521  37.985  -7.951  1.00 40.13           C
ATOM   3459  CG  TYR B 119      -9.903  38.623  -6.726  1.00 53.10           C
ATOM   3460  CD1 TYR B 119      -9.046  37.903  -5.912  1.00 55.59           C
ATOM   3461  CD2 TYR B 119     -10.180  39.935  -6.375  1.00 49.52           C
ATOM   3462  CE1 TYR B 119      -8.480  38.461  -4.800  1.00 62.19           C
ATOM   3463  CE2 TYR B 119      -9.613  40.506  -5.248  1.00 59.07           C
ATOM   3464  CZ  TYR B 119      -8.770  39.766  -4.466  1.00 59.07           C
ATOM   3465  OH  TYR B 119      -8.209  40.350  -3.354  1.00 59.55           O
ATOM   3466  N   ASP B 120     -13.364  38.712  -7.585  1.00 41.35           N
ATOM   3467  CA  ASP B 120     -14.339  39.576  -6.982  1.00 66.35           C
ATOM   3468  C   ASP B 120     -15.363  38.710  -6.299  1.00 60.89           C
ATOM   3469  O   ASP B 120     -15.641  38.908  -5.139  1.00 51.31           O
ATOM   3470  CB  ASP B 120     -14.964  40.519  -8.004  1.00 73.99           C
ATOM   3471  CG  ASP B 120     -14.245  41.850  -8.062  1.00 74.93           C
ATOM   3472  OD1 ASP B 120     -13.599  42.220  -7.049  1.00 55.84           O
ATOM   3473  OD2 ASP B 120     -14.327  42.521  -9.116  1.00 81.85           O
ATOM   3474  N   LYS B 121     -15.886  37.723  -7.011  1.00 66.47           N
ATOM   3475  CA  LYS B 121     -16.899  36.830  -6.454  1.00 58.30           C
ATOM   3476  C   LYS B 121     -16.486  36.268  -5.100  1.00 55.80           C
ATOM   3477  O   LYS B 121     -17.280  36.294  -4.133  1.00 63.54           O
ATOM   3478  CB  LYS B 121     -17.204  35.695  -7.430  1.00 61.01           C
ATOM   3479  CG  LYS B 121     -18.667  35.576  -7.775  1.00 68.60           C
ATOM   3480  CD  LYS B 121     -18.962  34.271  -8.497  1.00 89.42           C
ATOM   3481  CE  LYS B 121     -20.137  33.529  -7.839  1.00101.91           C
ATOM   3482  NZ  LYS B 121     -19.975  32.038  -7.838  1.00 98.75           N
ATOM   3483  N   VAL B 122     -15.240  35.786  -5.034  1.00 49.68           N
ATOM   3484  CA  VAL B 122     -14.711  35.220  -3.794  1.00 42.52           C
ATOM   3485  C   VAL B 122     -14.594  36.272  -2.696  1.00 64.64           C
ATOM   3486  O   VAL B 122     -14.966  36.056  -1.539  1.00 46.78           O
ATOM   3487  CB  VAL B 122     -13.349  34.602  -4.045  1.00 54.42           C
ATOM   3488  CG1 VAL B 122     -12.582  34.351  -2.742  1.00 41.82           C
ATOM   3489  CG2 VAL B 122     -13.538  33.340  -4.807  1.00 49.78           C
ATOM   3490  N   ARG B 123     -14.085  37.432  -3.065  1.00 58.04           N
ATOM   3491  CA  ARG B 123     -13.932  38.512  -2.113  1.00 61.83           C
ATOM   3492  C   ARG B 123     -15.252  38.957  -1.498  1.00 63.44           C
ATOM   3493  O   ARG B 123     -15.389  39.064  -0.287  1.00 45.47           O
ATOM   3494  CB  ARG B 123     -13.326  39.704  -2.819  1.00 51.13           C
ATOM   3495  CG  ARG B 123     -13.350  40.911  -1.963  1.00 63.14           C
ATOM   3496  CD  ARG B 123     -12.618  42.047  -2.623  1.00 82.43           C
ATOM   3497  NE  ARG B 123     -13.349  42.542  -3.781  1.00 74.15           N
ATOM   3498  CZ  ARG B 123     -14.473  43.232  -3.695  1.00 71.66           C
ATOM   3499  NH1 ARG B 123     -15.011  43.505  -2.499  1.00 64.58           N
ATOM   3500  NH2 ARG B 123     -15.060  43.646  -4.807  1.00 81.22           N
ATOM   3501  N   MET B 124     -16.214  39.226  -2.364  1.00 44.98           N
ATOM   3502  CA  MET B 124     -17.490  39.767  -1.968  1.00 63.56           C
ATOM   3503  C   MET B 124     -18.211  38.714  -1.173  1.00 67.24           C
ATOM   3504  O   MET B 124     -18.979  39.025  -0.270  1.00 72.90           O
ATOM   3505  CB  MET B 124     -18.286  40.260  -3.185  1.00 58.56           C
ATOM   3506  CG  MET B 124     -17.581  41.436  -3.914  1.00 79.42           C
ATOM   3507  SD  MET B 124     -18.385  42.149  -5.372  1.00 97.69           S
ATOM   3508  CE  MET B 124     -19.754  43.042  -4.604  1.00 85.41           C
ATOM   3509  N   GLN B 125     -17.916  37.457  -1.471  1.00 79.40           N
ATOM   3510  CA  GLN B 125     -18.455  36.385  -0.643  1.00 70.62           C
ATOM   3511  C   GLN B 125     -17.859  36.366   0.778  1.00 64.41           C
ATOM   3512  O   GLN B 125     -18.594  36.392   1.759  1.00 63.77           O
ATOM   3513  CB  GLN B 125     -18.283  35.040  -1.349  1.00 69.37           C
ATOM   3514  CG  GLN B 125     -18.662  33.867  -0.495  1.00 88.16           C
ATOM   3515  CD  GLN B 125     -19.262  32.704  -1.289  1.00 93.11           C
ATOM   3516  OE1 GLN B 125     -20.417  32.294  -1.056  1.00 96.62           O
ATOM   3517  NE2 GLN B 125     -18.482  32.177  -2.250  1.00 80.46           N
ATOM   3518  N   LEU B 126     -16.533  36.359   0.874  1.00 64.82           N
ATOM   3519  CA  LEU B 126     -15.811  36.210   2.148  1.00 64.81           C
ATOM   3520  C   LEU B 126     -15.892  37.415   3.089  1.00 66.78           C
ATOM   3521  O   LEU B 126     -15.766  37.285   4.313  1.00 73.09           O
ATOM   3522  CB  LEU B 126     -14.332  35.922   1.874  1.00 71.07           C
ATOM   3523  CG  LEU B 126     -14.032  34.567   1.255  1.00 65.06           C
ATOM   3524  CD1 LEU B 126     -12.534  34.397   1.091  1.00 65.06           C
ATOM   3525  CD2 LEU B 126     -14.633  33.469   2.119  1.00 55.41           C
ATOM   3526  N   ARG B 127     -16.064  38.594   2.513  1.00 72.52           N
ATOM   3527  CA AARG B 127     -16.227  39.799   3.313  0.45 71.66           C
ATOM   3528  CA BARG B 127     -16.213  39.806   3.303  0.55 71.87           C
ATOM   3529  C   ARG B 127     -15.038  40.021   4.244  1.00 65.74           C
ATOM   3530  O   ARG B 127     -13.892  39.862   3.834  1.00 66.43           O
ATOM   3531  CB AARG B 127     -17.536  39.725   4.107  0.45 73.18           C
ATOM   3532  CB BARG B 127     -17.552  39.804   4.048  0.55 73.28           C
ATOM   3533  CG AARG B 127     -18.727  39.337   3.238  0.45 73.61           C
ATOM   3534  CG BARG B 127     -18.714  40.160   3.124  0.55 71.91           C
ATOM   3535  CD AARG B 127     -19.745  40.452   3.136  0.45 76.46           C
ATOM   3536  CD BARG B 127     -20.042  39.644   3.621  0.55 80.80           C
ATOM   3537  NE AARG B 127     -20.760  40.336   4.177  0.45 94.15           N
ATOM   3538  NE BARG B 127     -20.580  40.432   4.728  0.55 98.85           N
ATOM   3539  CZ AARG B 127     -20.828  41.105   5.264  0.45102.35           C
ATOM   3540  CZ BARG B 127     -21.831  40.319   5.177  0.55105.35           C
ATOM   3541  NH1AARG B 127     -19.942  42.082   5.460  0.45102.65           N
ATOM   3542  NH1BARG B 127     -22.658  39.446   4.598  0.55112.78           N
ATOM   3543  NH2AARG B 127     -21.794  40.908   6.161  0.45104.57           N
ATOM   3544  NH2BARG B 127     -22.263  41.071   6.200  0.55103.20           N
ATOM   3545  N   ASP B 128     -15.322  40.388   5.490  1.00 58.29           N
ATOM   3546  CA  ASP B 128     -14.265  40.699   6.457  1.00 66.27           C
ATOM   3547  C   ASP B 128     -13.902  39.482   7.294  1.00 77.25           C
ATOM   3548  O   ASP B 128     -13.163  39.591   8.271  1.00 83.71           O
ATOM   3549  CB  ASP B 128     -14.648  41.871   7.361  1.00 66.13           C
ATOM   3550  CG  ASP B 128     -15.814  41.548   8.256  1.00 76.31           C
ATOM   3551  OD1 ASP B 128     -16.611  40.672   7.872  1.00 87.95           O
ATOM   3552  OD2 ASP B 128     -15.935  42.152   9.340  1.00 86.24           O
ATOM   3553  N   ASN B 129     -14.471  38.330   6.961  1.00 78.99           N
ATOM   3554  CA  ASN B 129     -14.037  37.108   7.618  1.00 74.71           C
ATOM   3555  C   ASN B 129     -12.606  36.712   7.254  1.00 69.16           C
ATOM   3556  O   ASN B 129     -12.045  35.778   7.835  1.00 60.94           O
ATOM   3557  CB  ASN B 129     -15.019  35.981   7.366  1.00 72.99           C
ATOM   3558  CG  ASN B 129     -16.207  36.081   8.266  1.00 83.99           C
ATOM   3559  OD1 ASN B 129     -16.320  37.050   9.023  1.00 99.34           O
ATOM   3560  ND2 ASN B 129     -17.104  35.091   8.209  1.00 80.75           N
ATOM   3561  N   VAL B 130     -12.034  37.419   6.280  1.00 65.14           N
ATOM   3562  CA  VAL B 130     -10.649  37.220   5.866  1.00 59.67           C
ATOM   3563  C   VAL B 130      -9.882  38.537   5.765  1.00 63.87           C
ATOM   3564  O   VAL B 130     -10.473  39.611   5.647  1.00 73.94           O
ATOM   3565  CB  VAL B 130     -10.567  36.535   4.486  1.00 57.43           C
ATOM   3566  CG1 VAL B 130     -11.372  35.245   4.474  1.00 50.84           C
ATOM   3567  CG2 VAL B 130     -11.068  37.460   3.404  1.00 44.44           C
ATOM   3568  N   LYS B 131      -8.560  38.437   5.838  1.00 63.78           N
ATOM   3569  CA  LYS B 131      -7.644  39.472   5.377  1.00 71.81           C
ATOM   3570  C   LYS B 131      -7.465  39.342   3.838  1.00 69.99           C
ATOM   3571  O   LYS B 131      -7.370  38.233   3.299  1.00 68.20           O
ATOM   3572  CB  LYS B 131      -6.296  39.312   6.090  1.00 59.66           C
ATOM   3573  CG  LYS B 131      -5.409  40.542   6.079  1.00 91.17           C
ATOM   3574  CD  LYS B 131      -4.117  40.322   6.879  1.00101.41           C
ATOM   3575  CE  LYS B 131      -4.363  40.265   8.386  1.00104.97           C
ATOM   3576  NZ  LYS B 131      -3.915  38.971   9.001  1.00 99.51           N
ATOM   3577  N   GLU B 132      -7.443  40.467   3.131  1.00 55.41           N
ATOM   3578  CA  GLU B 132      -7.246  40.453   1.693  1.00 55.60           C
ATOM   3579  C   GLU B 132      -5.816  40.906   1.445  1.00 65.04           C
ATOM   3580  O   GLU B 132      -5.504  42.085   1.555  1.00 91.38           O
ATOM   3581  CB  GLU B 132      -8.246  41.427   1.035  1.00 57.40           C
ATOM   3582  CG  GLU B 132      -8.183  41.582  -0.493  1.00 55.33           C
ATOM   3583  CD  GLU B 132      -9.332  42.449  -1.069  1.00 71.75           C
ATOM   3584  OE1 GLU B 132      -9.427  42.609  -2.310  1.00 57.72           O
ATOM   3585  OE2 GLU B 132     -10.142  42.971  -0.275  1.00 91.86           O
ATOM   3586  N   LEU B 133      -4.951  39.985   1.051  1.00 56.71           N
ATOM   3587  CA  LEU B 133      -3.530  40.291   0.932  1.00 59.06           C
ATOM   3588  C   LEU B 133      -3.185  41.157  -0.290  1.00 68.90           C
ATOM   3589  O   LEU B 133      -2.199  41.897  -0.272  1.00 62.49           O
ATOM   3590  CB  LEU B 133      -2.717  38.996   0.930  1.00 61.55           C
ATOM   3591  CG  LEU B 133      -3.165  38.031   2.031  1.00 69.35           C
ATOM   3592  CD1 LEU B 133      -2.424  36.698   1.976  1.00 66.26           C
ATOM   3593  CD2 LEU B 133      -3.027  38.690   3.401  1.00 52.29           C
ATOM   3594  N   GLY B 134      -3.980  41.054  -1.356  1.00 80.89           N
ATOM   3595  CA  GLY B 134      -3.766  41.881  -2.529  1.00 74.83           C
ATOM   3596  C   GLY B 134      -2.864  41.240  -3.559  1.00 75.31           C
ATOM   3597  O   GLY B 134      -2.539  41.852  -4.576  1.00 75.73           O
ATOM   3598  N   ASN B 135      -2.440  40.008  -3.301  1.00 72.54           N
ATOM   3599  CA  ASN B 135      -1.707  39.246  -4.308  1.00 70.28           C
ATOM   3600  C   ASN B 135      -2.642  38.339  -5.088  1.00 67.24           C
ATOM   3601  O   ASN B 135      -2.230  37.676  -6.035  1.00 63.32           O
ATOM   3602  CB  ASN B 135      -0.578  38.439  -3.670  1.00 67.40           C
ATOM   3603  CG  ASN B 135      -1.052  37.583  -2.520  1.00 64.65           C
ATOM   3604  OD1 ASN B 135      -2.187  37.719  -2.062  1.00 71.41           O
ATOM   3605  ND2 ASN B 135      -0.179  36.694  -2.038  1.00 67.07           N
ATOM   3606  N   GLY B 136      -3.915  38.370  -4.707  1.00 64.57           N
ATOM   3607  CA  GLY B 136      -4.899  37.417  -5.172  1.00 64.03           C
ATOM   3608  C   GLY B 136      -5.257  36.432  -4.071  1.00 67.90           C
ATOM   3609  O   GLY B 136      -6.157  35.602  -4.227  1.00 66.88           O
ATOM   3610  N   CYS B 137      -4.574  36.540  -2.939  1.00 62.68           N
ATOM   3611  CA  CYS B 137      -4.844  35.639  -1.829  1.00 59.27           C
ATOM   3612  C   CYS B 137      -5.636  36.302  -0.724  1.00 56.98           C
ATOM   3613  O   CYS B 137      -5.559  37.499  -0.522  1.00 64.65           O
ATOM   3614  CB  CYS B 137      -3.560  35.046  -1.266  1.00 57.53           C
ATOM   3615  SG  CYS B 137      -2.930  33.725  -2.296  1.00112.71           S
ATOM   3616  N   PHE B 138      -6.444  35.501  -0.056  1.00 60.15           N
ATOM   3617  CA  PHE B 138      -7.108  35.894   1.158  1.00 45.72           C
ATOM   3618  C   PHE B 138      -6.650  34.943   2.225  1.00 67.86           C
ATOM   3619  O   PHE B 138      -6.689  33.725   2.014  1.00 63.29           O
ATOM   3620  CB  PHE B 138      -8.582  35.658   1.021  1.00 56.44           C
ATOM   3621  CG  PHE B 138      -9.176  36.304  -0.152  1.00 63.27           C
ATOM   3622  CD1 PHE B 138      -9.694  37.583  -0.053  1.00 57.98           C
ATOM   3623  CD2 PHE B 138      -9.242  35.646  -1.360  1.00 64.53           C
ATOM   3624  CE1 PHE B 138     -10.273  38.198  -1.147  1.00 53.46           C
ATOM   3625  CE2 PHE B 138      -9.812  36.262  -2.457  1.00 67.37           C
ATOM   3626  CZ  PHE B 138     -10.334  37.538  -2.346  1.00 55.04           C
ATOM   3627  N   GLU B 139      -6.265  35.490   3.379  1.00 73.39           N
ATOM   3628  CA  GLU B 139      -5.916  34.701   4.568  1.00 69.42           C
ATOM   3629  C   GLU B 139      -7.119  34.696   5.506  1.00 60.05           C
ATOM   3630  O   GLU B 139      -7.617  35.757   5.841  1.00 55.40           O
ATOM   3631  CB  GLU B 139      -4.718  35.347   5.259  1.00 79.49           C
ATOM   3632  CG  GLU B 139      -4.097  34.527   6.384  1.00103.61           C
ATOM   3633  CD  GLU B 139      -2.985  35.280   7.111  1.00115.31           C
ATOM   3634  OE1 GLU B 139      -2.128  35.884   6.421  1.00122.41           O
ATOM   3635  OE2 GLU B 139      -2.976  35.279   8.367  1.00110.33           O
ATOM   3636  N   PHE B 140      -7.599  33.525   5.929  1.00 60.03           N
ATOM   3637  CA  PHE B 140      -8.811  33.468   6.776  1.00 74.54           C
ATOM   3638  C   PHE B 140      -8.572  33.809   8.253  1.00 75.85           C
ATOM   3639  O   PHE B 140      -7.564  33.388   8.832  1.00 83.49           O
ATOM   3640  CB  PHE B 140      -9.456  32.085   6.747  1.00 76.73           C
ATOM   3641  CG  PHE B 140     -10.186  31.777   5.491  1.00 72.71           C
ATOM   3642  CD1 PHE B 140     -11.560  31.950   5.410  1.00 67.40           C
ATOM   3643  CD2 PHE B 140      -9.505  31.286   4.393  1.00 72.30           C
ATOM   3644  CE1 PHE B 140     -12.247  31.660   4.238  1.00 59.80           C
ATOM   3645  CE2 PHE B 140     -10.177  30.990   3.227  1.00 72.76           C
ATOM   3646  CZ  PHE B 140     -11.558  31.183   3.146  1.00 63.25           C
ATOM   3647  N   TYR B 141      -9.524  34.532   8.857  1.00 67.29           N
ATOM   3648  CA  TYR B 141      -9.525  34.848  10.294  1.00 67.61           C
ATOM   3649  C   TYR B 141     -10.176  33.751  11.120  1.00 69.48           C
ATOM   3650  O   TYR B 141     -10.277  33.871  12.346  1.00 76.19           O
ATOM   3651  CB  TYR B 141     -10.319  36.127  10.581  1.00 68.75           C
ATOM   3652  CG  TYR B 141      -9.579  37.401  10.331  1.00 65.00           C
ATOM   3653  CD1 TYR B 141      -8.307  37.599  10.838  1.00 63.35           C
ATOM   3654  CD2 TYR B 141     -10.157  38.414   9.586  1.00 74.08           C
ATOM   3655  CE1 TYR B 141      -7.629  38.774  10.616  1.00 64.89           C
ATOM   3656  CE2 TYR B 141      -9.482  39.600   9.348  1.00 79.08           C
ATOM   3657  CZ  TYR B 141      -8.221  39.769   9.867  1.00 77.07           C
ATOM   3658  OH  TYR B 141      -7.549  40.938   9.637  1.00 86.62           O
ATOM   3659  N   HIS B 142     -10.674  32.717  10.443  1.00 75.59           N
ATOM   3660  CA  HIS B 142     -11.262  31.555  11.107  1.00 72.00           C
ATOM   3661  C   HIS B 142     -10.689  30.300  10.478  1.00 73.00           C
ATOM   3662  O   HIS B 142      -9.962  30.381   9.486  1.00 73.57           O
ATOM   3663  CB  HIS B 142     -12.792  31.567  11.041  1.00 69.35           C
ATOM   3664  CG  HIS B 142     -13.348  31.353   9.669  1.00 71.10           C
ATOM   3665  ND1 HIS B 142     -13.502  30.092   9.117  1.00 81.53           N
ATOM   3666  CD2 HIS B 142     -13.791  32.223   8.739  1.00 69.38           C
ATOM   3667  CE1 HIS B 142     -14.010  30.209   7.907  1.00 77.02           C
ATOM   3668  NE2 HIS B 142     -14.207  31.489   7.652  1.00 71.43           N
ATOM   3669  N   LYS B 143     -10.949  29.151  11.088  1.00 83.93           N
ATOM   3670  CA  LYS B 143     -10.438  27.906  10.534  1.00 85.48           C
ATOM   3671  C   LYS B 143     -11.298  27.483   9.356  1.00 79.84           C
ATOM   3672  O   LYS B 143     -12.528  27.375   9.485  1.00 85.11           O
ATOM   3673  CB  LYS B 143     -10.405  26.810  11.600  1.00 92.00           C
ATOM   3674  CG  LYS B 143      -9.044  26.621  12.267  1.00103.50           C
ATOM   3675  CD  LYS B 143      -7.935  26.430  11.228  1.00113.26           C
ATOM   3676  CE  LYS B 143      -6.649  25.901  11.870  1.00114.11           C
ATOM   3677  NZ  LYS B 143      -5.472  26.090  10.974  1.00110.43           N
ATOM   3678  N   CYS B 144     -10.667  27.275   8.202  1.00 72.28           N
ATOM   3679  CA  CYS B 144     -11.413  26.846   7.024  1.00 74.97           C
ATOM   3680  C   CYS B 144     -11.022  25.450   6.556  1.00 76.24           C
ATOM   3681  O   CYS B 144      -9.978  25.283   5.922  1.00 81.96           O
ATOM   3682  CB  CYS B 144     -11.153  27.831   5.885  1.00 65.16           C
ATOM   3683  SG  CYS B 144     -12.349  27.706   4.553  1.00 81.11           S
ATOM   3684  N   ASP B 145     -11.885  24.463   6.778  1.00 67.28           N
ATOM   3685  CA  ASP B 145     -11.568  23.107   6.315  1.00 73.17           C
ATOM   3686  C   ASP B 145     -12.031  22.855   4.887  1.00 76.79           C
ATOM   3687  O   ASP B 145     -12.629  23.720   4.250  1.00 76.09           O
ATOM   3688  CB  ASP B 145     -12.134  22.027   7.244  1.00 84.51           C
ATOM   3689  CG  ASP B 145     -13.631  22.157   7.465  1.00 97.09           C
ATOM   3690  OD1 ASP B 145     -14.418  22.015   6.490  1.00 97.91           O
ATOM   3691  OD2 ASP B 145     -14.014  22.382   8.633  1.00108.72           O
ATOM   3692  N   ASP B 146     -11.760  21.652   4.392  1.00 75.82           N
ATOM   3693  CA  ASP B 146     -12.072  21.333   3.007  1.00 69.73           C
ATOM   3694  C   ASP B 146     -13.542  21.603   2.657  1.00 80.74           C
ATOM   3695  O   ASP B 146     -13.831  22.076   1.562  1.00 84.35           O
ATOM   3696  CB  ASP B 146     -11.667  19.894   2.653  1.00 74.98           C
ATOM   3697  CG  ASP B 146     -10.147  19.701   2.574  1.00 83.78           C
ATOM   3698  OD1 ASP B 146      -9.384  20.696   2.656  1.00 71.76           O
ATOM   3699  OD2 ASP B 146      -9.710  18.535   2.413  1.00 90.72           O
ATOM   3700  N   GLU B 147     -14.472  21.346   3.571  1.00 85.94           N
ATOM   3701  CA  GLU B 147     -15.874  21.654   3.270  1.00 98.35           C
ATOM   3702  C   GLU B 147     -16.107  23.149   3.073  1.00 97.76           C
ATOM   3703  O   GLU B 147     -16.871  23.572   2.183  1.00 90.37           O
ATOM   3704  CB  GLU B 147     -16.828  21.095   4.326  1.00110.92           C
ATOM   3705  CG  GLU B 147     -17.195  19.665   4.051  1.00142.42           C
ATOM   3706  CD  GLU B 147     -17.523  19.453   2.582  1.00173.67           C
ATOM   3707  OE1 GLU B 147     -18.425  20.159   2.081  1.00183.94           O
ATOM   3708  OE2 GLU B 147     -16.875  18.603   1.922  1.00187.55           O
ATOM   3709  N   CYS B 148     -15.429  23.940   3.899  1.00 83.25           N
ATOM   3710  CA  CYS B 148     -15.586  25.382   3.882  1.00 68.92           C
ATOM   3711  C   CYS B 148     -14.914  25.932   2.625  1.00 71.88           C
ATOM   3712  O   CYS B 148     -15.387  26.898   1.999  1.00 71.63           O
ATOM   3713  CB  CYS B 148     -14.990  25.950   5.178  1.00 60.72           C
ATOM   3714  SG  CYS B 148     -14.319  27.621   5.151  1.00 99.55           S
ATOM   3715  N   MET B 149     -13.830  25.279   2.229  1.00 61.82           N
ATOM   3716  CA  MET B 149     -13.084  25.729   1.075  1.00 63.46           C
ATOM   3717  C   MET B 149     -13.917  25.454  -0.154  1.00 66.88           C
ATOM   3718  O   MET B 149     -14.017  26.283  -1.068  1.00 69.71           O
ATOM   3719  CB  MET B 149     -11.749  25.004   1.006  1.00 71.87           C
ATOM   3720  CG  MET B 149     -10.726  25.535   1.992  1.00 73.81           C
ATOM   3721  SD  MET B 149      -9.974  27.067   1.457  1.00 76.77           S
ATOM   3722  CE  MET B 149      -8.555  27.097   2.521  1.00 94.59           C
ATOM   3723  N   ASN B 150     -14.554  24.295  -0.169  1.00 68.83           N
ATOM   3724  CA  ASN B 150     -15.400  23.960  -1.299  1.00 68.94           C
ATOM   3725  C   ASN B 150     -16.619  24.857  -1.339  1.00 66.97           C
ATOM   3726  O   ASN B 150     -17.103  25.207  -2.404  1.00 78.29           O
ATOM   3727  CB  ASN B 150     -15.782  22.481  -1.282  1.00 75.32           C
ATOM   3728  CG  ASN B 150     -14.564  21.563  -1.333  1.00 81.01           C
ATOM   3729  OD1 ASN B 150     -13.508  21.916  -1.879  1.00 95.62           O
ATOM   3730  ND2 ASN B 150     -14.708  20.377  -0.766  1.00 76.14           N
ATOM   3731  N   SER B 151     -17.097  25.253  -0.169  1.00 66.47           N
ATOM   3732  CA  SER B 151     -18.244  26.142  -0.085  1.00 65.32           C
ATOM   3733  C   SER B 151     -17.902  27.506  -0.649  1.00 65.37           C
ATOM   3734  O   SER B 151     -18.735  28.173  -1.270  1.00 71.21           O
ATOM   3735  CB  SER B 151     -18.710  26.295   1.357  1.00 69.58           C
ATOM   3736  OG  SER B 151     -18.163  27.458   1.938  1.00 69.82           O
ATOM   3737  N   VAL B 152     -16.676  27.940  -0.407  1.00 60.04           N
ATOM   3738  CA  VAL B 152     -16.224  29.159  -1.033  1.00 53.68           C
ATOM   3739  C   VAL B 152     -16.213  28.963  -2.532  1.00 61.68           C
ATOM   3740  O   VAL B 152     -16.826  29.740  -3.266  1.00 59.64           O
ATOM   3741  CB  VAL B 152     -14.844  29.539  -0.533  1.00 58.52           C
ATOM   3742  CG1 VAL B 152     -14.204  30.568  -1.446  1.00 48.25           C
ATOM   3743  CG2 VAL B 152     -14.951  30.041   0.894  1.00 61.24           C
ATOM   3744  N   LYS B 153     -15.547  27.899  -2.977  1.00 74.66           N
ATOM   3745  CA  LYS B 153     -15.433  27.589  -4.406  1.00 71.57           C
ATOM   3746  C   LYS B 153     -16.780  27.423  -5.145  1.00 72.59           C
ATOM   3747  O   LYS B 153     -16.957  27.937  -6.250  1.00 67.93           O
ATOM   3748  CB  LYS B 153     -14.590  26.329  -4.615  1.00 58.23           C
ATOM   3749  CG  LYS B 153     -13.130  26.438  -4.210  1.00 68.93           C
ATOM   3750  CD  LYS B 153     -12.351  25.282  -4.817  1.00 81.83           C
ATOM   3751  CE  LYS B 153     -11.368  24.639  -3.867  1.00 51.09           C
ATOM   3752  NZ  LYS B 153     -11.200  23.222  -4.282  1.00 88.77           N
ATOM   3753  N   ASN B 154     -17.718  26.705  -4.533  1.00 78.77           N
ATOM   3754  CA  ASN B 154     -19.000  26.402  -5.173  1.00 81.48           C
ATOM   3755  C   ASN B 154     -20.037  27.482  -4.889  1.00 76.59           C
ATOM   3756  O   ASN B 154     -21.225  27.313  -5.166  1.00 82.21           O
ATOM   3757  CB  ASN B 154     -19.505  24.976  -4.868  1.00 84.03           C
ATOM   3758  CG  ASN B 154     -20.443  24.916  -3.683  1.00106.38           C
ATOM   3759  OD1 ASN B 154     -20.240  25.598  -2.678  1.00106.75           O
ATOM   3760  ND2 ASN B 154     -21.497  24.102  -3.806  1.00136.42           N
ATOM   3761  N   GLY B 155     -19.572  28.559  -4.261  1.00 68.53           N
ATOM   3762  CA  GLY B 155     -20.317  29.802  -4.181  1.00 54.20           C
ATOM   3763  C   GLY B 155     -21.240  29.914  -2.988  1.00 60.24           C
ATOM   3764  O   GLY B 155     -22.002  30.860  -2.882  1.00 72.86           O
ATOM   3765  N   THR B 156     -21.189  28.932  -2.101  1.00 52.32           N
ATOM   3766  CA  THR B 156     -22.128  28.838  -0.981  1.00 75.59           C
ATOM   3767  C   THR B 156     -21.697  29.368   0.379  1.00 76.70           C
ATOM   3768  O   THR B 156     -22.430  29.195   1.365  1.00 83.67           O
ATOM   3769  CB  THR B 156     -22.587  27.397  -0.741  1.00 78.88           C
ATOM   3770  OG1 THR B 156     -21.445  26.552  -0.507  1.00 75.23           O
ATOM   3771  CG2 THR B 156     -23.401  26.913  -1.926  1.00 76.26           C
ATOM   3772  N   TYR B 157     -20.522  29.971   0.450  1.00 67.70           N
ATOM   3773  CA  TYR B 157     -19.858  30.188   1.723  1.00 72.71           C
ATOM   3774  C   TYR B 157     -20.763  30.866   2.730  1.00 82.57           C
ATOM   3775  O   TYR B 157     -21.571  31.706   2.362  1.00 80.95           O
ATOM   3776  CB  TYR B 157     -18.618  31.032   1.487  1.00 59.06           C
ATOM   3777  CG  TYR B 157     -17.984  31.570   2.727  1.00 61.94           C
ATOM   3778  CD1 TYR B 157     -17.138  30.781   3.489  1.00 70.14           C
ATOM   3779  CD2 TYR B 157     -18.210  32.881   3.131  1.00 65.53           C
ATOM   3780  CE1 TYR B 157     -16.541  31.270   4.631  1.00 70.57           C
ATOM   3781  CE2 TYR B 157     -17.619  33.389   4.274  1.00 59.71           C
ATOM   3782  CZ  TYR B 157     -16.785  32.577   5.021  1.00 68.55           C
ATOM   3783  OH  TYR B 157     -16.193  33.072   6.161  1.00 64.52           O
ATOM   3784  N   ASP B 158     -20.652  30.458   3.994  1.00 90.65           N
ATOM   3785  CA  ASP B 158     -21.540  30.938   5.051  1.00 90.74           C
ATOM   3786  C   ASP B 158     -20.807  31.983   5.871  1.00 90.41           C
ATOM   3787  O   ASP B 158     -19.950  31.640   6.675  1.00 89.39           O
ATOM   3788  CB  ASP B 158     -21.859  29.752   5.965  1.00 96.36           C
ATOM   3789  CG  ASP B 158     -23.186  29.889   6.699  1.00109.35           C
ATOM   3790  OD1 ASP B 158     -23.470  30.975   7.245  1.00117.49           O
ATOM   3791  OD2 ASP B 158     -23.932  28.884   6.760  1.00114.14           O
ATOM   3792  N   TYR B 159     -21.171  33.251   5.693  1.00 93.20           N
ATOM   3793  CA  TYR B 159     -20.595  34.336   6.494  1.00 78.72           C
ATOM   3794  C   TYR B 159     -21.020  34.354   7.963  1.00 84.03           C
ATOM   3795  O   TYR B 159     -20.158  34.400   8.846  1.00 97.75           O
ATOM   3796  CB  TYR B 159     -20.839  35.699   5.853  1.00 76.35           C
ATOM   3797  CG  TYR B 159     -20.313  36.837   6.673  1.00 76.19           C
ATOM   3798  CD1 TYR B 159     -18.988  37.232   6.569  1.00 67.44           C
ATOM   3799  CD2 TYR B 159     -21.145  37.533   7.556  1.00 83.49           C
ATOM   3800  CE1 TYR B 159     -18.503  38.284   7.324  1.00 80.40           C
ATOM   3801  CE2 TYR B 159     -20.661  38.590   8.327  1.00 77.23           C
ATOM   3802  CZ  TYR B 159     -19.345  38.954   8.209  1.00 82.14           C
ATOM   3803  OH  TYR B 159     -18.871  39.997   8.964  1.00 87.17           O
ATOM   3804  N   PRO B 160     -22.342  34.321   8.239  1.00 83.84           N
ATOM   3805  CA  PRO B 160     -22.748  34.429   9.644  1.00 92.38           C
ATOM   3806  C   PRO B 160     -22.191  33.295  10.479  1.00 88.96           C
ATOM   3807  O   PRO B 160     -21.974  33.488  11.681  1.00 91.81           O
ATOM   3808  CB  PRO B 160     -24.276  34.305   9.583  1.00100.46           C
ATOM   3809  CG  PRO B 160     -24.643  34.603   8.168  1.00 77.88           C
ATOM   3810  CD  PRO B 160     -23.504  34.120   7.356  1.00 74.04           C
ATOM   3811  N   LYS B 161     -21.970  32.140   9.847  1.00 83.19           N
ATOM   3812  CA  LYS B 161     -21.455  30.965  10.541  1.00 83.20           C
ATOM   3813  C   LYS B 161     -20.064  31.185  11.155  1.00 83.69           C
ATOM   3814  O   LYS B 161     -19.808  30.835  12.312  1.00 84.16           O
ATOM   3815  CB  LYS B 161     -21.452  29.756   9.612  1.00 80.73           C
ATOM   3816  CG  LYS B 161     -20.863  28.494  10.230  1.00 93.06           C
ATOM   3817  CD  LYS B 161     -21.740  27.271   9.972  1.00106.58           C
ATOM   3818  CE  LYS B 161     -21.251  26.454   8.782  1.00107.04           C
ATOM   3819  NZ  LYS B 161     -19.819  26.121   8.941  1.00107.65           N
ATOM   3820  N   TYR B 162     -19.167  31.764  10.373  1.00 88.28           N
ATOM   3821  CA  TYR B 162     -17.806  32.001  10.827  1.00 90.72           C
ATOM   3822  C   TYR B 162     -17.614  33.418  11.350  1.00 95.95           C
ATOM   3823  O   TYR B 162     -16.523  33.796  11.753  1.00104.02           O
ATOM   3824  CB  TYR B 162     -16.831  31.676   9.700  1.00 84.53           C
ATOM   3825  CG  TYR B 162     -16.999  30.257   9.205  1.00 84.44           C
ATOM   3826  CD1 TYR B 162     -16.467  29.194   9.914  1.00 77.44           C
ATOM   3827  CD2 TYR B 162     -17.713  29.980   8.048  1.00 83.77           C
ATOM   3828  CE1 TYR B 162     -16.625  27.905   9.482  1.00 78.98           C
ATOM   3829  CE2 TYR B 162     -17.879  28.683   7.606  1.00 87.04           C
ATOM   3830  CZ  TYR B 162     -17.331  27.646   8.327  1.00 86.02           C
ATOM   3831  OH  TYR B 162     -17.486  26.339   7.895  1.00 94.15           O
ATOM   3832  N   GLU B 163     -18.697  34.184  11.356  1.00 97.08           N
ATOM   3833  CA  GLU B 163     -18.656  35.621  11.629  1.00103.15           C
ATOM   3834  C   GLU B 163     -17.966  36.099  12.907  1.00100.76           C
ATOM   3835  O   GLU B 163     -16.959  36.802  12.845  1.00 90.87           O
ATOM   3836  CB  GLU B 163     -20.065  36.180  11.619  1.00113.10           C
ATOM   3837  CG  GLU B 163     -20.107  37.674  11.713  1.00107.12           C
ATOM   3838  CD  GLU B 163     -21.517  38.185  11.665  1.00100.07           C
ATOM   3839  OE1 GLU B 163     -22.438  37.351  11.496  1.00 89.83           O
ATOM   3840  OE2 GLU B 163     -21.707  39.410  11.795  1.00101.53           O
ATOM   3841  N   GLU B 164     -18.529  35.768  14.062  1.00110.52           N
ATOM   3842  CA  GLU B 164     -17.978  36.302  15.301  1.00124.34           C
ATOM   3843  C   GLU B 164     -16.669  35.609  15.662  1.00118.05           C
ATOM   3844  O   GLU B 164     -15.762  36.240  16.234  1.00130.45           O
ATOM   3845  CB  GLU B 164     -18.988  36.262  16.447  1.00139.54           C
ATOM   3846  CG  GLU B 164     -19.671  34.930  16.630  1.00153.23           C
ATOM   3847  CD  GLU B 164     -20.648  34.945  17.793  1.00155.57           C
ATOM   3848  OE1 GLU B 164     -20.270  35.441  18.876  1.00159.11           O
ATOM   3849  OE2 GLU B 164     -21.793  34.474  17.618  1.00146.90           O
ATOM   3850  N   GLU B 165     -16.559  34.328  15.312  1.00 93.00           N
ATOM   3851  CA  GLU B 165     -15.270  33.647  15.424  1.00 90.67           C
ATOM   3852  C   GLU B 165     -14.170  34.438  14.701  1.00104.25           C
ATOM   3853  O   GLU B 165     -13.121  34.735  15.276  1.00116.22           O
ATOM   3854  CB  GLU B 165     -15.326  32.217  14.882  1.00 72.38           C
ATOM   3855  CG  GLU B 165     -13.936  31.579  14.750  1.00 74.61           C
ATOM   3856  CD  GLU B 165     -13.963  30.148  14.210  1.00 89.55           C
ATOM   3857  OE1 GLU B 165     -15.074  29.618  13.928  1.00 96.25           O
ATOM   3858  OE2 GLU B 165     -12.866  29.555  14.061  1.00 80.98           O
ATOM   3859  N   SER B 166     -14.418  34.792  13.447  1.00 90.64           N
ATOM   3860  CA  SER B 166     -13.471  35.593  12.706  1.00 88.21           C
ATOM   3861  C   SER B 166     -13.273  36.919  13.409  1.00106.20           C
ATOM   3862  O   SER B 166     -12.146  37.412  13.479  1.00124.43           O
ATOM   3863  CB  SER B 166     -13.967  35.837  11.297  1.00 71.63           C
ATOM   3864  OG  SER B 166     -14.618  34.684  10.844  1.00 75.43           O
ATOM   3865  N   LYS B 167     -14.364  37.491  13.919  1.00 96.19           N
ATOM   3866  CA  LYS B 167     -14.309  38.806  14.551  1.00 97.07           C
ATOM   3867  C   LYS B 167     -13.247  38.830  15.637  1.00102.68           C
ATOM   3868  O   LYS B 167     -12.267  39.592  15.554  1.00102.55           O
ATOM   3869  CB  LYS B 167     -15.669  39.241  15.094  1.00100.33           C
ATOM   3870  CG  LYS B 167     -15.608  40.482  15.998  1.00112.93           C
ATOM   3871  CD  LYS B 167     -16.353  41.710  15.436  1.00112.25           C
ATOM   3872  CE  LYS B 167     -17.873  41.513  15.420  1.00113.12           C
ATOM   3873  NZ  LYS B 167     -18.413  40.843  16.642  1.00115.00           N
ATOM   3874  N   LEU B 168     -13.449  37.992  16.652  1.00104.27           N
ATOM   3875  CA  LEU B 168     -12.557  37.979  17.806  1.00110.66           C
ATOM   3876  C   LEU B 168     -11.092  37.911  17.382  1.00106.51           C
ATOM   3877  O   LEU B 168     -10.287  38.757  17.779  1.00102.85           O
ATOM   3878  CB  LEU B 168     -12.902  36.814  18.740  1.00112.92           C
ATOM   3879  CG  LEU B 168     -14.369  36.737  19.178  1.00110.22           C
ATOM   3880  CD1 LEU B 168     -14.547  35.630  20.209  1.00109.37           C
ATOM   3881  CD2 LEU B 168     -14.909  38.086  19.701  1.00100.96           C
ATOM   3882  N   ASN B 169     -10.769  36.943  16.530  1.00101.05           N
ATOM   3883  CA  ASN B 169      -9.410  36.780  16.017  1.00100.89           C
ATOM   3884  C   ASN B 169      -8.850  37.988  15.247  1.00 96.43           C
ATOM   3885  O   ASN B 169      -7.658  38.302  15.338  1.00 92.71           O
ATOM   3886  CB  ASN B 169      -9.341  35.540  15.130  1.00107.65           C
ATOM   3887  CG  ASN B 169      -8.824  34.327  15.871  1.00118.65           C
ATOM   3888  OD1 ASN B 169      -7.667  34.299  16.316  1.00137.51           O
ATOM   3889  ND2 ASN B 169      -9.669  33.307  15.997  1.00107.64           N
ATOM   3890  N   ARG B 170      -9.714  38.635  14.470  1.00 92.15           N
ATOM   3891  CA  ARG B 170      -9.361  39.845  13.737  1.00 87.60           C
ATOM   3892  C   ARG B 170      -9.023  40.946  14.733  1.00 99.57           C
ATOM   3893  O   ARG B 170      -8.174  41.804  14.465  1.00114.31           O
ATOM   3894  CB  ARG B 170     -10.516  40.288  12.822  1.00 72.61           C
ATOM   3895  CG  ARG B 170     -10.375  41.700  12.257  1.00 76.18           C
ATOM   3896  CD  ARG B 170     -11.476  42.074  11.240  1.00 88.62           C
ATOM   3897  NE  ARG B 170     -12.820  42.196  11.818  1.00 97.64           N
ATOM   3898  CZ  ARG B 170     -13.776  41.278  11.688  1.00 93.00           C
ATOM   3899  NH1 ARG B 170     -13.535  40.169  11.003  1.00101.11           N
ATOM   3900  NH2 ARG B 170     -14.975  41.459  12.238  1.00 81.88           N
ATOM   3901  N   ASN B 171      -9.677  40.909  15.892  1.00 93.94           N
ATOM   3902  CA  ASN B 171      -9.476  41.946  16.904  1.00112.01           C
ATOM   3903  C   ASN B 171      -8.253  41.767  17.815  1.00121.50           C
ATOM   3904  O   ASN B 171      -7.330  42.599  17.812  1.00128.70           O
ATOM   3905  CB  ASN B 171     -10.737  42.100  17.743  1.00119.99           C
ATOM   3906  CG  ASN B 171     -11.914  42.555  16.919  1.00129.98           C
ATOM   3907  OD1 ASN B 171     -11.746  43.208  15.876  1.00122.40           O
ATOM   3908  ND2 ASN B 171     -13.119  42.220  17.377  1.00142.21           N
ATOM   3909  N   GLU B 172      -8.281  40.699  18.615  1.00116.15           N
ATOM   3910  CA  GLU B 172      -7.179  40.345  19.505  1.00120.72           C
ATOM   3911  C   GLU B 172      -5.819  40.419  18.799  1.00128.30           C
ATOM   3912  O   GLU B 172      -5.712  40.154  17.595  1.00125.49           O
ATOM   3913  CB  GLU B 172      -7.403  38.934  20.058  1.00130.41           C
ATOM   3914  CG  GLU B 172      -6.291  37.946  19.708  1.00142.34           C
ATOM   3915  CD  GLU B 172      -6.774  36.506  19.595  1.00145.67           C
ATOM   3916  OE1 GLU B 172      -7.665  36.100  20.374  1.00152.13           O
ATOM   3917  OE2 GLU B 172      -6.251  35.773  18.725  1.00133.36           O
TER    3918      GLU B 172
ATOM   3919  N   PRO C   9      -7.669  66.055   9.944  1.00162.71           N
ATOM   3920  CA  PRO C   9      -6.538  66.979  10.086  1.00167.84           C
ATOM   3921  C   PRO C   9      -5.263  66.340   9.546  1.00174.56           C
ATOM   3922  O   PRO C   9      -4.198  66.963   9.563  1.00176.74           O
ATOM   3923  CB  PRO C   9      -6.432  67.144  11.599  1.00163.08           C
ATOM   3924  CG  PRO C   9      -6.866  65.803  12.131  1.00158.75           C
ATOM   3925  CD  PRO C   9      -7.908  65.275  11.174  1.00158.38           C
ATOM   3926  N   GLY C  10      -5.394  65.113   9.043  1.00170.46           N
ATOM   3927  CA  GLY C  10      -4.250  64.280   8.714  1.00155.58           C
ATOM   3928  C   GLY C  10      -3.795  64.262   7.267  1.00132.12           C
ATOM   3929  O   GLY C  10      -4.443  64.822   6.373  1.00115.76           O
ATOM   3930  N   ASP C  11      -2.663  63.598   7.049  1.00125.46           N
ATOM   3931  CA  ASP C  11      -1.999  63.586   5.751  1.00135.05           C
ATOM   3932  C   ASP C  11      -2.811  62.808   4.719  1.00134.57           C
[truncated: 1,393,100 more chars]
