# Supplementary material for: Commercial influenza vaccines vary in HA-complex structure and in induction of cross-reactive HA antibodies
Source: Nat Commun. 2023 Mar 30;14:1763. doi: 10.1038/s41467-023-37162-z (PMC10060936; doi:10.1038/s41467-023-37162-z)
Supplement: Supplementary file 8 — Source Data [file 41467_2023_37162_MOESM8_ESM.zip › scriptsForFig2A/doMeasure.pl]

#!/usr/bin/perl

#######################################################################
# This software was developed at the National Institutes of Health by 
# an employee of the Federal Government in the course of his official 
# duties. Pursuant to Title 17, Section 105 of the United States Code, 
# this software is not subject to copyright protection and is in the 
# public domain. NIH assumes no responsibility whatsoever for its use 
# by other parties, and makes no guarantees, expressed or implied, 
# about its quality, reliability, or any other characteristic.
#######################################################################

use strict;

print "distance\tangle_rel_HA\tangle_2_1\tangle_1_2\tclash\tclash_count\n";
#print "distance_base\tangle_rel_HA\tangle_1_2\tangle_2_1\tdistance_head\n";

my $output = "";
my ($dist, $angle1, $angle2, $angle3, $dist_head);
#my $count = 1;
my $count = 1;
while($count) {
	#			$count--;


# generate new conformation
if(1) {
	system("./randomizePdbOrientation.pl 4HLZ-C179-trim-noaniso-rot.pdb > new.pdb");
}


# generate chimera combined, get dist and angle
if(1) {
	# make script dynamically from measure script (matched to reply log parsing script)
	system("/Users/gallagherjr/Applications/Chimera.app/Contents/MacOS/chimera --nogui measure_2.chimera.v3.cmd 2>/dev/null > chimeraReplyLog.txt");
	system('cat chimeraReplyLog.txt | grep "\(Distance\)\|\(Angle\)" > chimeraReplyLog-reduce.txt');
	system('cat chimeraReplyLog-reduce.txt | /Users/gallagherjr/harrisLab/programming/2020-01-03_chimera-measureDistAng/convertReplyLogToTable.pl > chimeraReplyLog-parse.txt');
	$output = `cat chimeraReplyLog-parse.txt`;
	#print $output;
	if($output =~ /\n([\d\.]+)\s+([\d\.]+)\s+([\d\.]+)\s+([\d\.]+)\s+([\d\.]+)/) {
		$dist = $1;
		$angle1 = $2;
		$angle2 = $3;
		$angle3 = $4;
		$dist_head = $5;
	} else {
		die("Error output from chimera: $output");
	}
}

# skip measuring clashes for HA orientations unlike if they share a membrane
#   ie.. one is above the other
#if($angle2 < 45 || $angle3 < 45) {
#	#	$count++;
#	print STDERR "skip small angle\n";
#	next;
#}
#if($angle2 > 135 || $angle3 > 135) {
#	#	$count++;
#	print STDERR "skip invert\n";
#	next;
#}
#print STDERR "keeping\n";

# skip HAs where the head is closer than the base (avoid overlapping configuations
if($dist_head < $dist) {
	print STDERR "skip close head\n";
	next;
}


# probe for clashes
if(1) {
	$output = `./probe -ONLYBADOUT -NOTICKs -Implicit -MC -SELF "ALL"  new-combined.pdb 2>/dev/null | wc -l`;
	$output =~ s/^\s+//;
	$output =~ s/\s+$//;
	my $clashResult;
	#print "OUTPUT $output\n";
	if($output > 12600) {
		$clashResult = 'clash';
	} else {
		$clashResult = 'no_clash';
	}
	print "$dist\t$angle1\t$angle2\t$angle3\t$clashResult\t$output\n";
}

}
