# Supplementary material for: Commercial influenza vaccines vary in HA-complex structure and in induction of cross-reactive HA antibodies
Source: Nat Commun. 2023 Mar 30;14:1763. doi: 10.1038/s41467-023-37162-z (PMC10060936; doi:10.1038/s41467-023-37162-z)
Supplement: Supplementary file 8 — Source Data [file 41467_2023_37162_MOESM8_ESM.zip › scriptsForFig2A/convertReplyLogToTable.pl]

#!/usr/bin/perl

#######################################################################
# This software was developed at the National Institutes of Health by 
# an employee of the Federal Government in the course of his official 
# duties. Pursuant to Title 17, Section 105 of the United States Code, 
# this software is not subject to copyright protection and is in the 
# public domain. NIH assumes no responsibility whatsoever for its use 
# by other parties, and makes no guarantees, expressed or implied, 
# about its quality, reliability, or any other characteristic.
#######################################################################

use strict;
use Data::Dumper;


#if($#ARGV < 0)
#{
#    print "Usage: $0 reply-log-output.txt \n";
#    print "Usage: cat replot-log-output.txt | $0  \n";
#    exit(0);
#}

my $DEBUG = 1;


$::MaxNeighborCount = 6;
$::data = {};

sub processInput {
	#print "distance_base\tangle_rel_HA\tangle_1_2\tangle_2_1\tdistance_head\n";
	my $inputRef = shift;
	#my @fileList;
	#
	#open(FILE, "<$ARGV[0]") || die("Can't open file $ARGV[0]");
	my $line;
	foreach $line (@{$inputRef}) {
		$line =~ s/^\s+//;
		$line =~ s/\s+$//;
	}

	my $i;
	my $index;
	my $dist_base;
	my $angle_rel_ha;
	my $angle_1_2;
	my $angle_2_1;
	my $dist_head; # 9 entries
	my $INPUT_LINES_PER_ENTRY = 13;
	for($i=0; $i <= 1+$#{$inputRef}-$INPUT_LINES_PER_ENTRY; $i+= $INPUT_LINES_PER_ENTRY) {
		$index = getIndex($inputRef->[$i]);
		$dist_base = getDistance($inputRef->[$i]);
		$angle_rel_ha = getAngle($inputRef->[$i+1]);
		$angle_1_2 = getAngle(   $inputRef->[$i+2]);
		$angle_2_1 = getAngle(   $inputRef->[$i+3]);
		$dist_head=-1; # initialize to something
		my $j;
		my $tempDistance;
		for($j=0; $j<9; $j++) {
			$tempDistance = getDistance($inputRef->[$i+4+$j]);
			if($dist_head == -1) {
				$dist_head = $tempDistance;
			}
			if($tempDistance < $dist_head) {
				$dist_head = $tempDistance;
			}
		}
		#print "$dist_base\t$angle_rel_ha\t$angle_1_2\t$angle_2_1\t$dist_head\n";
		#print "$dist_base\t$angle_rel_ha\t$angle_1_2\t$angle_2_1\t$dist_head\n";
		my $thisData = {"dist_base" => $dist_base,
						"angle_rel_ha" => $angle_rel_ha,
						"angle_1_2" => $angle_1_2,
						"angle_2_1" => $angle_2_1,
						"dist_head" => $dist_head};

		if(!exists $::data->{$index}) {
			$::data->{$index} = [];
		}
		push(@{$::data->{$index}}, $thisData);
	}
}

sub sortByDistBase {
	#return $::data->{$a}->{'dist_base'} <=> $::data->{$b}->{'dist_base'};
	#print "comparing $a->{'dist_base'}\n";
	return $a->{'dist_base'} <=> $b->{'dist_base'};
}

sub cullDataToClosestHA {
	my $newHash = {};

	my @keyList = keys(%{$::data});
	my $thisKey;
	foreach $thisKey (@keyList) {
		#print "All entries before:\n";
		#print Dumper $::data->{$thisKey};
		#print Dumper \@{$::data->{$thisKey}};
		# sort the array by distance
		#sort sortByDistBase (@{$::data->{$thisKey}});
		$::data->{$thisKey} = [sort sortByDistBase (@{$::data->{$thisKey}})];
		#print "All entries after sort:\n";
		#print Dumper $::data->{$thisKey};

		#		foreach $thisDist (@{$::data->{$thisKey}}) {
		#}

		# take the top 6 values
		$newHash->{$thisKey} = [];
		my $dataCount = 0;
		for($dataCount=0; $dataCount <  $::MaxNeighborCount; $dataCount++) {
			#print "DataCount $dataCount\n";
			if($dataCount > $#{$::data->{$thisKey}}) {
				last;
			}
			push(@{$newHash->{$thisKey}}, $::data->{$thisKey}->[$dataCount]);
		}
		#print "All entries after:\n";
		#print Dumper $newHash->{$thisKey};
		#die("here");
	}

	$::data = $newHash;
}

sub printData {
	print "distance_base\tangle_rel_HA\tangle_1_2\tangle_2_1\tdistance_head\n";
		#print "$dist_base\t$angle_rel_ha\t$angle_1_2\t$angle_2_1\t$dist_head\n";

	my @keyList = keys(%{$::data});
	my $thisKey;
	my $thisMeasurement;
	foreach $thisKey (@keyList) {
		foreach $thisMeasurement (@{$::data->{$thisKey}}) {
			print join("\t",(
								$thisMeasurement->{"dist_base"},
								$thisMeasurement->{"angle_rel_ha"},
								$thisMeasurement->{"angle_1_2"},
								$thisMeasurement->{"angle_2_1"},
								$thisMeasurement->{"dist_head"},"\n")
						);
		}
	}
}

sub getIndex {
	my $line = shift;
	if($line =~ /^Distance between #(\d+) /) {
		return $1;
	} else {
		die("Error parsing index: \"$line\"");
	}
}


sub getAngle {
	my $line = shift;
	if($line =~ /^Angle.*\s([\d\.]+)$/) {
		return $1;
	} else {
		die("Error parsing angle: \"$line\"");
	}
}
sub getDistance {
	my $line = shift;
	#print "getting dist: $line\n";
	if($line =~ /^Distance.*\s([\d\.]+)$/) {
		return $1;
	} else {
		die("Error parsing distance: \"$line\"");
	}
}


my $input;
my @inputAll;
if($#ARGV >= 0) {
    my $fileName = shift(@ARGV);
	open(FILE,"<$fileName") || die("Can't open file $fileName");
	my @inputAll = <FILE>;
	removeBlankSpace(\@inputAll);
    processInput(\@inputAll);
	close(FILE)
}
elsif($#ARGV < 0) {
    while($input = <>) {
		$input =~ s/\s+$//;
		if($input =~ /\S/) {
			push(@inputAll, $input);
		}
	}
	processInput(\@inputAll);
}
cullDataToClosestHA();
printData();

sub removeBlankSpace {
	my $inputAllRef = shift;
	my $countEnd = $#{$inputAllRef};
	my $count;
	my @deleteList;
	for($count=0;$count <= $countEnd;$count++) {
		#print $inputAllRef->[$count];
		if($inputAllRef->[$count] !~ /[a-zA-Z0-9]/) {
			push(@deleteList, $count);
		}
	}
	#print Dumper \@deleteList;
	@deleteList = reverse(@deleteList);
	foreach $count (@deleteList) {
		splice(@{$inputAllRef}, $count, 1);
	}

	#$countEnd = $#{$inputAllRef};
	#for($count=0;$count <= $countEnd;$count++) {
	#	print $inputAllRef->[$count];
	#}
}
