# Supplementary material for: Commercial influenza vaccines vary in HA-complex structure and in induction of cross-reactive HA antibodies
Source: Nat Commun. 2023 Mar 30;14:1763. doi: 10.1038/s41467-023-37162-z (PMC10060936; doi:10.1038/s41467-023-37162-z)
Supplement: Supplementary file 8 — Source Data [file 41467_2023_37162_MOESM8_ESM.zip › scriptsForFig2A/plotDoMeasure-polygonFraction.R]

#######################################################################
# This software was developed at the National Institutes of Health by 
# an employee of the Federal Government in the course of his official 
# duties. Pursuant to Title 17, Section 105 of the United States Code, 
# this software is not subject to copyright protection and is in the 
# public domain. NIH assumes no responsibility whatsoever for its use 
# by other parties, and makes no guarantees, expressed or implied, 
# about its quality, reliability, or any other characteristic.
#######################################################################

library(Hmisc)
library(sp)


#
# to output PNG image
#
outputFile <- 'plotDoMeasurePlot_small.png'
plottingPNG <- FALSE
plottingPNG <- TRUE
if(plottingPNG)
        #{ png(filename=outputFile,width=1224,height=1024,res=200)}
        #{ png(filename=outputFile,width=1836,height=1536,res=300,pointsize=8)}
		# 900 width; 300 dpi = 3 inches total width
        #{ png(filename=outputFile,width=900,height=752,res=300,pointsize=8)}
        { png(filename=outputFile,width=1800,height=1506,res=600,pointsize=8)}


par(xpd=TRUE)
par(mar=c(4,4,3,7)+0.1)


getTextLabelPosition <- function(Xoffset, Yoffset) {
	usrCoords <- par('usr')
    output <- c(0,0)
    output[1] <- usrCoords[1] + (usrCoords[2]-usrCoords[1])*Xoffset
    output[2] <- usrCoords[3] + (usrCoords[4]-usrCoords[3])*Yoffset
    return(output)
}

maxX <- 240
maxY <- 180
labelYHeight <- 1.10

#data <- read.table("doMeasureOutput-2022-03-25_01.txt",header=TRUE)
#data <- read.table("doMeasureOutput-2020-04-16_01-fixed.txt",header=TRUE)
#data <- read.table("doMeasureOutput-sum.txt",header=TRUE)
#data <- read.table("doMeasureTotalFinal-2022-04-08.txt",header=TRUE)
#data <- read.table("doMeasureTotalFinal-2022-04-13.txt",header=TRUE)
#data <- read.table("doMeasureOutput-2022-04-14_lowangle.txt",header=TRUE)
#data <- read.table("doMeasureOutput-2022-04-15.txt",header=TRUE)
#data <- read.table("doMeasureOutput-2022-04-18-lowAngle.txt",header=TRUE)
#data <- read.table("doMeasureCombined.txt",header=TRUE)
#data <- read.table("doMeasureTotalFinal-2022-04-19_full.txt",header=TRUE)
data <- read.table("doMeasureTotalFinal-2022-04-26.txt",header=TRUE)


# resample data when there are too many points
#data <- data[seq(from=1,to=length(data[,1]),by=20),]
data <- data[1:200000,]

# plot no points
# to plot only polygons
#data <- c()

# exclude HAs that are stacked on top of each other (unrealistic)
data <- data[data$angle_2_1 > 45,]
data <- data[data$angle_1_2 > 45,]

# exclude HAs with Angle > 90
data <- data[data$angle_rel_HA <= maxY,]

# exclude HAs that are off the plot
data <- data[data$distance <= maxX,]


par(bty="l")
dataNoClash <- subset(data, as.character(data$clash) == "no_clash")
dataClash <- subset(data, as.character(data$clash) == "clash")
# red / green
#clashColor <- "#FF000020"
#noClashColor <- "#00CC0020"
#clashColorLegend <- "#FF0000FF"
#noClashColorLegend <- "#00CC00FF"

# yellow / blue
clashColor <- "#DCC92920"
noClashColor <- "#588FF220"
clashColorLegend <- "#DCC929FF"
noClashColorLegend <- "#588FF2FF"
# PLOT NO CLASH
plot(dataNoClash$distance, dataNoClash$angle_rel_HA,col=noClashColor,bg=noClashColor,xlim=c(0,maxX),ylim=c(0,maxY),xlab="",ylab="",pch=20,cex=0.15,yaxt='no',xaxs="i",yaxs="i")

# axis(2,at=c(0,45,90,135,180,225,270,305,360))
axis(2,at=seq(from=0,to=maxY,by=45))
axis(2,at=seq(from=0,to=maxY,by=15),labels=FALSE,tck=-0.015)
minor.tick(ny=1, nx=5)

# PLOT CLASH
par(new=TRUE)
plot(dataClash$distance, dataClash$angle_rel_HA,col=clashColor,bg=clashColor,xlim=c(0,maxX),ylim=c(0,maxY),xlab="",ylab="",lwd=1,yaxt='no',cex=0.15,pch=20,xaxs="i",yaxs="i")
 
axis(2,at=seq(from=0,to=maxY,by=45))
axis(2,at=seq(from=0,to=maxY,by=15),labels=FALSE,tck=-0.015)
minor.tick(ny=1, nx=5)
#######################
# original
#######################
# polygonX <- c(0,   0,  20, 20,  30,  45,  55,  75, 125)
# polygonY <- c(0, 180, 180, 135,100,  67,  50,  30,   0)

#######################
# revised 2020-04-20
#######################
#polygon1X <- c(0,   0)  
#polygon1Y <- c(0, 180) 

#boundaryX <- c(15,   15,  30,  50,  65,  90, 110)
#boundaryY <- c(180, 155, 115,  75,  55,  25,   0)

#polygon2X <- c(150, 150)  
#polygon2Y <- c(180, 00) 

#boundary2X <- c(120, 120,  75, 75)
#boundary2Y <- c(  0,  30,  135, 180)

#polygon3X <- c(150, 150)  
#polygon3Y <- c(00, 180) 


#polygon(c(polygon1X,boundaryX), c(polygon1Y,boundaryY), col="#FF000033")
#polygon(c(rev(boundaryX),polygon2X), c(rev(boundaryY),polygon2Y), col="#FFFF3333")
#polygon(c(rev(boundary2X),polygon3X), c(rev(boundary2Y),polygon3Y), col="#0055FF44")

#######################
# revised 2020-04-20
#   0-180 degrees polygons
#######################
polygon1X <- c(0,   0)
polygon1Y <- c(0, 180)

boundaryX <- c(15,   15,  30,  50,  65,  90, 110)
boundaryY <- c(180, 155, 115,  75,  55,  25,   0)

polygon2X <- c(160, 160)
polygon2Y <- c(180, 00)

boundary2X <- c(120, 120,  75, 75)
boundary2Y <- c(  0,  30,  135, 180)

polygon3X <- c(160, 160)
polygon3Y <- c(00, 180)

polygon4X <- c(maxX, maxX)
polygon4Y <- c(0, 180)


#######################
# revised 2022-03-25
#   0-90 degrees polygons
#######################
polygon1X <- c(0,   0)
polygon1Y <- c(0, 90)

boundaryX <- c(45,  45, 90, 120)
boundaryY <- c(90, 70,  20,  0)

polygon2X <- c(160, 160)
polygon2Y <- c(90, 00)

boundary2X <- c(180, 150, 120, 120)
boundary2Y <- c(  0,  20, 70, 90)

polygon3X <- c(maxX, maxX)
polygon3Y <- c(0, 90)

#polygon4X <- c(maxX, maxX)
#polygon4Y <- c(0, 90)

#######################
# revised 2022-04-28
#   0-180 degrees polygons
#######################
polygon1X <- c(0,   0)
polygon1Y <- c(0, 180)

boundaryX <- c(5,     5, 30,  80, 88, 110, 150)
boundaryY <- c(180, 135, 100, 75, 29,   5,   0)

polygon2X <- c(160, 160)
polygon2Y <- c(180, 00)

boundary2X <- c(183, 183, 145, 140, 100, 38,  20)
boundary2Y <- c(  0,  60,  90, 110, 125, 130, 180)

polygon3X <- c(maxX, maxX)
polygon3Y <- c(0, 180)

#polygonClashColor="#FF000033"
polygonClashColor="#ECE49D33"
polygonMergeClashColor="#9DDEC033"
polygonNoClashColor="#B1C4E733"

# actually, make them white here
polygonClashColor="#FFFFFF00"
polygonMergeClashColor="#FFFFFF00"
polygonNoClashColor="#FFFFFF00"
# comment and uncomment here for polygon
# [1] left : always clash
polygon(c(polygon1X,boundaryX), c(polygon1Y,boundaryY), col=polygonClashColor)
# [2] middle : sometimes clash
polygon(c(rev(boundaryX),rev(boundary2X)), c(rev(boundaryY),rev(boundary2Y)), col=polygonMergeClashColor)
# [3] right : rarely clash
polygon(c(rev(boundary2X),polygon3X), c(rev(boundary2Y),polygon3Y), col=polygonNoClashColor)


# [4] far right : never clash
# not used
#polygon(c(polygon3X, rev(polygon4X)), c(polygon3Y, rev(polygon4Y)), col="#0000FF33")


# sum for [1]
countNoClash <- sum(point.in.polygon(dataNoClash$distance, dataNoClash$angle_rel_HA, c(polygon1X,boundaryX), c(polygon1Y,boundaryY)))
countClash   <- sum(point.in.polygon(dataClash$distance, dataClash$angle_rel_HA,     c(polygon1X,boundaryX), c(polygon1Y,boundaryY)))
textPosition <- getTextLabelPosition(0.05, labelYHeight)
text(x=textPosition[1], y=textPosition[2],labels=paste(sprintf("%2.1f",100*countNoClash/(countClash+countNoClash)),"%",sep=""),pos=4)

# sum for [2]
countNoClash <- sum(point.in.polygon(dataNoClash$distance, dataNoClash$angle_rel_HA, c(rev(boundaryX),rev(boundary2X)), c(rev(boundaryY),rev(boundary2Y))))
countClash   <- sum(point.in.polygon(dataClash$distance, dataClash$angle_rel_HA,     c(rev(boundaryX),rev(boundary2X)), c(rev(boundaryY),rev(boundary2Y))))
textPosition <- getTextLabelPosition(0.3, labelYHeight)
text(x=textPosition[1], y=textPosition[2],labels=paste(sprintf("%2.1f",100*countNoClash/(countClash+countNoClash)),"%",sep=""),pos=4)

# sum for [3]
countNoClash <- sum(point.in.polygon(dataNoClash$distance, dataNoClash$angle_rel_HA, c(rev(boundary2X),polygon3X), c(rev(boundary2Y),polygon3Y)))
countClash   <- sum(point.in.polygon(dataClash$distance, dataClash$angle_rel_HA,     c(rev(boundary2X),polygon3X), c(rev(boundary2Y),polygon3Y)))
textPosition <- getTextLabelPosition(0.7, labelYHeight)
text(x=textPosition[1], y=textPosition[2],labels=paste(sprintf("%2.1f",100*countNoClash/(countClash+countNoClash)),"%",sep=""),pos=4)

# bg="grey96"
legend("topright", inset=c(-.65,0.05), cex = 1, c("Steric Clash","No Steric Clash"),
           horiz=FALSE, pch=20, col=c(clashColorLegend,noClashColorLegend),
           bty="n",text.font=1)


# sum for [4]
#countNoClash <- sum(point.in.polygon(dataNoClash$distance, dataNoClash$angle_rel_HA, c(polygon3X, rev(polygon4X)), c(polygon3Y, rev(polygon4Y))))
#countClash   <- sum(point.in.polygon(dataClash$distance, dataClash$angle_rel_HA,     c(polygon3X, rev(polygon4X)), c(polygon3Y, rev(polygon4Y))))


mtext(expression(paste("Angle ","(",degree,")")),side=2,line=2,cex=1)
mtext(expression(paste("Distance between HA bases ",(ring(A)))),side=1,line=2.2,cex=1)

if(plottingPNG)
        { dev.off()}
