# Supplementary material for: Commercial influenza vaccines vary in HA-complex structure and in induction of cross-reactive HA antibodies
Source: Nat Commun. 2023 Mar 30;14:1763. doi: 10.1038/s41467-023-37162-z (PMC10060936; doi:10.1038/s41467-023-37162-z)
Supplement: Supplementary file 8 — Source Data [file 41467_2023_37162_MOESM8_ESM.zip › scriptsForFig2A/randomizePdbOrientation.pl]

#!/usr/bin/perl

#######################################################################
# This software was developed at the National Institutes of Health by 
# an employee of the Federal Government in the course of his official 
# duties. Pursuant to Title 17, Section 105 of the United States Code, 
# this software is not subject to copyright protection and is in the 
# public domain. NIH assumes no responsibility whatsoever for its use 
# by other parties, and makes no guarantees, expressed or implied, 
# about its quality, reliability, or any other characteristic.
#######################################################################

use strict;
use Data::Dumper;

# for pi
use Math::Trig;
# http://www.perlmonks.org/?node_id=978485
use Math::Vector::Real;
my $trans = getRandomTranslation(250,0,0);
my $angle1 = getRandomAngle(120);
my $angle2 = getRandomAngle(30);
my $angle3 = getRandomAngle(0);
my $fileName = shift(@ARGV);
open(FILE,"<$fileName") || die("Can't open file $fileName");
my @inputAll = <FILE>;
close(FILE);
process(\@inputAll, $trans, $angle1, $angle2, $angle3);


sub process {
	my $pdbInput = shift;
	my $trans = shift;
	my $angle1 = shift;
	my $angle2 = shift;
	my $angle3 = shift;

	# chimera selection for centroid
	# GLU 172.B OE1
	# GLU 172.D OE1
	# GLU 172.F OE2
	# centroid from chimera -13.137,  46.338,  21.015
	my $haCenter = {'x' => -13.137,
					'y' => 46.338,
					'z' => 21.015};

	my $axis1 = V(0,0,1);
	my $axis2 = V(1,0,0);
	my $axis3 = V(0,1,0);

	my $line;
	foreach $line (@{$pdbInput}) {
		if($line =~ /^ATOM/) {
			if($line =~ /^ATOM.{26}(.{8})(.{8})(.{8})/) {
				my $x = $1;
				my $y = $2;
				my $z = $3;

				# do rotation
				my $startVector = V($x,$y,$z);
						# translate HA base to 0,0,0
						$startVector->[0] -= $haCenter->{'x'};
						$startVector->[1] -= $haCenter->{'y'};
						$startVector->[2] -= $haCenter->{'z'};

						my $angle1Vector = $axis1->rotate_3d($angle1*pi/180, $startVector);
						my $angle2Vector = $axis2->rotate_3d($angle2*pi/180, $angle1Vector);
						my $angle3Vector = $axis3->rotate_3d($angle3*pi/180, $angle2Vector);

						# translate everything back
						$angle3Vector->[0] += $haCenter->{'x'};
						$angle3Vector->[1] += $haCenter->{'y'};
						$angle3Vector->[2] += $haCenter->{'z'};
				# do translation
				$angle3Vector->[0] += $trans->{'x'};
				$angle3Vector->[1] += $trans->{'y'};
				$angle3Vector->[2] += $trans->{'z'};
				my $newPdbText = 
						pdbPrintCoords($angle3Vector->[0]) . 
						pdbPrintCoords($angle3Vector->[1]) . 
						pdbPrintCoords($angle3Vector->[2]);
				my $newLine = substr($line,0,30) . $newPdbText . substr($line,54);
				print $newLine;
			} else {
				die("Error parsing line: $line");
			}
		} else {
			print $line;
		}
	}
}


sub getRandomAngle {
	my $range = shift;
	return rand() * $range;
}
sub getRandomTranslation {
	my $rangeX = shift;
	my $rangeY = shift;
	my $rangeZ = shift;
	my %randomTrans = (
			'x' => (rand()*2*$rangeX)-$rangeX,
			'y' => (rand()*2*$rangeY)-$rangeY,
			'z' => (rand()*2*$rangeZ)-$rangeZ);
	return \%randomTrans;

}

sub pdbPrintCoords {
	my $coord = shift;
	my $prettyCoord = sprintf("%.3f",$coord);
	my $prettyCoordSpaced = formatPrintString(8,$prettyCoord);
	return $prettyCoordSpaced;
}

# to make strings of fixed width
sub formatPrintString {
    my $outputLength = shift;
    my $number = shift;
    my $length = length($number);
    my $output = " " x ($outputLength - $length) . $number;
    return $output;
}
