# Supplementary material for: Commercial influenza vaccines vary in HA-complex structure and in induction of cross-reactive HA antibodies
Source: Nat Commun. 2023 Mar 30;14:1763. doi: 10.1038/s41467-023-37162-z (PMC10060936; doi:10.1038/s41467-023-37162-z)
Supplement: Supplementary file 8 — Source Data [file 41467_2023_37162_MOESM8_ESM.zip › scriptsForFig2A/README.txt]

README 
=======================
Supporting code for "Commercial influenza vaccines vary in both the structural arrangements of HA complexes and in induction of antibodies to cross-reactive HA epitopes"


SYSTEM REQUIREMENTS
=======================
PERL 5
Chimera
MolProbability Probe
R


SOFTWARE VERSIONS TESTED WITH
=======================
MacOS 12.6.2
perl v5.30.3
Chimera 1.16
MolProbability Probe 2.16.130520
R version 4.1.3 (2022-03-10) -- "One Push-Up"
R PACKAGES:
	Hmisc        "4.7-0"
	sp           "1.4-7"


INSTALLATION
=======================
Paths to Chimera and MolProbability Probe need to be updated in doMeasure.pl
Name of data file created by doMeasure.pl needs to updated inside plotDoMeasure-polygonFraction.R


DEMO:
=======================
# generate plot inside R
source('plotDoMeasure-polygonFraction.R')
# expected output
plotDoMeasurePlot.png is generated.
# expected runtime
less than 1 minute.


INSTRUCTIONS:
=======================
# number of iterations hard coded in doMeasure.pl
./doMeasure.pl > doMeasureOutput-2022-03-24_01.txt
# generate plot inside R
source('plotDoMeasure-polygonFraction.R')
